# Supplementary material for: Bacterial and fungal composition and exometabolites control the development and persistence of soil water repellency
Source: ISME Commun. 2025 May 20;5(1):ycaf084. doi: 10.1093/ismeco/ycaf084 (PMC12143472; doi:10.1093/ismeco/ycaf084)
Supplement: SWR_Supplemental_Tables_ycaf084 [file swr_supplemental_tables_ycaf084.xlsx]

## Sheet: Supplemental Table 1
Supplemental Table 1: Soil microbial communities used to inoculate microcosms, their observed water drop penetration test (WDPT) phenotype at each timepoint (Days 30, 45, and 59), and whether they were selected for down stream metagenomic and metabolomic analysis (Y=yes, N=no). The WDPT categories were N.S = not significant, very low, low, moderate, and mod-sev = moderate severe phobicity. If the…
Soil Community	Initial WDPT Category	Label	WDPT Category	Date	Label	SWDP Category	Date	Label	SWDP Category	Date	Label	SWDP Category	Date	Selected for Down Stream Analyses
S16	N.S.	S16_A_D30	mod-sev	30	S16_A_D45	low	45	S16_A_D59	moderate	59	S16_A_D89	very low	89	Y
		S16_B_D30	mod-sev	30	S16_B_D45	N.S	45	S16_B_D59	low	59	S16_B_D89	mod	89
		S16_C_D30	mod-sev	30	S16_C_D45	very low	45	S16_C_D59	very low	59	S16_C_D89	mod	89
S17	N.S.	S17_A_D30	N.S	30	S17_A_D45	very low	45	S17_A_D59	very low	59	S17_A_D89	low	89	Y
		S17_B_D30	very low	30	S17_B_D45	low	45	S17_B_D59	N.S	59	S17_B_D89	low	89
		S17_C_D30	very low	30	S17_C_D45	low	45	S17_C_D59	N.S	59	S17_C_D89	mod	89
S20	N.S.	S20_A_D30	mod-sev	30	S20_A_D45	low	45	S20_A_D59	mod-sev	59	S20_A_D89	mod-sev	89	N
		S20_B_D30	mod-sev	30	S20_B_D45	low	45	S20_B_D59	mod-sev	59	S20_B_D89	mod-sev	89
		S20_C_D30	low	30	S20_C_D45	very low	45	S20_C_D59	moderate	59	S20_C_D89	mod-sev	89
S24	Low	S24_A_D30	very low	30	S24_A_D45	very low	45	S24_A_D59	low-mod	59	S24_A_D89	mod	89	N
		S24_B_D30	moderate	30	S24_B_D45	very low	45	S24_B_D59	very low	59	S24_B_D89	mod-sev	89
		S24_C_D30	low	30	S24_C_D45	low	45	S24_C_D59	mod-mod-sev	59	S24_C_D89	mod	89
S29	Very Low	S29_A_D30	low-very low	30	S29_A_D45	mod-sev	45	S29_A_D59	low	59	S29_A_D89	mod	89	Y
		S29_B_D30	low	30	S29_B_D45	moderate	45	S29_B_D59	mod-mod-sev	59	S29_B_D89	mod-sev	89
		S29_C_D30	low-mod	30	S29_C_D45	mod-sev	45	S29_C_D59	mod-sev	59	S29_C_D89	mod-sev	89
S32	Moderate	S32_A_D30	low-mod	30	S32_A_D45	low	45	S32_A_D59	very low	59	S32_A_D89	very low	89	Y
		S32_B_D30	mod	30	S32_B_D45	moderate	45	S32_B_D59	N.S	59	S32_B_D89	low	89
		S32_C_D30	low	30	S32_C_D45	low	45	S32_C_D59	low	59	S32_C_D89	low	89
S35	Very Low	S35_A_D30	mod	30	S35_A_D45	moderate	45	S35_A_D59	low	59	S35_A_D89	very low	89	N
		S35_B_D30	mod-sev	30	S35_B_D45	moderate	45	S35_B_D59	mod-sev	59	S35_B_D89	low	89
		S35_C_D30	mod	30	S35_C_D45	moderate	45	S35_C_D59	mod-mod-sev	59	S35_C_D89	low	89
S39	Moderate	S39_A_D30	low-mod	30	S39_A_D45	very low	45	S39_A_D59	low	59	S39_A_D89	mod	89	N
		S39_B_D30	mod	30	S39_B_D45	moderate	45	S39_B_D59	low	59	S39_B_D89	mod	89
		S39_C_D30	mod-sev	30	S39_C_D45	low	45	S39_C_D59	low	59	S39_C_D89	low	89
S40	Very Low	S40_A_D30	mod-sev	30	S40_A_D45	mod-sev	45	S40_A_D59	mod-mod-sev	59	S40_A_D89	mod-sev	89	Y
		S40_B_D30	mod-sev	30	S40_B_D45	mod-sev	45	S40_B_D59	moderate	59	S40_B_D89	mod-sev	89
		S40_C_D30	mod-sev	30	S40_C_D45	mod-sev	45	S40_C_D59	mod-mod-sev	59	S40_C_D89	mod-sev	89
S47	Low	S47_A_D30	mod-sev	30	S47_A_D45	moderate	45	S47_A_D59	mod-sev	59	S47_A_D89	mod	89	N
		S47_B_D30	moderate	30	S47_B_D45	mod-sev	45	S47_B_D59	mod-sev	59	S47_B_D89	mod	89
		S47_C_D30	mod-sev	30	S47_C_D45	mod-sev	45	S47_C_D59	mod-sev	59	S47_C_D89	low	89
S48	Moderate	S48_A_D30	moderate	30	S48_A_D45	moderate	45	S48_A_D59	mod-mod-sev	59	S48_A_D89	very low	89	N
		S48_B_D30	mod-sev	30	S48_B_D45	mod-sev	45	S48_B_D59	low	59	S48_B_D89	mod	89
		S48_C_D30	mod-sev	30	S48_C_D45	mod-sev	45	S48_C_D59	mod-mod-sev	59	S48_C_D89	mod	89
S49	Mod-Sev	S49_A_D30	mod-sev	30	S49_A_D45	low	45	S49_A_D59	low	59	S49_A_D89	very low	89	N
		S49_B_D30	moderate	30	S49_B_D45	moderate	45	S49_B_D59	low	59	S49_B_D89	low	89
		S49_C_D30	mod-sev	30	S49_C_D45	moderate	45	S49_C_D59	moderate	59	S49_C_D89	very low	89
S53	Very Low	S53_A_D30	moderate	30	S53_A_D45	moderate	45	S53_A_D59	mod-sev	59	S53_A_D89	mod-sev	89	Y
		S53_B_D30	low-mod	30	S53_B_D45	moderate	45	S53_B_D59	low	59	S53_B_D89	mod-sev	89
		S53_C_D30	low-mod	30	S53_C_D45	moderate	45	S53_C_D59	mod-mod-sev	59	S53_C_D89	mod-sev	89
S76	Mod-Sev	S76_A_D30	mod-sev	30	S76_A_D45	moderate	45	S76_A_D59	low-mod	59	S76_A_D89	very low	89	N
		S76_B_D30	moderate	30	S76_B_D45	moderate	45	S76_B_D59	low-mod	59	S76_B_D89	low	89
		S76_C_D30	moderate	30	S76_C_D45	moderate	45	S76_C_D59	low	59	S76_C_D89	low	89
S89	Mod-Sev	S89_A_D30	mod-sev	30	S89_A_D45	mod-sev	45	S89_A_D59	very low	59	S89_A_D89	very low	89	N
		S89_B_D30	mod-sev	30	S89_B_D45	mod-sev	45	S89_B_D59	low	59	S89_B_D89	low	89
		S89_C_D30	mod-sev	30	S89_C_D45	mod-sev	45	S89_C_D59	very low	59	S89_C_D89	low	89
Negative Control	N.S.	Neg_A_D30	N.S	30	Neg_A_D45	mod-sev	45	Neg_A_D59	N.S	59	Neg_A_D89	very low	89	N/A
		Neg_B_D30	N.S	30	Neg_B_D45	N.S	45	Neg_B_D59	N.S	59	Neg_B_D89	mod	89
		Neg_C_D30	N.S	30	Neg_C_D45	N.S	45	Neg_C_D59	N.S	59	Neg_C_D89	very low	89

## Sheet: Supplemental Table 2
Supplemental Table 2: JGI reference Metagenome IDs for the Communities sent for metagenome analysis (https://img.jgi.doe.gov)
Community	JGI/IMG Metagenome ID
S16_A_D45	1288760
S16_B_D45	1288761
S16_C_D45	1288762
S16_A_D89	1288769
S16_B_D89	1288770
S16_C_D89	1288771
S17_A_D45	1288763
S17_B_D45	1288764
S17_C_D45	1288765
S17_A_D89	1288772
S17_B_D89	1288773
S17_C_D89	1288774
S29_A_D45	1288778
S29_B_D45	1288779
S29_C_D45	1288780
S29_A_D89	1288787
S29_B_D89	1288788
S29_C_D89	1288789
S32_A_D45	1288766
S32_B_D45	1288767
S32_C_D45	1288768
S32_A_D89	1288775
S32_B_D89	1288776
S32_C_D89	1288777
S40_A_D45	1288781
S40_B_D45	1288782
S40_C_D45	1288783
S40_A_D89	1288790
S40_B_D89	1288791
S40_C_D89	1288792
S53_A_D45	1288784
S53_B_D45	1288785
S53_C_D45	1288786
S53_A_D89	1288793
S53_B_D89	1288794
S53_C_D89	1288795

## Sheet: Supplemental Table 3
Supplemental Table 3: GNPS results table for LC/MS run C18 Negative with information on found metabolite, putative identification, and confidence
SpectrumID	Compound_Name	Ion_Source	Instrument	Compound_Source	PI	Data_Collector	Adduct	Precursor_MZ	ExactMass	Charge	CAS_Number	Pubmed_ID	Smiles	INCHI	INCHI_AUX	Library_Class	IonMode	UpdateWorkflowName	LibraryQualityString	#Scan#	SpectrumFile	LibraryName	MQScore	Organism	TIC_Query	RT_Query	MZErrorPPM	SharedPeaks	MassDiff	LibMZ	SpecMZ	SpecCharge	FileScanUniqueID	NumberHits	tags	MoleculeExplorerDatasets	MoleculeExplorerFiles	InChIKey	InChIKey-Planar	superclass	class	subclass	npclassifier_superclass	npclassifier_class	npclassifier_pathway
CCMSLIB00000579572	Dodecylbenzenesulfonic acid	LC-ESI	Orbitrap	Commercial	CASMI	CASMI2016	M-H	325.184	0	1	N/A	8172	CCCCCCCCCCCCC1=CC=C(C=C1)S(O)(=O)=O	"InChI=1S/C18H30O3S/c1-2-3-4-5-6-7-8-9-10-11-12-17-13-15-18(16-14-17)22(19,20)21/h13-16H,2-12H2,1H3,(H,19,20,21)"		1	Negative	UPDATE-SINGLE-ANNOTATED-GOLD	Gold	27	spectra_filtered/specs_ms.mgf	lib-00000.mgf	0.8809290000000001	CASMI	10821000	423.63699999999994	0	4	0	325.184	325.184	-1	spectra_filtered/specs_ms.mgf27	15		7	270	KWXICGTUELOLSQ-UHFFFAOYSA-N	KWXICGTUELOLSQ	Benzenoids	Benzene and substituted derivatives	Benzenesulfonic acids and derivatives	Aromatic polyketides	Catechols with side chains	Polyketides
CCMSLIB00000842018	MassbankEU:SM876251 Dodecylbenzenesulfonic acid	ESI	LC-ESI-QFT	Isolated	Massbank EU	Massbank	[M-H]-	325.184	0	1	121-65-3	N/A	CCCCCCCCCCCCC1=CC=C(C=C1)S(O)(=O)=O	1S/C18H30O3S/c1-2-3-4-5-6-7-8-9-10-11-12-17-13-15-18(16-14-17)22(19,20)21/h13-16H,2-12H2,1H3,(H,19,20,21)	N/A	3	Negative	UPDATE-SINGLE-ANNOTATED-BRONZE	Bronze	27	spectra_filtered/specs_ms.mgf	lib-00027.mgf	0.8809290000000001	MASSBANKEU	10821000	423.63699999999994	0	4	0	325.184	325.184	-1	spectra_filtered/specs_ms.mgf27	15		0	0	KWXICGTUELOLSQ-UHFFFAOYSA-N	KWXICGTUELOLSQ	Benzenoids	Benzene and substituted derivatives	Benzenesulfonic acids and derivatives	Aromatic polyketides	Catechols with side chains	Polyketides
CCMSLIB00004694138	HYDROQUINIDINE	N/A	ESI-QFT	isolated	MoNA	MoNA:VF-NPL-QEHF003075	[M-H]-	325.192	0	1	N/A	N/A	N/A	InChI=1S/C20H26N2O2/c1-3-13-12-22-9-7-14(13)10-19(22)20(23)16-6-8-21-18-5-4-15(24-2)11-17(16)18/h4-6,8,11,13-14,19-20,23H,3,7,9-10,12H2,1-2H3	N/A	3	negative	UPDATE-SINGLE-ANNOTATED-BRONZE	Bronze	27	spectra_filtered/specs_ms.mgf	lib-00002.mgf	0.876724	MONA	10821000	423.63699999999994	24.5873	8	0.00799561	325.192	325.184	-1	spectra_filtered/specs_ms.mgf27	15		0	0	LJOQGZACKSYWCH-UHFFFAOYSA-N	LJOQGZACKSYWCH	N/A	N/A	N/A	N/A	N/A	N/A
CCMSLIB00004719439	hydroquinidine	N/A	ESI-QTOF	isolated	MoNA	MoNA:VF-NPL-QTOF001711	[M-H]-	325.192	0	1	N/A	N/A	N/A	InChI=1S/C20H26N2O2/c131312229714(13)1019(22)20(23)166821185415(242)1117(16)18/h46,8,11,1314,1920,23H,3,7,910,12H2,12H3/t13,14,19+,20/m0/s1	N/A	3	negative	UPDATE-SINGLE-ANNOTATED-BRONZE	Bronze	27	spectra_filtered/specs_ms.mgf	lib-00002.mgf	0.756891	MONA	10821000	423.63699999999994	24.5873	6	0.00799561	325.192	325.184	-1	spectra_filtered/specs_ms.mgf27	15		0	0	N/A	N/A	N/A	N/A	N/A	N/A	N/A	N/A
CCMSLIB00004694137	HYDROQUINIDINE	N/A	ESI-QFT	isolated	MoNA	MoNA:VF-NPL-QEHF003074	[M-H]-	325.192	0	1	N/A	N/A	N/A	InChI=1S/C20H26N2O2/c1-3-13-12-22-9-7-14(13)10-19(22)20(23)16-6-8-21-18-5-4-15(24-2)11-17(16)18/h4-6,8,11,13-14,19-20,23H,3,7,9-10,12H2,1-2H3	N/A	3	negative	UPDATE-SINGLE-ANNOTATED-BRONZE	Bronze	27	spectra_filtered/specs_ms.mgf	lib-00002.mgf	0.715961	MONA	10821000	423.63699999999994	24.5873	3	0.00799561	325.192	325.184	-1	spectra_filtered/specs_ms.mgf27	15		0	0	LJOQGZACKSYWCH-UHFFFAOYSA-N	LJOQGZACKSYWCH	N/A	N/A	N/A	N/A	N/A	N/A
CCMSLIB00004719329	hydroquinidine	N/A	ESI-QTOF	isolated	MoNA	MoNA:VF-NPL-QTOF001618	[M-H]-	325.192	0	1	N/A	N/A	N/A	InChI=1S/C20H26N2O2/c131312229714(13)1019(22)20(23)166821185415(242)1117(16)18/h46,8,11,1314,1920,23H,3,7,910,12H2,12H3/t13,14,19,20+/m0/s1	N/A	3	negative	UPDATE-SINGLE-ANNOTATED-BRONZE	Bronze	27	spectra_filtered/specs_ms.mgf	lib-00002.mgf	0.687901	MONA	10821000	423.63699999999994	24.5873	5	0.00799561	325.192	325.184	-1	spectra_filtered/specs_ms.mgf27	15		0	0	N/A	N/A	N/A	N/A	N/A	N/A	N/A	N/A
CCMSLIB00004694558	hydroquinidine	N/A	ESI-QFT	isolated	MoNA	MoNA:VF-NPL-QEHF003495	[M-H]-	325.192	0	1	N/A	N/A	N/A	InChI=1S/C20H26N2O2/c1-3-13-12-22-9-7-14(13)10-19(22)20(23)16-6-8-21-18-5-4-15(24-2)11-17(16)18/h4-6,8,11,13-14,19-20,23H,3,7,9-10,12H2,1-2H3/t13-,14-,19-,20+/m0/s1	N/A	3	negative	UPDATE-SINGLE-ANNOTATED-BRONZE	Bronze	27	spectra_filtered/specs_ms.mgf	lib-00002.mgf	0.6828489999999999	MONA	10821000	423.63699999999994	24.5873	7	0.00799561	325.192	325.184	-1	spectra_filtered/specs_ms.mgf27	15		0	0	LJOQGZACKSYWCH-WZBLMQSHSA-N	LJOQGZACKSYWCH	N/A	N/A	N/A	N/A	N/A	N/A
CCMSLIB00004694843	hydroquinidine	N/A	ESI-QFT	isolated	MoNA	MoNA:VF-NPL-QEHF003780	[M-H]-	325.192	0	1	N/A	N/A	N/A	InChI=1S/C20H26N2O2/c1-3-13-12-22-9-7-14(13)10-19(22)20(23)16-6-8-21-18-5-4-15(24-2)11-17(16)18/h4-6,8,11,13-14,19-20,23H,3,7,9-10,12H2,1-2H3/t13-,14-,19+,20-/m0/s1	N/A	3	negative	UPDATE-SINGLE-ANNOTATED-BRONZE	Bronze	27	spectra_filtered/specs_ms.mgf	lib-00002.mgf	0.620604	MONA	10821000	423.63699999999994	24.5873	6	0.00799561	325.192	325.184	-1	spectra_filtered/specs_ms.mgf27	15		0	0	LJOQGZACKSYWCH-LHHVKLHASA-N	LJOQGZACKSYWCH	N/A	N/A	N/A	N/A	N/A	N/A
CCMSLIB00004694557	hydroquinidine	N/A	ESI-QFT	isolated	MoNA	MoNA:VF-NPL-QEHF003494	[M-H]-	325.192	0	1	N/A	N/A	N/A	InChI=1S/C20H26N2O2/c1-3-13-12-22-9-7-14(13)10-19(22)20(23)16-6-8-21-18-5-4-15(24-2)11-17(16)18/h4-6,8,11,13-14,19-20,23H,3,7,9-10,12H2,1-2H3/t13-,14-,19-,20+/m0/s1	N/A	3	negative	UPDATE-SINGLE-ANNOTATED-BRONZE	Bronze	27	spectra_filtered/specs_ms.mgf	lib-00002.mgf	0.5760810000000001	MONA	10821000	423.63699999999994	24.5873	4	0.00799561	325.192	325.184	-1	spectra_filtered/specs_ms.mgf27	15		0	0	LJOQGZACKSYWCH-WZBLMQSHSA-N	LJOQGZACKSYWCH	N/A	N/A	N/A	N/A	N/A	N/A
CCMSLIB00004694842	hydroquinidine	N/A	ESI-QFT	isolated	MoNA	MoNA:VF-NPL-QEHF003779	[M-H]-	325.192	0	1	N/A	N/A	N/A	InChI=1S/C20H26N2O2/c1-3-13-12-22-9-7-14(13)10-19(22)20(23)16-6-8-21-18-5-4-15(24-2)11-17(16)18/h4-6,8,11,13-14,19-20,23H,3,7,9-10,12H2,1-2H3/t13-,14-,19+,20-/m0/s1	N/A	3	negative	UPDATE-SINGLE-ANNOTATED-BRONZE	Bronze	27	spectra_filtered/specs_ms.mgf	lib-00002.mgf	0.526818	MONA	10821000	423.63699999999994	24.5873	4	0.00799561	325.192	325.184	-1	spectra_filtered/specs_ms.mgf27	15		0	0	LJOQGZACKSYWCH-LHHVKLHASA-N	LJOQGZACKSYWCH	N/A	N/A	N/A	N/A	N/A	N/A
CCMSLIB00003381430	Dodecylbenzenesulfonic acid	ESI	HCD	Isolated	NIST	NIST	M-H	325.184	0	1	27176870	N/A	CCCCCCCCCCCCC1=CC=C(C=C1)S(=O)(=O)O	InChI=1S/C18H30O3S/c1-2-3-4-5-6-7-8-9-10-11-12-17-13-15-18(16-14-17)22(19,20)21/h13-16H,2-12H2,1H3,(H,19,20,21)	N/A	3	Negative	UPDATE-SINGLE-ANNOTATED-BRONZE	Bronze	27	spectra_filtered/specs_ms.mgf	lib-00041.mgf	0.506502	NIST17	10821000	423.63699999999994	0.93847	7	0.000305176	325.184	325.184	-1	spectra_filtered/specs_ms.mgf27	15		7	270	KWXICGTUELOLSQ-UHFFFAOYSA-N	KWXICGTUELOLSQ	Benzenoids	Benzene and substituted derivatives	Benzenesulfonic acids and derivatives	Aromatic polyketides	Catechols with side chains	Polyketides
CCMSLIB00004719437	hydroquinidine	N/A	ESI-QTOF	isolated	MoNA	MoNA:VF-NPL-QTOF001710	[M-H]-	325.192	0	1	N/A	N/A	N/A	InChI=1S/C20H26N2O2/c131312229714(13)1019(22)20(23)166821185415(242)1117(16)18/h46,8,11,1314,1920,23H,3,7,910,12H2,12H3/t13,14,19+,20/m0/s1	N/A	3	negative	UPDATE-SINGLE-ANNOTATED-BRONZE	Bronze	27	spectra_filtered/specs_ms.mgf	lib-00002.mgf	0.49606999999999996	MONA	10821000	423.63699999999994	24.5873	4	0.00799561	325.192	325.184	-1	spectra_filtered/specs_ms.mgf27	15		0	0	N/A	N/A	N/A	N/A	N/A	N/A	N/A	N/A
CCMSLIB00003381429	Dodecylbenzenesulfonic acid	ESI	HCD	Isolated	NIST	NIST	M-H	325.184	0	1	27176870	N/A	CCCCCCCCCCCCC1=CC=C(C=C1)S(=O)(=O)O	InChI=1S/C18H30O3S/c1-2-3-4-5-6-7-8-9-10-11-12-17-13-15-18(16-14-17)22(19,20)21/h13-16H,2-12H2,1H3,(H,19,20,21)	N/A	3	Negative	UPDATE-SINGLE-ANNOTATED-BRONZE	Bronze	27	spectra_filtered/specs_ms.mgf	lib-00041.mgf	0.471706	NIST17	10821000	423.63699999999994	0.93847	7	0.000305176	325.184	325.184	-1	spectra_filtered/specs_ms.mgf27	15		7	270	KWXICGTUELOLSQ-UHFFFAOYSA-N	KWXICGTUELOLSQ	Benzenoids	Benzene and substituted derivatives	Benzenesulfonic acids and derivatives	Aromatic polyketides	Catechols with side chains	Polyketides
CCMSLIB00003136082	Spectral Match to Dodecylbenzenesulfonic acid from NIST14	ESI	QQQ	Isolated	Data from Pieter Dorrestein	Data deposited by daniel	M-H	325.185	326.192	1	27176870	N/A	CCCCCCCCCCCCC1=CC=CC=C1S(=O)(=O)O	InChI=1S/C18H30O3S/c1-2-3-4-5-6-7-8-9-10-11-14-17-15-12-13-16-18(17)22(19,20)21/h12-13,15-16H,2-11,14H2,1H3,(H,19,20,21)	N/A	3	Negative	UPDATE-SINGLE-ANNOTATED-BRONZE	Bronze	27	spectra_filtered/specs_ms.mgf	lib-00015.mgf	0.469667	GNPS-NIST14-MATCHES	10821000	423.63699999999994	3.09695	3	0.00100708	325.185	325.184	-1	spectra_filtered/specs_ms.mgf27	15		32	1668	WBIQQQGBSDOWNP-UHFFFAOYSA-N	WBIQQQGBSDOWNP	Benzenoids	Benzene and substituted derivatives	Benzenesulfonic acids and derivatives	Aromatic polyketides	Catechols with side chains	Polyketides
CCMSLIB00003381428	Dodecylbenzenesulfonic acid	ESI	HCD	Isolated	NIST	NIST	M-H	325.184	0	1	27176870	N/A	CCCCCCCCCCCCC1=CC=C(C=C1)S(=O)(=O)O	InChI=1S/C18H30O3S/c1-2-3-4-5-6-7-8-9-10-11-12-17-13-15-18(16-14-17)22(19,20)21/h13-16H,2-12H2,1H3,(H,19,20,21)	N/A	3	Negative	UPDATE-SINGLE-ANNOTATED-BRONZE	Bronze	27	spectra_filtered/specs_ms.mgf	lib-00041.mgf	0.43910200000000005	NIST17	10821000	423.63699999999994	0.93847	6	0.000305176	325.184	325.184	-1	spectra_filtered/specs_ms.mgf27	15		7	270	KWXICGTUELOLSQ-UHFFFAOYSA-N	KWXICGTUELOLSQ	Benzenoids	Benzene and substituted derivatives	Benzenesulfonic acids and derivatives	Aromatic polyketides	Catechols with side chains	Polyketides
CCMSLIB00006499122	Corynoxeine	ESI	Orbitrap	Commercial standard	BMDMS-NP	BMDMS-NP	[M+H]+	383.19	382.189	1	N/A	N/A	O=C(OC)C(=COC)C1CC2N(CCC32C(=O)NC=4C=CC=CC43)CC1C=C	InChI=1S/C22H26N2O4/c1-4-14-12-24-10-9-22(17-7-5-6-8-18(17)23-21(22)26)19(24)11-15(14)16(13-27-2)20(25)28-3/h4-8,13-15,19H,1,9-12H2,2-3H3,(H,23,26)	N/A	1	Positive	UPDATE-SINGLE-ANNOTATED-GOLD	Gold	30	spectra_filtered/specs_ms.mgf	lib-00032.mgf	0.5845100000000001	BMDMS-NP	2676800	489.473	2.0706599999999997	4	0.000793457	383.19	383.189	-1	spectra_filtered/specs_ms.mgf30	4		0	0	MUVGVMUWMAGNSY-UHFFFAOYSA-N	MUVGVMUWMAGNSY	N/A	N/A	N/A	Tryptophan alkaloids	Simple oxindole alkaloids	Alkaloids
CCMSLIB00006499097	Corynoxeine	ESI	Orbitrap	Commercial standard	BMDMS-NP	BMDMS-NP	[M+H]+	383.19	382.189	1	N/A	N/A	O=C(OC)C(=COC)C1CC2N(CCC32C(=O)NC=4C=CC=CC43)CC1C=C	InChI=1S/C22H26N2O4/c1-4-14-12-24-10-9-22(17-7-5-6-8-18(17)23-21(22)26)19(24)11-15(14)16(13-27-2)20(25)28-3/h4-8,13-15,19H,1,9-12H2,2-3H3,(H,23,26)	N/A	1	Positive	UPDATE-SINGLE-ANNOTATED-GOLD	Gold	30	spectra_filtered/specs_ms.mgf	lib-00032.mgf	0.577751	BMDMS-NP	2676800	489.473	2.0706599999999997	4	0.000793457	383.19	383.189	-1	spectra_filtered/specs_ms.mgf30	4		0	0	MUVGVMUWMAGNSY-UHFFFAOYSA-N	MUVGVMUWMAGNSY	N/A	N/A	N/A	Tryptophan alkaloids	Simple oxindole alkaloids	Alkaloids
CCMSLIB00006499069	Corynoxeine	ESI	Orbitrap	Commercial standard	BMDMS-NP	BMDMS-NP	[M+H]+	383.19	382.189	1	N/A	N/A	O=C(OC)C(=COC)C1CC2N(CCC32C(=O)NC=4C=CC=CC43)CC1C=C	InChI=1S/C22H26N2O4/c1-4-14-12-24-10-9-22(17-7-5-6-8-18(17)23-21(22)26)19(24)11-15(14)16(13-27-2)20(25)28-3/h4-8,13-15,19H,1,9-12H2,2-3H3,(H,23,26)	N/A	1	Positive	UPDATE-SINGLE-ANNOTATED-GOLD	Gold	30	spectra_filtered/specs_ms.mgf	lib-00032.mgf	0.551629	BMDMS-NP	2676800	489.473	2.0706599999999997	4	0.000793457	383.19	383.189	-1	spectra_filtered/specs_ms.mgf30	4		0	0	MUVGVMUWMAGNSY-UHFFFAOYSA-N	MUVGVMUWMAGNSY	N/A	N/A	N/A	Tryptophan alkaloids	Simple oxindole alkaloids	Alkaloids
CCMSLIB00006499042	Corynoxeine	ESI	Orbitrap	Commercial standard	BMDMS-NP	BMDMS-NP	[M+H]+	383.19	382.189	1	N/A	N/A	O=C(OC)C(=COC)C1CC2N(CCC32C(=O)NC=4C=CC=CC43)CC1C=C	InChI=1S/C22H26N2O4/c1-4-14-12-24-10-9-22(17-7-5-6-8-18(17)23-21(22)26)19(24)11-15(14)16(13-27-2)20(25)28-3/h4-8,13-15,19H,1,9-12H2,2-3H3,(H,23,26)	N/A	1	Positive	UPDATE-SINGLE-ANNOTATED-GOLD	Gold	30	spectra_filtered/specs_ms.mgf	lib-00032.mgf	0.539397	BMDMS-NP	2676800	489.473	2.0706599999999997	4	0.000793457	383.19	383.189	-1	spectra_filtered/specs_ms.mgf30	4		0	0	MUVGVMUWMAGNSY-UHFFFAOYSA-N	MUVGVMUWMAGNSY	N/A	N/A	N/A	Tryptophan alkaloids	Simple oxindole alkaloids	Alkaloids
CCMSLIB00004708531	4-[1-(1,3-benzodioxol-5-yl)propan-2-yl]-4,5-dimethoxy-2-prop-2-enylcyclohexa-2,5-dien-1-one	N/A	ESI-QFT	isolated	MoNA	MoNA:VF-NPL-QEHF017468	[M-H]-	355.155	0	1	N/A	N/A	N/A	InChI=1S/C21H24O5/c1-5-6-16-12-21(24-4,20(23-3)11-17(16)22)14(2)9-15-7-8-18-19(10-15)26-13-25-18/h5,7-8,10-12,14H,1,6,9,13H2,2-4H3	N/A	3	negative	UPDATE-SINGLE-ANNOTATED-BRONZE	Bronze	47	spectra_filtered/specs_ms.mgf	lib-00002.mgf	0.4538	MONA	1780100	462.649	8.163110000000001	3	0.00289917	355.155	355.158	1	spectra_filtered/specs_ms.mgf47	2		0	0	SMOHLDSEWHACKE-UHFFFAOYSA-N	SMOHLDSEWHACKE	Lipids and lipid-like molecules	Prenol lipids	Monoterpenoids	N/A	N/A	N/A
CCMSLIB00004708532	4-[1-(1,3-benzodioxol-5-yl)propan-2-yl]-4,5-dimethoxy-2-prop-2-enylcyclohexa-2,5-dien-1-one	N/A	ESI-QFT	isolated	MoNA	MoNA:VF-NPL-QEHF017469	[M-H]-	355.155	0	1	N/A	N/A	N/A	InChI=1S/C21H24O5/c1-5-6-16-12-21(24-4,20(23-3)11-17(16)22)14(2)9-15-7-8-18-19(10-15)26-13-25-18/h5,7-8,10-12,14H,1,6,9,13H2,2-4H3	N/A	3	negative	UPDATE-SINGLE-ANNOTATED-BRONZE	Bronze	47	spectra_filtered/specs_ms.mgf	lib-00002.mgf	0.43518999999999997	MONA	1780100	462.649	8.163110000000001	3	0.00289917	355.155	355.158	1	spectra_filtered/specs_ms.mgf47	2		0	0	SMOHLDSEWHACKE-UHFFFAOYSA-N	SMOHLDSEWHACKE	Lipids and lipid-like molecules	Prenol lipids	Monoterpenoids	N/A	N/A	N/A
CCMSLIB00006697523	6-[(2-hydroxyethyl)amino]-5-iodo-1,3-dihydropyrimidine-2,4-dione	LC-ESI	Orbitrap	commercial	Trent Northen	JGI:204206	M-H	295.954	0	1	N/A	N/A	OCCNc1nc(O)nc(O)c1I	InChI=1S/C6H8IN3O3/c7-3-4(8-1-2-11)9-6(13)10-5(3)12/h11H,1-2H2,(H3,8,9,10,12,13)	N/A	3	Negative	UPDATE-SINGLE-ANNOTATED-BRONZE	Bronze	52	spectra_filtered/specs_ms.mgf	lib-00009.mgf	0.986757	BERKELEY-LAB	3092800	278.38	0.20623200000000003	3	6.10352e-05	295.954	295.954	-1	spectra_filtered/specs_ms.mgf52	2		0	0	DVJSNPDCGVJFIZ-UHFFFAOYSA-N	DVJSNPDCGVJFIZ	Organoheterocyclic compounds	Diazines	Pyrimidines and pyrimidine derivatives			Alkaloids
CCMSLIB00006708851	6-[(2-hydroxyethyl)amino]-5-iodo-1,3-dihydropyrimidine-2,4-dione	LC-ESI	Orbitrap	commercial	Trent Northen	JGI:215534	M-H	295.954	0	1	N/A	N/A	OCCNc1nc(O)nc(O)c1I	InChI=1S/C6H8IN3O3/c7-3-4(8-1-2-11)9-6(13)10-5(3)12/h11H,1-2H2,(H3,8,9,10,12,13)	N/A	3	Negative	UPDATE-SINGLE-ANNOTATED-BRONZE	Bronze	52	spectra_filtered/specs_ms.mgf	lib-00009.mgf	0.926444	BERKELEY-LAB	3092800	278.38	0.20623200000000003	3	6.10352e-05	295.954	295.954	-1	spectra_filtered/specs_ms.mgf52	2		0	0	DVJSNPDCGVJFIZ-UHFFFAOYSA-N	DVJSNPDCGVJFIZ	Organoheterocyclic compounds	Diazines	Pyrimidines and pyrimidine derivatives			Alkaloids
CCMSLIB00005774283	Massbank:AU239460 Canrenone|(9S,14S)-10,13-dimethylspiro[2,8,9,11,12,14,15,16-octahydro-1H-cyclopenta[a]phenanthrene-17,5`-oxolane]-2`,3-dione	ESI	qTof	Isolated	Massbank	Massbank	M-H	339.197	0	1	976-71-6	N/A	CC12CC[C@H]3C(C=CC4=CC(=O)CCC34C)[C@@H]1CCC21CCC(=O)O1	1S/C22H28O3/c1-20-9-5-15(23)13-14(20)3-4-16-17(20)6-10-21(2)18(16)7-11-22(21)12-8-19(24)25-22/h3-4,13,16-18H,5-12H2,1-2H3/t16?,17-,18-,20?,21?,22?/m0/s1	N/A	3	Negative	UPDATE-SINGLE-ANNOTATED-BRONZE	Bronze	56	spectra_filtered/specs_ms.mgf	lib-00039.mgf	0.597683	MASSBANK	3865000	468.173	8.00734	4	0.00271606	339.197	339.2	-1	spectra_filtered/specs_ms.mgf56	2		0	0	UJVLDDZCTMKXJK-AFDHUMPMSA-N	UJVLDDZCTMKXJK	Lipids and lipid-like molecules	Steroids and steroid derivatives	Steroid lactones	Steroids	Androstane steroids	Terpenoids
CCMSLIB00003323109	15-Ketoiloprost	ESI	HCD	Isolated	NIST	NIST	M-H-H2O	339.197	0	1	0	N/A	N/A	N/A	N/A	3	Negative	UPDATE-SINGLE-ANNOTATED-BRONZE	Bronze	56	spectra_filtered/specs_ms.mgf	lib-00041.mgf	0.488229	NIST17	3865000	468.173	9.176960000000001	4	0.00311279	339.197	339.2	-1	spectra_filtered/specs_ms.mgf56	2		3	185	N/A	N/A	N/A	N/A	N/A	N/A	N/A	N/A
CCMSLIB00004694138	HYDROQUINIDINE	N/A	ESI-QFT	isolated	MoNA	MoNA:VF-NPL-QEHF003075	[M-H]-	325.192	0	1	N/A	N/A	N/A	InChI=1S/C20H26N2O2/c1-3-13-12-22-9-7-14(13)10-19(22)20(23)16-6-8-21-18-5-4-15(24-2)11-17(16)18/h4-6,8,11,13-14,19-20,23H,3,7,9-10,12H2,1-2H3	N/A	3	negative	UPDATE-SINGLE-ANNOTATED-BRONZE	Bronze	57	spectra_filtered/specs_ms.mgf	lib-00002.mgf	0.883023	MONA	4827000	433.744	24.5873	8	0.00799561	325.192	325.184	-1	spectra_filtered/specs_ms.mgf57	20		0	0	LJOQGZACKSYWCH-UHFFFAOYSA-N	LJOQGZACKSYWCH	N/A	N/A	N/A	N/A	N/A	N/A
CCMSLIB00000579572	Dodecylbenzenesulfonic acid	LC-ESI	Orbitrap	Commercial	CASMI	CASMI2016	M-H	325.184	0	1	N/A	8172	CCCCCCCCCCCCC1=CC=C(C=C1)S(O)(=O)=O	"InChI=1S/C18H30O3S/c1-2-3-4-5-6-7-8-9-10-11-12-17-13-15-18(16-14-17)22(19,20)21/h13-16H,2-12H2,1H3,(H,19,20,21)"		1	Negative	UPDATE-SINGLE-ANNOTATED-GOLD	Gold	57	spectra_filtered/specs_ms.mgf	lib-00000.mgf	0.8608020000000001	CASMI	4827000	433.744	0	3	0	325.184	325.184	-1	spectra_filtered/specs_ms.mgf57	20		7	270	KWXICGTUELOLSQ-UHFFFAOYSA-N	KWXICGTUELOLSQ	Benzenoids	Benzene and substituted derivatives	Benzenesulfonic acids and derivatives	Aromatic polyketides	Catechols with side chains	Polyketides
CCMSLIB00000842018	MassbankEU:SM876251 Dodecylbenzenesulfonic acid	ESI	LC-ESI-QFT	Isolated	Massbank EU	Massbank	[M-H]-	325.184	0	1	121-65-3	N/A	CCCCCCCCCCCCC1=CC=C(C=C1)S(O)(=O)=O	1S/C18H30O3S/c1-2-3-4-5-6-7-8-9-10-11-12-17-13-15-18(16-14-17)22(19,20)21/h13-16H,2-12H2,1H3,(H,19,20,21)	N/A	3	Negative	UPDATE-SINGLE-ANNOTATED-BRONZE	Bronze	57	spectra_filtered/specs_ms.mgf	lib-00027.mgf	0.8608020000000001	MASSBANKEU	4827000	433.744	0	3	0	325.184	325.184	-1	spectra_filtered/specs_ms.mgf57	20		0	0	KWXICGTUELOLSQ-UHFFFAOYSA-N	KWXICGTUELOLSQ	Benzenoids	Benzene and substituted derivatives	Benzenesulfonic acids and derivatives	Aromatic polyketides	Catechols with side chains	Polyketides
CCMSLIB00004719439	hydroquinidine	N/A	ESI-QTOF	isolated	MoNA	MoNA:VF-NPL-QTOF001711	[M-H]-	325.192	0	1	N/A	N/A	N/A	InChI=1S/C20H26N2O2/c131312229714(13)1019(22)20(23)166821185415(242)1117(16)18/h46,8,11,1314,1920,23H,3,7,910,12H2,12H3/t13,14,19+,20/m0/s1	N/A	3	negative	UPDATE-SINGLE-ANNOTATED-BRONZE	Bronze	57	spectra_filtered/specs_ms.mgf	lib-00002.mgf	0.755884	MONA	4827000	433.744	24.5873	6	0.00799561	325.192	325.184	-1	spectra_filtered/specs_ms.mgf57	20		0	0	N/A	N/A	N/A	N/A	N/A	N/A	N/A	N/A
CCMSLIB00004694137	HYDROQUINIDINE	N/A	ESI-QFT	isolated	MoNA	MoNA:VF-NPL-QEHF003074	[M-H]-	325.192	0	1	N/A	N/A	N/A	InChI=1S/C20H26N2O2/c1-3-13-12-22-9-7-14(13)10-19(22)20(23)16-6-8-21-18-5-4-15(24-2)11-17(16)18/h4-6,8,11,13-14,19-20,23H,3,7,9-10,12H2,1-2H3	N/A	3	negative	UPDATE-SINGLE-ANNOTATED-BRONZE	Bronze	57	spectra_filtered/specs_ms.mgf	lib-00002.mgf	0.743903	MONA	4827000	433.744	24.5873	4	0.00799561	325.192	325.184	-1	spectra_filtered/specs_ms.mgf57	20		0	0	LJOQGZACKSYWCH-UHFFFAOYSA-N	LJOQGZACKSYWCH	N/A	N/A	N/A	N/A	N/A	N/A
CCMSLIB00004694558	hydroquinidine	N/A	ESI-QFT	isolated	MoNA	MoNA:VF-NPL-QEHF003495	[M-H]-	325.192	0	1	N/A	N/A	N/A	InChI=1S/C20H26N2O2/c1-3-13-12-22-9-7-14(13)10-19(22)20(23)16-6-8-21-18-5-4-15(24-2)11-17(16)18/h4-6,8,11,13-14,19-20,23H,3,7,9-10,12H2,1-2H3/t13-,14-,19-,20+/m0/s1	N/A	3	negative	UPDATE-SINGLE-ANNOTATED-BRONZE	Bronze	57	spectra_filtered/specs_ms.mgf	lib-00002.mgf	0.718424	MONA	4827000	433.744	24.5873	8	0.00799561	325.192	325.184	-1	spectra_filtered/specs_ms.mgf57	20		0	0	LJOQGZACKSYWCH-WZBLMQSHSA-N	LJOQGZACKSYWCH	N/A	N/A	N/A	N/A	N/A	N/A
CCMSLIB00004719329	hydroquinidine	N/A	ESI-QTOF	isolated	MoNA	MoNA:VF-NPL-QTOF001618	[M-H]-	325.192	0	1	N/A	N/A	N/A	InChI=1S/C20H26N2O2/c131312229714(13)1019(22)20(23)166821185415(242)1117(16)18/h46,8,11,1314,1920,23H,3,7,910,12H2,12H3/t13,14,19,20+/m0/s1	N/A	3	negative	UPDATE-SINGLE-ANNOTATED-BRONZE	Bronze	57	spectra_filtered/specs_ms.mgf	lib-00002.mgf	0.68542	MONA	4827000	433.744	24.5873	5	0.00799561	325.192	325.184	-1	spectra_filtered/specs_ms.mgf57	20		0	0	N/A	N/A	N/A	N/A	N/A	N/A	N/A	N/A
CCMSLIB00004694843	hydroquinidine	N/A	ESI-QFT	isolated	MoNA	MoNA:VF-NPL-QEHF003780	[M-H]-	325.192	0	1	N/A	N/A	N/A	InChI=1S/C20H26N2O2/c1-3-13-12-22-9-7-14(13)10-19(22)20(23)16-6-8-21-18-5-4-15(24-2)11-17(16)18/h4-6,8,11,13-14,19-20,23H,3,7,9-10,12H2,1-2H3/t13-,14-,19+,20-/m0/s1	N/A	3	negative	UPDATE-SINGLE-ANNOTATED-BRONZE	Bronze	57	spectra_filtered/specs_ms.mgf	lib-00002.mgf	0.664614	MONA	4827000	433.744	24.5873	7	0.00799561	325.192	325.184	-1	spectra_filtered/specs_ms.mgf57	20		0	0	LJOQGZACKSYWCH-LHHVKLHASA-N	LJOQGZACKSYWCH	N/A	N/A	N/A	N/A	N/A	N/A
CCMSLIB00004694557	hydroquinidine	N/A	ESI-QFT	isolated	MoNA	MoNA:VF-NPL-QEHF003494	[M-H]-	325.192	0	1	N/A	N/A	N/A	InChI=1S/C20H26N2O2/c1-3-13-12-22-9-7-14(13)10-19(22)20(23)16-6-8-21-18-5-4-15(24-2)11-17(16)18/h4-6,8,11,13-14,19-20,23H,3,7,9-10,12H2,1-2H3/t13-,14-,19-,20+/m0/s1	N/A	3	negative	UPDATE-SINGLE-ANNOTATED-BRONZE	Bronze	57	spectra_filtered/specs_ms.mgf	lib-00002.mgf	0.64174	MONA	4827000	433.744	24.5873	5	0.00799561	325.192	325.184	-1	spectra_filtered/specs_ms.mgf57	20		0	0	LJOQGZACKSYWCH-WZBLMQSHSA-N	LJOQGZACKSYWCH	N/A	N/A	N/A	N/A	N/A	N/A
CCMSLIB00004694842	hydroquinidine	N/A	ESI-QFT	isolated	MoNA	MoNA:VF-NPL-QEHF003779	[M-H]-	325.192	0	1	N/A	N/A	N/A	InChI=1S/C20H26N2O2/c1-3-13-12-22-9-7-14(13)10-19(22)20(23)16-6-8-21-18-5-4-15(24-2)11-17(16)18/h4-6,8,11,13-14,19-20,23H,3,7,9-10,12H2,1-2H3/t13-,14-,19+,20-/m0/s1	N/A	3	negative	UPDATE-SINGLE-ANNOTATED-BRONZE	Bronze	57	spectra_filtered/specs_ms.mgf	lib-00002.mgf	0.592698	MONA	4827000	433.744	24.5873	5	0.00799561	325.192	325.184	-1	spectra_filtered/specs_ms.mgf57	20		0	0	LJOQGZACKSYWCH-LHHVKLHASA-N	LJOQGZACKSYWCH	N/A	N/A	N/A	N/A	N/A	N/A
CCMSLIB00003381430	Dodecylbenzenesulfonic acid	ESI	HCD	Isolated	NIST	NIST	M-H	325.184	0	1	27176870	N/A	CCCCCCCCCCCCC1=CC=C(C=C1)S(=O)(=O)O	InChI=1S/C18H30O3S/c1-2-3-4-5-6-7-8-9-10-11-12-17-13-15-18(16-14-17)22(19,20)21/h13-16H,2-12H2,1H3,(H,19,20,21)	N/A	3	Negative	UPDATE-SINGLE-ANNOTATED-BRONZE	Bronze	57	spectra_filtered/specs_ms.mgf	lib-00041.mgf	0.532995	NIST17	4827000	433.744	0.93847	7	0.000305176	325.184	325.184	-1	spectra_filtered/specs_ms.mgf57	20		7	270	KWXICGTUELOLSQ-UHFFFAOYSA-N	KWXICGTUELOLSQ	Benzenoids	Benzene and substituted derivatives	Benzenesulfonic acids and derivatives	Aromatic polyketides	Catechols with side chains	Polyketides
CCMSLIB00003136082	Spectral Match to Dodecylbenzenesulfonic acid from NIST14	ESI	QQQ	Isolated	Data from Pieter Dorrestein	Data deposited by daniel	M-H	325.185	326.192	1	27176870	N/A	CCCCCCCCCCCCC1=CC=CC=C1S(=O)(=O)O	InChI=1S/C18H30O3S/c1-2-3-4-5-6-7-8-9-10-11-14-17-15-12-13-16-18(17)22(19,20)21/h12-13,15-16H,2-11,14H2,1H3,(H,19,20,21)	N/A	3	Negative	UPDATE-SINGLE-ANNOTATED-BRONZE	Bronze	57	spectra_filtered/specs_ms.mgf	lib-00015.mgf	0.518779	GNPS-NIST14-MATCHES	4827000	433.744	3.09695	4	0.00100708	325.185	325.184	-1	spectra_filtered/specs_ms.mgf57	20		32	1668	WBIQQQGBSDOWNP-UHFFFAOYSA-N	WBIQQQGBSDOWNP	Benzenoids	Benzene and substituted derivatives	Benzenesulfonic acids and derivatives	Aromatic polyketides	Catechols with side chains	Polyketides
CCMSLIB00003381429	Dodecylbenzenesulfonic acid	ESI	HCD	Isolated	NIST	NIST	M-H	325.184	0	1	27176870	N/A	CCCCCCCCCCCCC1=CC=C(C=C1)S(=O)(=O)O	InChI=1S/C18H30O3S/c1-2-3-4-5-6-7-8-9-10-11-12-17-13-15-18(16-14-17)22(19,20)21/h13-16H,2-12H2,1H3,(H,19,20,21)	N/A	3	Negative	UPDATE-SINGLE-ANNOTATED-BRONZE	Bronze	57	spectra_filtered/specs_ms.mgf	lib-00041.mgf	0.518701	NIST17	4827000	433.744	0.93847	7	0.000305176	325.184	325.184	-1	spectra_filtered/specs_ms.mgf57	20		7	270	KWXICGTUELOLSQ-UHFFFAOYSA-N	KWXICGTUELOLSQ	Benzenoids	Benzene and substituted derivatives	Benzenesulfonic acids and derivatives	Aromatic polyketides	Catechols with side chains	Polyketides
CCMSLIB00003381428	Dodecylbenzenesulfonic acid	ESI	HCD	Isolated	NIST	NIST	M-H	325.184	0	1	27176870	N/A	CCCCCCCCCCCCC1=CC=C(C=C1)S(=O)(=O)O	InChI=1S/C18H30O3S/c1-2-3-4-5-6-7-8-9-10-11-12-17-13-15-18(16-14-17)22(19,20)21/h13-16H,2-12H2,1H3,(H,19,20,21)	N/A	3	Negative	UPDATE-SINGLE-ANNOTATED-BRONZE	Bronze	57	spectra_filtered/specs_ms.mgf	lib-00041.mgf	0.491306	NIST17	4827000	433.744	0.93847	5	0.000305176	325.184	325.184	-1	spectra_filtered/specs_ms.mgf57	20		7	270	KWXICGTUELOLSQ-UHFFFAOYSA-N	KWXICGTUELOLSQ	Benzenoids	Benzene and substituted derivatives	Benzenesulfonic acids and derivatives	Aromatic polyketides	Catechols with side chains	Polyketides
CCMSLIB00003381427	Dodecylbenzenesulfonic acid	ESI	HCD	Isolated	NIST	NIST	M-H	325.184	0	1	27176870	N/A	CCCCCCCCCCCCC1=CC=C(C=C1)S(=O)(=O)O	InChI=1S/C18H30O3S/c1-2-3-4-5-6-7-8-9-10-11-12-17-13-15-18(16-14-17)22(19,20)21/h13-16H,2-12H2,1H3,(H,19,20,21)	N/A	3	Negative	UPDATE-SINGLE-ANNOTATED-BRONZE	Bronze	57	spectra_filtered/specs_ms.mgf	lib-00041.mgf	0.49089700000000003	NIST17	4827000	433.744	0.93847	3	0.000305176	325.184	325.184	-1	spectra_filtered/specs_ms.mgf57	20		7	270	KWXICGTUELOLSQ-UHFFFAOYSA-N	KWXICGTUELOLSQ	Benzenoids	Benzene and substituted derivatives	Benzenesulfonic acids and derivatives	Aromatic polyketides	Catechols with side chains	Polyketides
CCMSLIB00003135432	Spectral Match to Dodecylbenzenesulfonic acid from NIST14	ESI	QqQ	Isolated	Data from Kevin Bush	Data deposited by fevargas	M-H	325.185	0	1	27176870	N/A	N/A	N/A	N/A	3	Negative	UPDATE-SINGLE-ANNOTATED-BRONZE	Bronze	57	spectra_filtered/specs_ms.mgf	lib-00015.mgf	0.48813900000000005	GNPS-NIST14-MATCHES	4827000	433.744	3.09695	5	0.00100708	325.185	325.184	-1	spectra_filtered/specs_ms.mgf57	20		32	1668	N/A	N/A	N/A	N/A	N/A	N/A	N/A	N/A
CCMSLIB00004719437	hydroquinidine	N/A	ESI-QTOF	isolated	MoNA	MoNA:VF-NPL-QTOF001710	[M-H]-	325.192	0	1	N/A	N/A	N/A	InChI=1S/C20H26N2O2/c131312229714(13)1019(22)20(23)166821185415(242)1117(16)18/h46,8,11,1314,1920,23H,3,7,910,12H2,12H3/t13,14,19+,20/m0/s1	N/A	3	negative	UPDATE-SINGLE-ANNOTATED-BRONZE	Bronze	57	spectra_filtered/specs_ms.mgf	lib-00002.mgf	0.487558	MONA	4827000	433.744	24.5873	4	0.00799561	325.192	325.184	-1	spectra_filtered/specs_ms.mgf57	20		0	0	N/A	N/A	N/A	N/A	N/A	N/A	N/A	N/A
CCMSLIB00003137107	Spectral Match to Dodecylbenzenesulfonic acid from NIST14	ESI	IT/ion trap	Isolated	Data from Kevin Bush	Data deposited by fevargas	M-H	325.184	0	1	27176870	N/A	N/A	N/A	N/A	3	Negative	UPDATE-SINGLE-ANNOTATED-BRONZE	Bronze	57	spectra_filtered/specs_ms.mgf	lib-00015.mgf	0.486213	GNPS-NIST14-MATCHES	4827000	433.744	0	5	0	325.184	325.184	-1	spectra_filtered/specs_ms.mgf57	20		32	1668	N/A	N/A	N/A	N/A	N/A	N/A	N/A	N/A
CCMSLIB00003139181	Spectral Match to Dodecylbenzenesulfonic acid from NIST14	ESI	QqQ	Isolated	Data from Pieter Dorrestein	Data deposited by daniel	M-H	325.185	0	1	27176870	N/A	N/A	N/A	N/A	3	Negative	UPDATE-SINGLE-ANNOTATED-BRONZE	Bronze	57	spectra_filtered/specs_ms.mgf	lib-00015.mgf	0.47155	GNPS-NIST14-MATCHES	4827000	433.744	3.09695	6	0.00100708	325.185	325.184	-1	spectra_filtered/specs_ms.mgf57	20		32	1668	N/A	N/A	N/A	N/A	N/A	N/A	N/A	N/A
CCMSLIB00003139800	Spectral Match to Dodecylbenzenesulfonic acid from NIST14	ESI	QqQ	Isolated	Data from Kimberly Prather	Data deposited by mjmeehan	M-H	325.182	0	1	27176870	N/A	N/A	N/A	N/A	3	Negative	UPDATE-SINGLE-ANNOTATED-BRONZE	Bronze	57	spectra_filtered/specs_ms.mgf	lib-00015.mgf	0.444883	GNPS-NIST14-MATCHES	4827000	433.744	6.1001	4	0.00198364	325.182	325.184	-1	spectra_filtered/specs_ms.mgf57	20		32	1668	N/A	N/A	N/A	N/A	N/A	N/A	N/A	N/A
CCMSLIB00003135991	Spectral Match to Dioctyl sulfosuccinate from NIST14	ESI	QqQ	Isolated	Data from Pieter Dorrestein;David Touboul	Data deposited by lfnothias	M-H	421.227	0	1	10041197	N/A	N/A	N/A	N/A	3	Negative	UPDATE-SINGLE-ANNOTATED-BRONZE	Bronze	65	spectra_filtered/specs_ms.mgf	lib-00015.mgf	0.962349	GNPS-NIST14-MATCHES	2670300	435.449	2.60817	5	0.00109863	421.227	421.226	-1	spectra_filtered/specs_ms.mgf65	1		27	457	N/A	N/A	N/A	N/A	N/A	N/A	N/A	N/A
CCMSLIB00003249654	D-myo-Inositol-1,3,4,6-tetraphosphate	ESI	IT-FT/ion trap with FTMS	Isolated	NIST	NIST	M-2H]	248.957	0	1	142507742	N/A	C1(C(C(C(C(C1OP(=O)(O)O)OP(=O)(O)O)O)OP(=O)(O)O)OP(=O)(O)O)O	InChI=1S/C6H16O18P4/c7-1-3(21-25(9,10)11)5(23-27(15,16)17)2(8)6(24-28(18,19)20)4(1)22-26(12,13)14/h1-8H,(H2,9,10,11)(H2,12,13,14)(H2,15,16,17)(H2,18,19,20)	N/A	3	Negative	UPDATE-SINGLE-ANNOTATED-BRONZE	Bronze	80	spectra_filtered/specs_ms.mgf	lib-00041.mgf	0.455793	NIST17	7148000	17.148	12.013	4	0.00299072	248.957	248.96	1	spectra_filtered/specs_ms.mgf80	3		0	0	ZAWIXNGTTZTBKV-UHFFFAOYSA-N	ZAWIXNGTTZTBKV	Organic oxygen compounds	Organooxygen compounds	Alcohols and polyols	Polyols	Cyclitols	Carbohydrates
CCMSLIB00003249647	D-myo-Inositol-1,3,4,6-tetraphosphate	ESI	HCD	Isolated	NIST	NIST	M-2H]	248.957	0	1	142507742	N/A	C1(C(C(C(C(C1OP(=O)(O)O)OP(=O)(O)O)O)OP(=O)(O)O)OP(=O)(O)O)O	InChI=1S/C6H16O18P4/c7-1-3(21-25(9,10)11)5(23-27(15,16)17)2(8)6(24-28(18,19)20)4(1)22-26(12,13)14/h1-8H,(H2,9,10,11)(H2,12,13,14)(H2,15,16,17)(H2,18,19,20)	N/A	3	Negative	UPDATE-SINGLE-ANNOTATED-BRONZE	Bronze	80	spectra_filtered/specs_ms.mgf	lib-00041.mgf	0.42624399999999996	NIST17	7148000	17.148	12.013	4	0.00299072	248.957	248.96	1	spectra_filtered/specs_ms.mgf80	3		0	0	ZAWIXNGTTZTBKV-UHFFFAOYSA-N	ZAWIXNGTTZTBKV	Organic oxygen compounds	Organooxygen compounds	Alcohols and polyols	Polyols	Cyclitols	Carbohydrates
CCMSLIB00003249649	D-myo-Inositol-1,3,4,6-tetraphosphate	ESI	HCD	Isolated	NIST	NIST	M-2H]	248.957	0	1	142507742	N/A	C1(C(C(C(C(C1OP(=O)(O)O)OP(=O)(O)O)O)OP(=O)(O)O)OP(=O)(O)O)O	InChI=1S/C6H16O18P4/c7-1-3(21-25(9,10)11)5(23-27(15,16)17)2(8)6(24-28(18,19)20)4(1)22-26(12,13)14/h1-8H,(H2,9,10,11)(H2,12,13,14)(H2,15,16,17)(H2,18,19,20)	N/A	3	Negative	UPDATE-SINGLE-ANNOTATED-BRONZE	Bronze	80	spectra_filtered/specs_ms.mgf	lib-00041.mgf	0.406947	NIST17	7148000	17.148	12.013	4	0.00299072	248.957	248.96	1	spectra_filtered/specs_ms.mgf80	3		0	0	ZAWIXNGTTZTBKV-UHFFFAOYSA-N	ZAWIXNGTTZTBKV	Organic oxygen compounds	Organooxygen compounds	Alcohols and polyols	Polyols	Cyclitols	Carbohydrates
CCMSLIB00003139589	Spectral Match to Decylbenzenesulfonic acid from NIST14	ESI	QQQ	Isolated	Data from Kimberly Prather	Data deposited by mjmeehan	M-H	297.151	298.16	1	140603	N/A	CCCCCCCCCCC1=CC=CC=C1S(=O)(=O)O	InChI=1S/C16H26O3S/c1-2-3-4-5-6-7-8-9-12-15-13-10-11-14-16(15)20(17,18)19/h10-11,13-14H,2-9,12H2,1H3,(H,17,18,19)	N/A	3	Negative	UPDATE-SINGLE-ANNOTATED-BRONZE	Bronze	101	spectra_filtered/specs_ms.mgf	lib-00015.mgf	0.693041	GNPS-NIST14-MATCHES	709600	362.593	5.7512300000000005	3	0.00170898	297.151	297.153	-1	spectra_filtered/specs_ms.mgf101	4		29	1116	UAZLASMTBCLJKO-UHFFFAOYSA-N	UAZLASMTBCLJKO	Benzenoids	Benzene and substituted derivatives	Benzenesulfonic acids and derivatives	Aromatic polyketides	Catechols with side chains	Polyketides
CCMSLIB00003139857	Spectral Match to Decylbenzenesulfonic acid from NIST14	ESI	QqQ	Isolated	Data from Dorrestein	Data deposited by ckapono	M-H	297.146	0	1	140603	N/A	N/A	N/A	N/A	3	Negative	UPDATE-SINGLE-ANNOTATED-BRONZE	Bronze	101	spectra_filtered/specs_ms.mgf	lib-00015.mgf	0.6803359999999999	GNPS-NIST14-MATCHES	709600	362.593	22.5945	3	0.00671387	297.146	297.153	-1	spectra_filtered/specs_ms.mgf101	4		29	1116	N/A	N/A	N/A	N/A	N/A	N/A	N/A	N/A
CCMSLIB00004695902	aurapten	N/A	ESI-QFT	isolated	MoNA	MoNA:VF-NPL-QEHF004839	[M-H]-	297.15	0	1	N/A	N/A	N/A	InChI=1S/C19H22O3/c1-14(2)5-4-6-15(3)11-12-21-17-9-7-16-8-10-19(20)22-18(16)13-17/h5,7-11,13H,4,6,12H2,1-3H3/b15-11+	N/A	3	negative	UPDATE-SINGLE-ANNOTATED-BRONZE	Bronze	101	spectra_filtered/specs_ms.mgf	lib-00002.mgf	0.471242	MONA	709600	362.593	9.14038	3	0.00271606	297.15	297.153	-1	spectra_filtered/specs_ms.mgf101	4		0	0	RSDDHGSKLOSQFK-RVDMUPIBSA-N	RSDDHGSKLOSQFK	Lipids and lipid-like molecules	Prenol lipids	Terpene lactones	N/A	N/A	N/A
CCMSLIB00004695901	aurapten	N/A	ESI-QFT	isolated	MoNA	MoNA:VF-NPL-QEHF004838	[M-H]-	297.15	0	1	N/A	N/A	N/A	InChI=1S/C19H22O3/c1-14(2)5-4-6-15(3)11-12-21-17-9-7-16-8-10-19(20)22-18(16)13-17/h5,7-11,13H,4,6,12H2,1-3H3/b15-11+	N/A	3	negative	UPDATE-SINGLE-ANNOTATED-BRONZE	Bronze	101	spectra_filtered/specs_ms.mgf	lib-00002.mgf	0.44013100000000005	MONA	709600	362.593	9.14038	3	0.00271606	297.15	297.153	-1	spectra_filtered/specs_ms.mgf101	4		0	0	RSDDHGSKLOSQFK-RVDMUPIBSA-N	RSDDHGSKLOSQFK	Lipids and lipid-like molecules	Prenol lipids	Terpene lactones	N/A	N/A	N/A
CCMSLIB00005774283	Massbank:AU239460 Canrenone|(9S,14S)-10,13-dimethylspiro[2,8,9,11,12,14,15,16-octahydro-1H-cyclopenta[a]phenanthrene-17,5`-oxolane]-2`,3-dione	ESI	qTof	Isolated	Massbank	Massbank	M-H	339.197	0	1	976-71-6	N/A	CC12CC[C@H]3C(C=CC4=CC(=O)CCC34C)[C@@H]1CCC21CCC(=O)O1	1S/C22H28O3/c1-20-9-5-15(23)13-14(20)3-4-16-17(20)6-10-21(2)18(16)7-11-22(21)12-8-19(24)25-22/h3-4,13,16-18H,5-12H2,1-2H3/t16?,17-,18-,20?,21?,22?/m0/s1	N/A	3	Negative	UPDATE-SINGLE-ANNOTATED-BRONZE	Bronze	129	spectra_filtered/specs_ms.mgf	lib-00039.mgf	0.829585	MASSBANK	7620000	486.95300000000003	8.00734	5	0.00271606	339.197	339.2	1	spectra_filtered/specs_ms.mgf129	2		0	0	UJVLDDZCTMKXJK-AFDHUMPMSA-N	UJVLDDZCTMKXJK	Lipids and lipid-like molecules	Steroids and steroid derivatives	Steroid lactones	Steroids	Androstane steroids	Terpenoids
CCMSLIB00003323109	15-Ketoiloprost	ESI	HCD	Isolated	NIST	NIST	M-H-H2O	339.197	0	1	0	N/A	N/A	N/A	N/A	3	Negative	UPDATE-SINGLE-ANNOTATED-BRONZE	Bronze	129	spectra_filtered/specs_ms.mgf	lib-00041.mgf	0.7003159999999999	NIST17	7620000	486.95300000000003	9.176960000000001	5	0.00311279	339.197	339.2	1	spectra_filtered/specs_ms.mgf129	2		3	185	N/A	N/A	N/A	N/A	N/A	N/A	N/A	N/A
CCMSLIB00003465597	Azelaic acid	ESI	HCD	Isolated	NIST	NIST	M-H	187.098	0	1	123999	N/A	C(CCCC(=O)O)CCCC(=O)O	InChI=1S/C9H16O4/c10-8(11)6-4-2-1-3-5-7-9(12)13/h1-7H2,(H,10,11)(H,12,13)	N/A	3	Negative	UPDATE-SINGLE-ANNOTATED-BRONZE	Bronze	133	spectra_filtered/specs_ms.mgf	lib-00041.mgf	0.980442	NIST17	2861000	206.87900000000002	0.489331	6	9.15527e-05	187.098	187.09799999999998	-1	spectra_filtered/specs_ms.mgf133	20		29	1353	BDJRBEYXGGNYIS-UHFFFAOYSA-N	BDJRBEYXGGNYIS	Lipids and lipid-like molecules	Fatty Acyls	Fatty acids and conjugates	Fatty Acids and Conjugates	Dicarboxylic acids	Fatty acids
CCMSLIB00006701464	azelaic acid	LC-ESI	Orbitrap	commercial	Trent Northen	JGI:208147	M-H	187.098	0	1	N/A	N/A	O=C(O)CCCCCCCC(=O)O	InChI=1S/C9H16O4/c10-8(11)6-4-2-1-3-5-7-9(12)13/h1-7H2,(H,10,11)(H,12,13)	N/A	3	Negative	UPDATE-SINGLE-ANNOTATED-BRONZE	Bronze	133	spectra_filtered/specs_ms.mgf	lib-00009.mgf	0.979303	BERKELEY-LAB	2861000	206.87900000000002	0.326221	6	6.10352e-05	187.098	187.09799999999998	-1	spectra_filtered/specs_ms.mgf133	20		0	0	BDJRBEYXGGNYIS-UHFFFAOYSA-N	BDJRBEYXGGNYIS	Lipids and lipid-like molecules	Fatty Acyls	Fatty acids and conjugates	Fatty Acids and Conjugates	Dicarboxylic acids	Fatty acids
CCMSLIB00003465605	Azelaic acid	ESI	HCD	Isolated	NIST	NIST	M-H	187.098	0	1	123999	N/A	C(CCCC(=O)O)CCCC(=O)O	InChI=1S/C9H16O4/c10-8(11)6-4-2-1-3-5-7-9(12)13/h1-7H2,(H,10,11)(H,12,13)	N/A	3	Negative	UPDATE-SINGLE-ANNOTATED-BRONZE	Bronze	133	spectra_filtered/specs_ms.mgf	lib-00041.mgf	0.9762770000000001	NIST17	2861000	206.87900000000002	0.489331	5	9.15527e-05	187.098	187.09799999999998	-1	spectra_filtered/specs_ms.mgf133	20		29	1353	BDJRBEYXGGNYIS-UHFFFAOYSA-N	BDJRBEYXGGNYIS	Lipids and lipid-like molecules	Fatty Acyls	Fatty acids and conjugates	Fatty Acids and Conjugates	Dicarboxylic acids	Fatty acids
CCMSLIB00003465604	Azelaic acid	ESI	HCD	Isolated	NIST	NIST	M-H	187.098	0	1	123999	N/A	C(CCCC(=O)O)CCCC(=O)O	InChI=1S/C9H16O4/c10-8(11)6-4-2-1-3-5-7-9(12)13/h1-7H2,(H,10,11)(H,12,13)	N/A	3	Negative	UPDATE-SINGLE-ANNOTATED-BRONZE	Bronze	133	spectra_filtered/specs_ms.mgf	lib-00041.mgf	0.975266	NIST17	2861000	206.87900000000002	0.489331	6	9.15527e-05	187.098	187.09799999999998	-1	spectra_filtered/specs_ms.mgf133	20		29	1353	BDJRBEYXGGNYIS-UHFFFAOYSA-N	BDJRBEYXGGNYIS	Lipids and lipid-like molecules	Fatty Acyls	Fatty acids and conjugates	Fatty Acids and Conjugates	Dicarboxylic acids	Fatty acids
CCMSLIB00003465599	Azelaic acid	ESI	HCD	Isolated	NIST	NIST	M-H	187.098	0	1	123999	N/A	C(CCCC(=O)O)CCCC(=O)O	InChI=1S/C9H16O4/c10-8(11)6-4-2-1-3-5-7-9(12)13/h1-7H2,(H,10,11)(H,12,13)	N/A	3	Negative	UPDATE-SINGLE-ANNOTATED-BRONZE	Bronze	133	spectra_filtered/specs_ms.mgf	lib-00041.mgf	0.9709690000000001	NIST17	2861000	206.87900000000002	0.489331	6	9.15527e-05	187.098	187.09799999999998	-1	spectra_filtered/specs_ms.mgf133	20		29	1353	BDJRBEYXGGNYIS-UHFFFAOYSA-N	BDJRBEYXGGNYIS	Lipids and lipid-like molecules	Fatty Acyls	Fatty acids and conjugates	Fatty Acids and Conjugates	Dicarboxylic acids	Fatty acids
CCMSLIB00003465601	Azelaic acid	ESI	HCD	Isolated	NIST	NIST	M-H	187.098	0	1	123999	N/A	C(CCCC(=O)O)CCCC(=O)O	InChI=1S/C9H16O4/c10-8(11)6-4-2-1-3-5-7-9(12)13/h1-7H2,(H,10,11)(H,12,13)	N/A	3	Negative	UPDATE-SINGLE-ANNOTATED-BRONZE	Bronze	133	spectra_filtered/specs_ms.mgf	lib-00041.mgf	0.957772	NIST17	2861000	206.87900000000002	0.489331	6	9.15527e-05	187.098	187.09799999999998	-1	spectra_filtered/specs_ms.mgf133	20		29	1353	BDJRBEYXGGNYIS-UHFFFAOYSA-N	BDJRBEYXGGNYIS	Lipids and lipid-like molecules	Fatty Acyls	Fatty acids and conjugates	Fatty Acids and Conjugates	Dicarboxylic acids	Fatty acids
CCMSLIB00004719717	hydron;nonanedioate	N/A	ESI-QTOF	isolated	MoNA	MoNA:VF-NPL-QTOF001950	[M-H]-	187.098	0	1	N/A	N/A	N/A	InChI=1S/C9H16O4/c10-8(11)6-4-2-1-3-5-7-9(12)13/h1-7H2,(H,10,11)(H,12,13)	N/A	3	negative	UPDATE-SINGLE-ANNOTATED-BRONZE	Bronze	133	spectra_filtered/specs_ms.mgf	lib-00002.mgf	0.956	MONA	2861000	206.87900000000002	2.69132	7	0.00050354	187.098	187.09799999999998	-1	spectra_filtered/specs_ms.mgf133	20		0	0	BDJRBEYXGGNYIS-UHFFFAOYSA-N	BDJRBEYXGGNYIS	Lipids and lipid-like molecules	Fatty Acyls	Fatty acids and conjugates	N/A	N/A	N/A
CCMSLIB00003465598	Azelaic acid	ESI	HCD	Isolated	NIST	NIST	M-H	187.098	0	1	123999	N/A	C(CCCC(=O)O)CCCC(=O)O	InChI=1S/C9H16O4/c10-8(11)6-4-2-1-3-5-7-9(12)13/h1-7H2,(H,10,11)(H,12,13)	N/A	3	Negative	UPDATE-SINGLE-ANNOTATED-BRONZE	Bronze	133	spectra_filtered/specs_ms.mgf	lib-00041.mgf	0.955048	NIST17	2861000	206.87900000000002	0.489331	5	9.15527e-05	187.098	187.09799999999998	-1	spectra_filtered/specs_ms.mgf133	20		29	1353	BDJRBEYXGGNYIS-UHFFFAOYSA-N	BDJRBEYXGGNYIS	Lipids and lipid-like molecules	Fatty Acyls	Fatty acids and conjugates	Fatty Acids and Conjugates	Dicarboxylic acids	Fatty acids
CCMSLIB00003465600	Azelaic acid	ESI	HCD	Isolated	NIST	NIST	M-H	187.098	0	1	123999	N/A	C(CCCC(=O)O)CCCC(=O)O	InChI=1S/C9H16O4/c10-8(11)6-4-2-1-3-5-7-9(12)13/h1-7H2,(H,10,11)(H,12,13)	N/A	3	Negative	UPDATE-SINGLE-ANNOTATED-BRONZE	Bronze	133	spectra_filtered/specs_ms.mgf	lib-00041.mgf	0.954627	NIST17	2861000	206.87900000000002	0.489331	5	9.15527e-05	187.098	187.09799999999998	-1	spectra_filtered/specs_ms.mgf133	20		29	1353	BDJRBEYXGGNYIS-UHFFFAOYSA-N	BDJRBEYXGGNYIS	Lipids and lipid-like molecules	Fatty Acyls	Fatty acids and conjugates	Fatty Acids and Conjugates	Dicarboxylic acids	Fatty acids
CCMSLIB00003465603	Azelaic acid	ESI	HCD	Isolated	NIST	NIST	M-H	187.098	0	1	123999	N/A	C(CCCC(=O)O)CCCC(=O)O	InChI=1S/C9H16O4/c10-8(11)6-4-2-1-3-5-7-9(12)13/h1-7H2,(H,10,11)(H,12,13)	N/A	3	Negative	UPDATE-SINGLE-ANNOTATED-BRONZE	Bronze	133	spectra_filtered/specs_ms.mgf	lib-00041.mgf	0.952988	NIST17	2861000	206.87900000000002	0.489331	5	9.15527e-05	187.098	187.09799999999998	-1	spectra_filtered/specs_ms.mgf133	20		29	1353	BDJRBEYXGGNYIS-UHFFFAOYSA-N	BDJRBEYXGGNYIS	Lipids and lipid-like molecules	Fatty Acyls	Fatty acids and conjugates	Fatty Acids and Conjugates	Dicarboxylic acids	Fatty acids
CCMSLIB00004702807	AZELAIC ACID	N/A	ESI-QFT	isolated	MoNA	MoNA:VF-NPL-QEHF011744	[M-H]-	187.098	0	1	N/A	N/A	N/A	InChI=1S/C9H16O4/c10-8(11)6-4-2-1-3-5-7-9(12)13/h1-7H2,(H,10,11)(H,12,13)	N/A	3	negative	UPDATE-SINGLE-ANNOTATED-BRONZE	Bronze	133	spectra_filtered/specs_ms.mgf	lib-00002.mgf	0.9521809999999999	MONA	2861000	206.87900000000002	2.69132	5	0.00050354	187.098	187.09799999999998	-1	spectra_filtered/specs_ms.mgf133	20		15	578	BDJRBEYXGGNYIS-UHFFFAOYSA-N	BDJRBEYXGGNYIS	Lipids and lipid-like molecules	Fatty Acyls	Fatty acids and conjugates	N/A	N/A	N/A
CCMSLIB00006709383	azelaic acid	LC-ESI	Orbitrap	commercial	Trent Northen	JGI:1214401	M-H	187.098	0	1	N/A	N/A	O=C(O)CCCCCCCC(=O)O	InChI=1S/C9H16O4/c10-8(11)6-4-2-1-3-5-7-9(12)13/h1-7H2,(H,10,11)(H,12,13)	N/A	3	Negative	UPDATE-SINGLE-ANNOTATED-BRONZE	Bronze	133	spectra_filtered/specs_ms.mgf	lib-00009.mgf	0.949865	BERKELEY-LAB	2861000	206.87900000000002	2.69132	5	0.00050354	187.098	187.09799999999998	-1	spectra_filtered/specs_ms.mgf133	20		0	0	BDJRBEYXGGNYIS-UHFFFAOYSA-N	BDJRBEYXGGNYIS	Lipids and lipid-like molecules	Fatty Acyls	Fatty acids and conjugates	Fatty Acids and Conjugates	Dicarboxylic acids	Fatty acids
CCMSLIB00006685770	azelaic acid	LC-ESI	Orbitrap	commercial	Trent Northen	JGI:192451	M-H	187.098	0	1	N/A	N/A	O=C(O)CCCCCCCC(=O)O	InChI=1S/C9H16O4/c10-8(11)6-4-2-1-3-5-7-9(12)13/h1-7H2,(H,10,11)(H,12,13)	N/A	3	Negative	UPDATE-SINGLE-ANNOTATED-BRONZE	Bronze	133	spectra_filtered/specs_ms.mgf	lib-00009.mgf	0.949865	BERKELEY-LAB	2861000	206.87900000000002	2.69132	5	0.00050354	187.098	187.09799999999998	-1	spectra_filtered/specs_ms.mgf133	20		0	0	BDJRBEYXGGNYIS-UHFFFAOYSA-N	BDJRBEYXGGNYIS	Lipids and lipid-like molecules	Fatty Acyls	Fatty acids and conjugates	Fatty Acids and Conjugates	Dicarboxylic acids	Fatty acids
CCMSLIB00006690128	azelaic acid	LC-ESI	Orbitrap	commercial	Trent Northen	JGI:196811	M-H	187.098	0	1	N/A	N/A	O=C(O)CCCCCCCC(=O)O	InChI=1S/C9H16O4/c10-8(11)6-4-2-1-3-5-7-9(12)13/h1-7H2,(H,10,11)(H,12,13)	N/A	3	Negative	UPDATE-SINGLE-ANNOTATED-BRONZE	Bronze	133	spectra_filtered/specs_ms.mgf	lib-00009.mgf	0.9476559999999999	BERKELEY-LAB	2861000	206.87900000000002	0.326221	5	6.10352e-05	187.098	187.09799999999998	-1	spectra_filtered/specs_ms.mgf133	20		0	0	BDJRBEYXGGNYIS-UHFFFAOYSA-N	BDJRBEYXGGNYIS	Lipids and lipid-like molecules	Fatty Acyls	Fatty acids and conjugates	Fatty Acids and Conjugates	Dicarboxylic acids	Fatty acids
CCMSLIB00003465606	Azelaic acid	ESI	HCD	Isolated	NIST	NIST	M-H	187.098	0	1	123999	N/A	C(CCCC(=O)O)CCCC(=O)O	InChI=1S/C9H16O4/c10-8(11)6-4-2-1-3-5-7-9(12)13/h1-7H2,(H,10,11)(H,12,13)	N/A	3	Negative	UPDATE-SINGLE-ANNOTATED-BRONZE	Bronze	133	spectra_filtered/specs_ms.mgf	lib-00041.mgf	0.9418700000000001	NIST17	2861000	206.87900000000002	0.489331	6	9.15527e-05	187.098	187.09799999999998	-1	spectra_filtered/specs_ms.mgf133	20		29	1353	BDJRBEYXGGNYIS-UHFFFAOYSA-N	BDJRBEYXGGNYIS	Lipids and lipid-like molecules	Fatty Acyls	Fatty acids and conjugates	Fatty Acids and Conjugates	Dicarboxylic acids	Fatty acids
CCMSLIB00005436185	AZELATE	ESI	Orbitrap	Commercial	Dorrestein	Fernando Vargas	M-H	187.098	188.105	-1	123-99-9	na	OC(=O)CCCCCCCC(O)=O	"InChI=1S/C9H16O4/c10-8(11)6-4-2-1-3-5-7-9(12)13/h1-7H2,(H,10,11)(H,12,13)"	N/A	1	Negative	UPDATE-SINGLE-ANNOTATED-GOLD	Gold	133	spectra_filtered/specs_ms.mgf	lib-00035.mgf	0.938566	GNPS-LIBRARY	2861000	206.87900000000002	2.69132	5	0.00050354	187.098	187.09799999999998	-1	spectra_filtered/specs_ms.mgf133	20		0	0	BDJRBEYXGGNYIS-UHFFFAOYSA-N	BDJRBEYXGGNYIS	Lipids and lipid-like molecules	Fatty Acyls	Fatty acids and conjugates	Fatty Acids and Conjugates	Dicarboxylic acids	Fatty acids
CCMSLIB00005463658	AZELATE	ESI	Orbitrap	Commercial	Dorrestein	Fernando Vargas	M-H	187.098	188.105	-1	123-99-9	na	OC(=O)CCCCCCCC(O)=O	"InChI=1S/C9H16O4/c10-8(11)6-4-2-1-3-5-7-9(12)13/h1-7H2,(H,10,11)(H,12,13)"	N/A	1	Negative	UPDATE-SINGLE-ANNOTATED-GOLD	Gold	133	spectra_filtered/specs_ms.mgf	lib-00025.mgf	0.938566	GNPS-MSMLS	2861000	206.87900000000002	2.69132	5	0.00050354	187.098	187.09799999999998	-1	spectra_filtered/specs_ms.mgf133	20		0	0	BDJRBEYXGGNYIS-UHFFFAOYSA-N	BDJRBEYXGGNYIS	Lipids and lipid-like molecules	Fatty Acyls	Fatty acids and conjugates	Fatty Acids and Conjugates	Dicarboxylic acids	Fatty acids
CCMSLIB00003465602	Azelaic acid	ESI	HCD	Isolated	NIST	NIST	M-H	187.098	0	1	123999	N/A	C(CCCC(=O)O)CCCC(=O)O	InChI=1S/C9H16O4/c10-8(11)6-4-2-1-3-5-7-9(12)13/h1-7H2,(H,10,11)(H,12,13)	N/A	3	Negative	UPDATE-SINGLE-ANNOTATED-BRONZE	Bronze	133	spectra_filtered/specs_ms.mgf	lib-00041.mgf	0.936981	NIST17	2861000	206.87900000000002	0.489331	5	9.15527e-05	187.098	187.09799999999998	-1	spectra_filtered/specs_ms.mgf133	20		29	1353	BDJRBEYXGGNYIS-UHFFFAOYSA-N	BDJRBEYXGGNYIS	Lipids and lipid-like molecules	Fatty Acyls	Fatty acids and conjugates	Fatty Acids and Conjugates	Dicarboxylic acids	Fatty acids
CCMSLIB00004691668	Azelaic acid	N/A	ESI-QFT	isolated	MoNA	MoNA:VF-NPL-QEHF000605	[M-H]-	187.098	0	1	N/A	N/A	N/A	InChI=1S/C9H16O4/c10-8(11)6-4-2-1-3-5-7-9(12)13/h1-7H2,(H,10,11)(H,12,13)	N/A	3	negative	UPDATE-SINGLE-ANNOTATED-BRONZE	Bronze	133	spectra_filtered/specs_ms.mgf	lib-00002.mgf	0.936184	MONA	2861000	206.87900000000002	2.69132	5	0.00050354	187.098	187.09799999999998	-1	spectra_filtered/specs_ms.mgf133	20		29	1353	BDJRBEYXGGNYIS-UHFFFAOYSA-N	BDJRBEYXGGNYIS	Lipids and lipid-like molecules	Fatty Acyls	Fatty acids and conjugates	N/A	N/A	N/A
CCMSLIB00004719716	hydron;nonanedioate	N/A	ESI-QTOF	isolated	MoNA	MoNA:VF-NPL-QTOF001949	[M-H]-	187.098	0	1	N/A	N/A	N/A	InChI=1S/C9H16O4/c10-8(11)6-4-2-1-3-5-7-9(12)13/h1-7H2,(H,10,11)(H,12,13)	N/A	3	negative	UPDATE-SINGLE-ANNOTATED-BRONZE	Bronze	133	spectra_filtered/specs_ms.mgf	lib-00002.mgf	0.935267	MONA	2861000	206.87900000000002	2.69132	5	0.00050354	187.098	187.09799999999998	-1	spectra_filtered/specs_ms.mgf133	20		0	0	BDJRBEYXGGNYIS-UHFFFAOYSA-N	BDJRBEYXGGNYIS	Lipids and lipid-like molecules	Fatty Acyls	Fatty acids and conjugates	N/A	N/A	N/A
CCMSLIB00000579030	MassbankEU:ETS00014 C11-LAS (STANDARD MIX)|C11-linear alkylbenzyl sulfonate|4-(undecan-5-yl)benzenesulfonic acid	ESI	LC-ESI-QFT	Isolated	Massbank EU	Massbank	[M-H]-	311.169	0	1	N/A	N/A	OS(=O)(=O)c1ccc(cc1)C(CCCC)CCCCCC	1S/C17H28O3S/c1-3-5-7-8-10-15(9-6-4-2)16-11-13-17(14-12-16)21(18,19)20/h11-15H,3-10H2,1-2H3,(H,18,19,20)	N/A	3	Positive	UPDATE-SINGLE-ANNOTATED-BRONZE	Bronze	170	spectra_filtered/specs_ms.mgf	lib-00027.mgf	0.618046	MASSBANKEU	552100	509.561	2.2557	5	0.000701904	311.169	311.168	-1	spectra_filtered/specs_ms.mgf170	2		15	444	FERBTPHUEYEGDN-UHFFFAOYSA-N	FERBTPHUEYEGDN	Benzenoids	Benzene and substituted derivatives	Benzenesulfonic acids and derivatives
CCMSLIB00000579031	MassbankEU:ETS00015 C11-LAS (SAMPLE)|C11-linear alkylbenzyl sulfonate|4-(undecan-5-yl)benzenesulfonic acid	ESI	LC-ESI-QFT	Isolated	Massbank EU	Massbank	[M-H]-	311.169	0	1	N/A	N/A	OS(=O)(=O)c1ccc(cc1)C(CCCC)CCCCCC	1S/C17H28O3S/c1-3-5-7-8-10-15(9-6-4-2)16-11-13-17(14-12-16)21(18,19)20/h11-15H,3-10H2,1-2H3,(H,18,19,20)	N/A	3	Positive	UPDATE-SINGLE-ANNOTATED-BRONZE	Bronze	170	spectra_filtered/specs_ms.mgf	lib-00027.mgf	0.61324	MASSBANKEU	552100	509.561	2.2557	5	0.000701904	311.169	311.168	-1	spectra_filtered/specs_ms.mgf170	2		1	4	FERBTPHUEYEGDN-UHFFFAOYSA-N	FERBTPHUEYEGDN	Benzenoids	Benzene and substituted derivatives	Benzenesulfonic acids and derivatives
CCMSLIB00006701615	(+)-Nootkatone, crystalline, 98+%	LC-ESI	Orbitrap	commercial	Trent Northen	JGI:208298	M+acetate	277.181	0	1	N/A	N/A	C=C(C)C1CCC2=CC(=O)CC(C)C2(C)C1	InChI=1S/C15H22O/c1-10(2)12-5-6-13-8-14(16)7-11(3)15(13,4)9-12/h8,11-12H,1,5-7,9H2,2-4H3/t11-,12-,15+/m0/s1	N/A	3	Negative	UPDATE-SINGLE-ANNOTATED-BRONZE	Bronze	181	spectra_filtered/specs_ms.mgf	lib-00009.mgf	0.9497190000000001	BERKELEY-LAB	805000	351.29699999999997	10.8999	5	0.00302124	277.181	277.184	-1	spectra_filtered/specs_ms.mgf181	2		0	0	WTOYNNBCKUYIKC-UHFFFAOYSA-N	WTOYNNBCKUYIKC	Lipids and lipid-like molecules	Prenol lipids	Sesquiterpenoids	Sesquiterpenoids	Eremophilane sesquiterpenoids	Terpenoids
CCMSLIB00006690281	(+)-Nootkatone, crystalline, 98+%	LC-ESI	Orbitrap	commercial	Trent Northen	JGI:196964	M+acetate	277.181	0	1	N/A	N/A	C=C(C)C1CCC2=CC(=O)CC(C)C2(C)C1	InChI=1S/C15H22O/c1-10(2)12-5-6-13-8-14(16)7-11(3)15(13,4)9-12/h8,11-12H,1,5-7,9H2,2-4H3/t11-,12-,15+/m0/s1	N/A	3	Negative	UPDATE-SINGLE-ANNOTATED-BRONZE	Bronze	181	spectra_filtered/specs_ms.mgf	lib-00009.mgf	0.94466	BERKELEY-LAB	805000	351.29699999999997	10.8999	5	0.00302124	277.181	277.184	-1	spectra_filtered/specs_ms.mgf181	2		0	0	WTOYNNBCKUYIKC-UHFFFAOYSA-N	WTOYNNBCKUYIKC	Lipids and lipid-like molecules	Prenol lipids	Sesquiterpenoids	Sesquiterpenoids	Eremophilane sesquiterpenoids	Terpenoids
CCMSLIB00006693478	6-Gingerol	LC-ESI	Orbitrap	commercial	Trent Northen	JGI:200161	M-H	293.176	0	1	N/A	N/A	CCCCCC(O)CC(=O)CCc1ccc(O)c(OC)c1	InChI=1S/C17H26O4/c1-3-4-5-6-14(18)12-15(19)9-7-13-8-10-16(20)17(11-13)21-2/h8,10-11,14,18,20H,3-7,9,12H2,1-2H3/t14-/m0/s1	N/A	3	Negative	UPDATE-SINGLE-ANNOTATED-BRONZE	Bronze	184	spectra_filtered/specs_ms.mgf	lib-00009.mgf	0.9510200000000001	BERKELEY-LAB	22499000	309.572	0.7286520000000001	9	0.000213623	293.176	293.176	-1	spectra_filtered/specs_ms.mgf184	4		0	0	NLDDIKRKFXEWBK-UHFFFAOYSA-N	NLDDIKRKFXEWBK	Benzenoids	Phenols	Methoxyphenols
CCMSLIB00006704816	6-Gingerol	LC-ESI	Orbitrap	commercial	Trent Northen	JGI:211499	M-H	293.176	0	1	N/A	N/A	CCCCCC(O)CC(=O)CCc1ccc(O)c(OC)c1	InChI=1S/C17H26O4/c1-3-4-5-6-14(18)12-15(19)9-7-13-8-10-16(20)17(11-13)21-2/h8,10-11,14,18,20H,3-7,9,12H2,1-2H3/t14-/m0/s1	N/A	3	Negative	UPDATE-SINGLE-ANNOTATED-BRONZE	Bronze	184	spectra_filtered/specs_ms.mgf	lib-00009.mgf	0.877706	BERKELEY-LAB	22499000	309.572	0.7286520000000001	5	0.000213623	293.176	293.176	-1	spectra_filtered/specs_ms.mgf184	4		0	0	NLDDIKRKFXEWBK-UHFFFAOYSA-N	NLDDIKRKFXEWBK	Benzenoids	Phenols	Methoxyphenols
CCMSLIB00004702827	CINCHONIDINE	N/A	ESI-QFT	isolated	MoNA	MoNA:VF-NPL-QEHF011764	[M-H]-	293.166	0	1	N/A	N/A	N/A	InChI=1S/C19H22N2O/c1-2-13-12-21-10-8-14(13)11-18(21)19(22)16-7-9-20-17-6-4-3-5-15(16)17/h2-7,9,13-14,18-19,22H,1,8,10-12H2/t13-,14-,18-,19+/m0/s1	N/A	3	negative	UPDATE-SINGLE-ANNOTATED-BRONZE	Bronze	184	spectra_filtered/specs_ms.mgf	lib-00002.mgf	0.48450200000000004	MONA	22499000	309.572	32.7904	3	0.00961304	293.166	293.176	-1	spectra_filtered/specs_ms.mgf184	4		0	0	KMPWYEUPVWOPIM-KODHJQJWSA-N	KMPWYEUPVWOPIM	N/A	N/A	N/A	N/A	N/A	N/A
CCMSLIB00004702125	CINCHONINE	N/A	ESI-QFT	isolated	MoNA	MoNA:VF-NPL-QEHF011062	[M-H]-	293.166	0	1	N/A	N/A	N/A	InChI=1S/C19H22N2O/c1-2-13-12-21-10-8-14(13)11-18(21)19(22)16-7-9-20-17-6-4-3-5-15(16)17/h2-7,9,13-14,18-19,22H,1,8,10-12H2/t13-,14-,18+,19-/m0/s1	N/A	3	negative	UPDATE-SINGLE-ANNOTATED-BRONZE	Bronze	184	spectra_filtered/specs_ms.mgf	lib-00002.mgf	0.43162399999999995	MONA	22499000	309.572	32.7904	4	0.00961304	293.166	293.176	-1	spectra_filtered/specs_ms.mgf184	4		0	0	KMPWYEUPVWOPIM-QAMTZSDWSA-N	KMPWYEUPVWOPIM	N/A	N/A	N/A	N/A	N/A	N/A
CCMSLIB00005463597	SUCROSE	ESI	Orbitrap	Commercial	Dorrestein	Fernando Vargas	M-H	341.109	342.116	-1	57-50-1	na	OC[C@H]1O[C@@](CO)(O[C@H]2O[C@H](CO)[C@@H](O)[C@H](O)[C@H]2O)[C@@H](O)[C@@H]1O	"InChI=1S/C12H22O11/c13-1-4-6(16)8(18)9(19)11(21-4)23-12(3-15)10(20)7(17)5(2-14)22-12/h4-11,13-20H,1-3H2/t4-,5-,6-,7-,8+,9-,10+,11-,12+/m1/s1"	N/A	1	Negative	UPDATE-SINGLE-ANNOTATED-GOLD	Gold	202	spectra_filtered/specs_ms.mgf	lib-00025.mgf	0.973358	GNPS-MSMLS	99310000	20.307000000000002	0.894658	9	0.000305176	341.109	341.10900000000004	-1	spectra_filtered/specs_ms.mgf202	20		2	72	CZMRCDWAGMRECN-UGDNZRGBSA-N	CZMRCDWAGMRECN	Organic oxygen compounds	Organooxygen compounds	Carbohydrates and carbohydrate conjugates	Saccharides	Disaccharides	Carbohydrates
CCMSLIB00005436180	SUCROSE	ESI	Orbitrap	Commercial	Dorrestein	Fernando Vargas	M-H	341.109	342.116	-1	57-50-1	na	OC[C@H]1O[C@@](CO)(O[C@H]2O[C@H](CO)[C@@H](O)[C@H](O)[C@H]2O)[C@@H](O)[C@@H]1O	"InChI=1S/C12H22O11/c13-1-4-6(16)8(18)9(19)11(21-4)23-12(3-15)10(20)7(17)5(2-14)22-12/h4-11,13-20H,1-3H2/t4-,5-,6-,7-,8+,9-,10+,11-,12+/m1/s1"	N/A	1	Negative	UPDATE-SINGLE-ANNOTATED-GOLD	Gold	202	spectra_filtered/specs_ms.mgf	lib-00035.mgf	0.973358	GNPS-LIBRARY	99310000	20.307000000000002	0.894658	9	0.000305176	341.109	341.10900000000004	-1	spectra_filtered/specs_ms.mgf202	20		2	72	CZMRCDWAGMRECN-UGDNZRGBSA-N	CZMRCDWAGMRECN	Organic oxygen compounds	Organooxygen compounds	Carbohydrates and carbohydrate conjugates	Saccharides	Disaccharides	Carbohydrates
CCMSLIB00003664665	.alpha.,.beta.-Trehalose	ESI	HCD	Isolated	NIST	NIST	M-H	341.109	0	1	585911	N/A	C(C1C(C(C(C(O1)OC2C(C(C(C(O2)CO)O)O)O)O)O)O)O	InChI=1S/C12H22O11/c13-1-3-5(15)7(17)9(19)11(21-3)23-12-10(20)8(18)6(16)4(2-14)22-12/h3-20H,1-2H2/t3-,4-,5-,6-,7+,8+,9-,10-,11-,12+/m1/s1	N/A	3	Negative	UPDATE-SINGLE-ANNOTATED-BRONZE	Bronze	202	spectra_filtered/specs_ms.mgf	lib-00041.mgf	0.971715	NIST17	99310000	20.307000000000002	0.536795	9	0.000183105	341.109	341.10900000000004	-1	spectra_filtered/specs_ms.mgf202	20		17	363	HDTRYLNUVZCQOY-UHFFFAOYSA-N	HDTRYLNUVZCQOY	Organic oxygen compounds	Organooxygen compounds	Carbohydrates and carbohydrate conjugates	Saccharides	Disaccharides	Carbohydrates
CCMSLIB00006679992	SUCROSE	ESI	Orbitrap	isolated	MoNA	MoNA:MoNA037782	M-H	341.109	0	1	N/A	N/A	C([C@@H]1[C@H]([C@@H]([C@H]([C@H](O1)O[C@@]2(CO)[C@H]([C@@H]([C@@H](CO)O2)O)O)O)O)O)O	"InChI=1S/C12H22O11/c13-1-4-6(16)8(18)9(19)11(21-4)23-12(3-15)10(20)7(17)5(2-14)22-12/h4-11,13-20H,1-3H2/t4-,5-,6-,7-,8+,9-,10+,11-,12+/m1/s1"	N/A	3	negative	UPDATE-SINGLE-ANNOTATED-BRONZE	Bronze	202	spectra_filtered/specs_ms.mgf	lib-00002.mgf	0.971354	MONA	99310000	20.307000000000002	0.894658	9	0.000305176	341.109	341.10900000000004	-1	spectra_filtered/specs_ms.mgf202	20		2	72	CZMRCDWAGMRECN-UGDNZRGBSA-N	CZMRCDWAGMRECN	Organic oxygen compounds	Organooxygen compounds	Carbohydrates and carbohydrate conjugates	Saccharides	Disaccharides	Carbohydrates
CCMSLIB00003665051	D-(+)-Trehalose	ESI	HCD	Isolated	NIST	NIST	M-H	341.109	0	1	99207	N/A	C(C1C(C(C(C(O1)OC2C(C(C(C(O2)CO)O)O)O)O)O)O)O	InChI=1S/C12H22O11/c13-1-3-5(15)7(17)9(19)11(21-3)23-12-10(20)8(18)6(16)4(2-14)22-12/h3-20H,1-2H2/t3-,4-,5-,6-,7+,8+,9-,10-,11-,12-/m1/s1	N/A	3	Negative	UPDATE-SINGLE-ANNOTATED-BRONZE	Bronze	202	spectra_filtered/specs_ms.mgf	lib-00041.mgf	0.970459	NIST17	99310000	20.307000000000002	0.536795	9	0.000183105	341.109	341.10900000000004	-1	spectra_filtered/specs_ms.mgf202	20		32	701	HDTRYLNUVZCQOY-UHFFFAOYSA-N	HDTRYLNUVZCQOY	Organic oxygen compounds	Organooxygen compounds	Carbohydrates and carbohydrate conjugates	Saccharides	Disaccharides	Carbohydrates
CCMSLIB00003644932	Sucrose	ESI	HCD	Isolated	NIST	NIST	M-H	341.109	0	1	57501	N/A	C(C1C(C(C(C(O1)OC2(C(C(C(O2)CO)O)O)CO)O)O)O)O	InChI=1S/C12H22O11/c13-1-4-6(16)8(18)9(19)11(21-4)23-12(3-15)10(20)7(17)5(2-14)22-12/h4-11,13-20H,1-3H2/t4-,5-,6-,7-,8+,9-,10+,11-,12+/m1/s1	N/A	3	Negative	UPDATE-SINGLE-ANNOTATED-BRONZE	Bronze	202	spectra_filtered/specs_ms.mgf	lib-00041.mgf	0.9684440000000001	NIST17	99310000	20.307000000000002	0.536795	9	0.000183105	341.109	341.10900000000004	-1	spectra_filtered/specs_ms.mgf202	20		50	3337	CZMRCDWAGMRECN-UHFFFAOYSA-N	CZMRCDWAGMRECN	Organic oxygen compounds	Organooxygen compounds	Carbohydrates and carbohydrate conjugates	Saccharides	Disaccharides	Carbohydrates
CCMSLIB00003695903	1,4-D-Xylobiose	ESI	HCD	Isolated	NIST	NIST	M+C2H3O2	341.109	0	1	6860475	N/A	C1C(C(C(C(O1)OC(CO)C(C(C=O)O)O)O)O)O	InChI=1S/C10H18O9/c11-1-4(13)7(15)6(2-12)19-10-9(17)8(16)5(14)3-18-10/h1,4-10,12-17H,2-3H2/t4-,5+,6+,7+,8-,9+,10-/m0/s1	N/A	3	Negative	UPDATE-SINGLE-ANNOTATED-BRONZE	Bronze	202	spectra_filtered/specs_ms.mgf	lib-00041.mgf	0.9674959999999999	NIST17	99310000	20.307000000000002	0.715726	9	0.000244141	341.109	341.10900000000004	-1	spectra_filtered/specs_ms.mgf202	20		9	169	SQNRKWHRVIAKLP-UHFFFAOYSA-N	SQNRKWHRVIAKLP	Organic oxygen compounds	Organooxygen compounds	Carbohydrates and carbohydrate conjugates	Saccharides	Disaccharides	Carbohydrates
CCMSLIB00003664846	Maltotetraose	ESI	HCD	Isolated	NIST	NIST	M-H-C12H20O10	341.109	0	1	34612389	N/A	C(C1C(C(C(C(O1)OC2C(OC(C(C2O)O)OC3C(OC(C(C3O)O)OC4C(OC(C(C4O)O)O)CO)CO)CO)O)O)O)O	InChI=1S/C24H42O21/c25-1-5-9(29)10(30)15(35)22(40-5)44-19-7(3-27)42-24(17(37)12(19)32)45-20-8(4-28)41-23(16(36)13(20)33)43-18-6(2-26)39-21(38)14(34)11(18)31/h5-38H,1-4H2/t5-,6-,7-,8-,9-,10+,11-,12-,13-,14-,15-,16-,17-,18-,19-,20-,21-,22-,23-,24-/m1/s1	N/A	3	Negative	UPDATE-SINGLE-ANNOTATED-BRONZE	Bronze	202	spectra_filtered/specs_ms.mgf	lib-00041.mgf	0.9673959999999999	NIST17	99310000	20.307000000000002	0.536795	9	0.000183105	341.109	341.10900000000004	-1	spectra_filtered/specs_ms.mgf202	20		66	2163	LUEWUZLMQUOBSB-UHFFFAOYSA-N	LUEWUZLMQUOBSB	Organic oxygen compounds	Organooxygen compounds	Carbohydrates and carbohydrate conjugates	Saccharides	Polysaccharides	Carbohydrates
CCMSLIB00000578375	SUCROSE	LC-ESI	Q-Exactive Plus	Commercial standard	Alexandrov Theodore	Prasad	M-H	341.108	342.116	0	57-50-1	5988	C(C1C(C(C(C(O1)OC2(C(C(C(O2)CO)O)O)CO)O)O)O)O	N/A	N/A	1	Negative	UPDATE-SINGLE-ANNOTATED-GOLD	Gold	202	spectra_filtered/specs_ms.mgf	lib-00021.mgf	0.967047	GNPS-EMBL-MCF	99310000	20.307000000000002	2.05772	9	0.000701904	341.108	341.10900000000004	-1	spectra_filtered/specs_ms.mgf202	20		2	72	CZMRCDWAGMRECN-UHFFFAOYSA-N	CZMRCDWAGMRECN	Organic oxygen compounds	Organooxygen compounds	Carbohydrates and carbohydrate conjugates	Saccharides	Disaccharides	Carbohydrates
CCMSLIB00003665050	D-(+)-Trehalose	ESI	HCD	Isolated	NIST	NIST	M-H	341.109	0	1	99207	N/A	C(C1C(C(C(C(O1)OC2C(C(C(C(O2)CO)O)O)O)O)O)O)O	InChI=1S/C12H22O11/c13-1-3-5(15)7(17)9(19)11(21-3)23-12-10(20)8(18)6(16)4(2-14)22-12/h3-20H,1-2H2/t3-,4-,5-,6-,7+,8+,9-,10-,11-,12-/m1/s1	N/A	3	Negative	UPDATE-SINGLE-ANNOTATED-BRONZE	Bronze	202	spectra_filtered/specs_ms.mgf	lib-00041.mgf	0.9663290000000001	NIST17	99310000	20.307000000000002	0.536795	9	0.000183105	341.109	341.10900000000004	-1	spectra_filtered/specs_ms.mgf202	20		32	701	HDTRYLNUVZCQOY-UHFFFAOYSA-N	HDTRYLNUVZCQOY	Organic oxygen compounds	Organooxygen compounds	Carbohydrates and carbohydrate conjugates	Saccharides	Disaccharides	Carbohydrates
CCMSLIB00003664664	.alpha.,.beta.-Trehalose	ESI	HCD	Isolated	NIST	NIST	M-H	341.109	0	1	585911	N/A	C(C1C(C(C(C(O1)OC2C(C(C(C(O2)CO)O)O)O)O)O)O)O	InChI=1S/C12H22O11/c13-1-3-5(15)7(17)9(19)11(21-3)23-12-10(20)8(18)6(16)4(2-14)22-12/h3-20H,1-2H2/t3-,4-,5-,6-,7+,8+,9-,10-,11-,12+/m1/s1	N/A	3	Negative	UPDATE-SINGLE-ANNOTATED-BRONZE	Bronze	202	spectra_filtered/specs_ms.mgf	lib-00041.mgf	0.966041	NIST17	99310000	20.307000000000002	0.536795	9	0.000183105	341.109	341.10900000000004	-1	spectra_filtered/specs_ms.mgf202	20		17	363	HDTRYLNUVZCQOY-UHFFFAOYSA-N	HDTRYLNUVZCQOY	Organic oxygen compounds	Organooxygen compounds	Carbohydrates and carbohydrate conjugates	Saccharides	Disaccharides	Carbohydrates
CCMSLIB00000221770	ReSpect:PT200600 Sucrose|Suc|Fru(beta2-1alpha)Glc|D-(+)-Saccharose|Cane sugar|alpha-D-Glucopyranosyl beta-D-fructofuranoside|Microse|(2R,3R,4S,5S,6R)-2-[(2S,3S,4S,5R)-3,4-dihydroxy-2,5-bis(hydroxymethyl)oxolan-2-yl]ox	ESI	LC-Q-TOF/MS	Isolated	Putative ReSpect Match	ReSpect	[M+H]	341.108	0	1	57-50-1	N/A	C(C1C(C(C(C(O1)OC2(C(C(C(O2)CO)O)O)CO)O)O)O)O	1/C12H22O11/c13-1-4-6(16)8(18)9(19)11(21-4)23-12(3-15)10(20)7(17)5(2-14)22-12/h4-11,13-20H,1-3H2/t4-,5-,6-,7-,8+,9-,10+,11-,12+/m1/s1	N/A	3	Positive	UPDATE-SINGLE-ANNOTATED-BRONZE	Bronze	202	spectra_filtered/specs_ms.mgf	lib-00033.mgf	0.9655309999999999	RESPECT	99310000	20.307000000000002	2.05772	9	0.000701904	341.108	341.10900000000004	-1	spectra_filtered/specs_ms.mgf202	20		1	205	CZMRCDWAGMRECN-UHFFFAOYSA-N	CZMRCDWAGMRECN	Organic oxygen compounds	Organooxygen compounds	Carbohydrates and carbohydrate conjugates	Saccharides	Disaccharides	Carbohydrates
CCMSLIB00005744690	Massbank:PR100500 Sucrose|Suc|Fru(beta2-1alpha)Glc|D-(+)-Saccharose|Cane sugar|alpha-D-Glucopyranosyl beta-D-fructofuranoside|Microse	ESI	qTof	Isolated	Massbank	Massbank	M-H	341.108	0	1	57-50-1	N/A	OC[C@@H](O1)[C@@H](O)[C@H](O)[C@@H](O)[C@H]1O[C@](CO)(O2)[C@@H](O)[C@H](O)[C@@H](CO)2	1S/C12H22O11/c13-1-4-6(16)8(18)9(19)11(21-4)23-12(3-15)10(20)7(17)5(2-14)22-12/h4-11,13-20H,1-3H2/t4-,5-,6-,7-,8+,9-,10+,11-,12+/m1/s1	N/A	3	Negative	UPDATE-SINGLE-ANNOTATED-BRONZE	Bronze	202	spectra_filtered/specs_ms.mgf	lib-00039.mgf	0.9655229999999999	MASSBANK	99310000	20.307000000000002	2.05772	9	0.000701904	341.108	341.10900000000004	-1	spectra_filtered/specs_ms.mgf202	20		0	0	CZMRCDWAGMRECN-UGDNZRGBSA-N	CZMRCDWAGMRECN	Organic oxygen compounds	Organooxygen compounds	Carbohydrates and carbohydrate conjugates	Saccharides	Disaccharides	Carbohydrates
CCMSLIB00005757032	Massbank:PT200600 Fru(beta2-1alpha)Glc|alpha-D-Glucopyranosyl beta-D-fructofuranoside|Suc|Microse|Cane sugar|Sucrose|(2R,3R,4S,5S,6R)-2-[(2S,3S,4S,5R)-3,4-dihydroxy-2,5-bis(hydroxymethyl)oxolan-2-yl]oxy-6-(hydroxymethy	ESI	qTof	Isolated	Massbank	Massbank	M+H	341.108	0	1	57-50-1	N/A	C(C1C(C(C(C(O1)OC2(C(C(C(O2)CO)O)O)CO)O)O)O)O	1S/C12H22O11/c13-1-4-6(16)8(18)9(19)11(21-4)23-12(3-15)10(20)7(17)5(2-14)22-12/h4-11,13-20H,1-3H2	N/A	3	Negative	UPDATE-SINGLE-ANNOTATED-BRONZE	Bronze	202	spectra_filtered/specs_ms.mgf	lib-00039.mgf	0.9655229999999999	MASSBANK	99310000	20.307000000000002	2.05772	9	0.000701904	341.108	341.10900000000004	-1	spectra_filtered/specs_ms.mgf202	20		0	0	CZMRCDWAGMRECN-UHFFFAOYSA-N	CZMRCDWAGMRECN	Organic oxygen compounds	Organooxygen compounds	Carbohydrates and carbohydrate conjugates	Saccharides	Disaccharides	Carbohydrates
CCMSLIB00006679996	SUCROSE	ESI	Orbitrap	isolated	MoNA	MoNA:MoNA038468	M-H	341.109	0	1	N/A	N/A	C([C@@H]1[C@H]([C@@H]([C@H]([C@H](O1)O[C@@]2(CO)[C@H]([C@@H]([C@@H](CO)O2)O)O)O)O)O)O	"InChI=1S/C12H22O11/c13-1-4-6(16)8(18)9(19)11(21-4)23-12(3-15)10(20)7(17)5(2-14)22-12/h4-11,13-20H,1-3H2/t4-,5-,6-,7-,8+,9-,10+,11-,12+/m1/s1"	N/A	3	negative	UPDATE-SINGLE-ANNOTATED-BRONZE	Bronze	202	spectra_filtered/specs_ms.mgf	lib-00002.mgf	0.963045	MONA	99310000	20.307000000000002	0.894658	9	0.000305176	341.109	341.10900000000004	-1	spectra_filtered/specs_ms.mgf202	20		2	72	CZMRCDWAGMRECN-UGDNZRGBSA-N	CZMRCDWAGMRECN	Organic oxygen compounds	Organooxygen compounds	Carbohydrates and carbohydrate conjugates	Saccharides	Disaccharides	Carbohydrates
CCMSLIB00000221851	ReSpect:PT202020 D-(+)-Trehalose dihydrate,from Saccharomyces cerevisiae|Glc(alpha1-1alpha)Glc|alpha-alpha-Trehalose|Mycose|alpha-D-Glucopyranosyl-alpha-D-glucopyranoside dihydrate|(2R,3S,4S,5R,6R)-2-(hydroxymethyl)-6	ESI	LC-Q-TOF/MS	Isolated	Putative ReSpect Match	ReSpect	[M+H]	341.108	0	1	99-20-7	N/A	C(C1C(C(C(C(O1)OC2C(C(C(C(O2)CO)O)O)O)O)O)O)O	1/C12H22O11/c13-1-3-5(15)7(17)9(19)11(21-3)23-12-10(20)8(18)6(16)4(2-14)22-12/h3-20H,1-2H2/t3-,4-,5-,6-,7+,8+,9-,10-,11-,12-/m1/s1	N/A	3	Positive	UPDATE-SINGLE-ANNOTATED-BRONZE	Bronze	202	spectra_filtered/specs_ms.mgf	lib-00033.mgf	0.9593450000000001	RESPECT	99310000	20.307000000000002	2.05772	9	0.000701904	341.108	341.10900000000004	-1	spectra_filtered/specs_ms.mgf202	20		0	0	HDTRYLNUVZCQOY-UHFFFAOYSA-N	HDTRYLNUVZCQOY	Organic oxygen compounds	Organooxygen compounds	Carbohydrates and carbohydrate conjugates	Saccharides	Disaccharides	Carbohydrates
CCMSLIB00005757180	Massbank:PT202020 alpha-D-Glucopyranosyl-alpha-D-glucopyranoside dihydrate|D-(+)-Trehalose dihydrate,from Saccharomyces cerevisiae|(2R,3S,4S,5R,6R)-2-(hydroxymethyl)-6-[(2R,3R,4S,5S,6R)-3,4,5-trihydroxy-6-(hydroxymethy	ESI	qTof	Isolated	Massbank	Massbank	M+H	341.108	0	1	99-20-7	N/A	C(C1C(C(C(C(O1)OC2C(C(C(C(O2)CO)O)O)O)O)O)O)O	1S/C12H22O11/c13-1-3-5(15)7(17)9(19)11(21-3)23-12-10(20)8(18)6(16)4(2-14)22-12/h3-20H,1-2H2	N/A	3	Negative	UPDATE-SINGLE-ANNOTATED-BRONZE	Bronze	202	spectra_filtered/specs_ms.mgf	lib-00039.mgf	0.9592950000000001	MASSBANK	99310000	20.307000000000002	2.05772	9	0.000701904	341.108	341.10900000000004	-1	spectra_filtered/specs_ms.mgf202	20		0	0	HDTRYLNUVZCQOY-UHFFFAOYSA-N	HDTRYLNUVZCQOY	Organic oxygen compounds	Organooxygen compounds	Carbohydrates and carbohydrate conjugates	Saccharides	Disaccharides	Carbohydrates
CCMSLIB00005745027	Massbank:PR100542 D-(+)-Trehalose|Glc(alpha1-1alpha)Glc|alpha-alpha-Trehalose|Mycose|alpha-D-Glucopyranosyl-alpha-D-glucopyranoside	ESI	qTof	Isolated	Massbank	Massbank	M-H	341.108	0	1	99-20-7	N/A	OC[C@@H](O1)[C@@H](O)[C@H](O)[C@@H](O)[C@H]1O[C@@H](O2)[C@H](O)[C@@H](O)[C@H](O)[C@@H](CO)2	1S/C12H22O11/c13-1-3-5(15)7(17)9(19)11(21-3)23-12-10(20)8(18)6(16)4(2-14)22-12/h3-20H,1-2H2/t3-,4-,5-,6-,7+,8+,9-,10-,11-,12-/m1/s1	N/A	3	Negative	UPDATE-SINGLE-ANNOTATED-BRONZE	Bronze	202	spectra_filtered/specs_ms.mgf	lib-00039.mgf	0.9592950000000001	MASSBANK	99310000	20.307000000000002	2.05772	9	0.000701904	341.108	341.10900000000004	-1	spectra_filtered/specs_ms.mgf202	20		0	0	HDTRYLNUVZCQOY-LIZSDCNHSA-N	HDTRYLNUVZCQOY	Organic oxygen compounds	Organooxygen compounds	Carbohydrates and carbohydrate conjugates	Saccharides	Disaccharides	Carbohydrates
CCMSLIB00005464529	TREHALOSE	ESI	Orbitrap	Commercial	Dorrestein	Kelly Weldon	M-H	341.109	342.116	-1	6138-23-4	N/A	OC[C@H]1O[C@H](O[C@H]2O[C@H](CO)[C@@H](O)[C@H](O)[C@H]2O)[C@H](O)[C@@H](O)[C@@H]1O	"InChI=1S/C12H22O11/c13-1-3-5(15)7(17)9(19)11(21-3)23-12-10(20)8(18)6(16)4(2-14)22-12/h3-20H,1-2H2/t3-,4-,5-,6-,7+,8+,9-,10-,11-,12-/m1/s1"	N/A	1	Negative	UPDATE-SINGLE-ANNOTATED-GOLD	Gold	202	spectra_filtered/specs_ms.mgf	lib-00025.mgf	0.956585	GNPS-MSMLS	99310000	20.307000000000002	0.894658	9	0.000305176	341.109	341.10900000000004	-1	spectra_filtered/specs_ms.mgf202	20		0	0	HDTRYLNUVZCQOY-LIZSDCNHSA-N	HDTRYLNUVZCQOY	Organic oxygen compounds	Organooxygen compounds	Carbohydrates and carbohydrate conjugates	Saccharides	Disaccharides	Carbohydrates
CCMSLIB00003644931	Sucrose	ESI	HCD	Isolated	NIST	NIST	M-H	341.109	0	1	57501	N/A	C(C1C(C(C(C(O1)OC2(C(C(C(O2)CO)O)O)CO)O)O)O)O	InChI=1S/C12H22O11/c13-1-4-6(16)8(18)9(19)11(21-4)23-12(3-15)10(20)7(17)5(2-14)22-12/h4-11,13-20H,1-3H2/t4-,5-,6-,7-,8+,9-,10+,11-,12+/m1/s1	N/A	3	Negative	UPDATE-SINGLE-ANNOTATED-BRONZE	Bronze	202	spectra_filtered/specs_ms.mgf	lib-00041.mgf	0.9539190000000001	NIST17	99310000	20.307000000000002	0.536795	9	0.000183105	341.109	341.10900000000004	-1	spectra_filtered/specs_ms.mgf202	20		50	3337	CZMRCDWAGMRECN-UHFFFAOYSA-N	CZMRCDWAGMRECN	Organic oxygen compounds	Organooxygen compounds	Carbohydrates and carbohydrate conjugates	Saccharides	Disaccharides	Carbohydrates
CCMSLIB00003229850	4-Morpholinopropanesulfonic acid	ESI	Q-TOF	Isolated	NIST	NIST	M-H	208.065	0	1	1132612	N/A	C1COCCN1CCCS(=O)(=O)O	InChI=1S/C7H15NO4S/c9-13(10,11)7-1-2-8-3-5-12-6-4-8/h1-7H2,(H,9,10,11)	N/A	3	Negative	UPDATE-SINGLE-ANNOTATED-BRONZE	Bronze	213	spectra_filtered/specs_ms.mgf	lib-00041.mgf	0.7558600000000001	NIST17	5847000	21.75	10.5605	3	0.00219727	208.065	208.063	1	spectra_filtered/specs_ms.mgf213	1		2	4	DVLFYONBTKHTER-UHFFFAOYSA-N	DVLFYONBTKHTER	Organoheterocyclic compounds	Oxazinanes	Morpholines	Lysine alkaloids	Piperidine alkaloids	Alkaloids
CCMSLIB00003665073	D-(+)-Trehalose	ESI	HCD	Isolated	NIST	NIST	M+HCO2	387.114	0	1	99207	N/A	C(C1C(C(C(C(O1)OC2C(C(C(C(O2)CO)O)O)O)O)O)O)O	InChI=1S/C12H22O11/c13-1-3-5(15)7(17)9(19)11(21-3)23-12-10(20)8(18)6(16)4(2-14)22-12/h3-20H,1-2H2/t3-,4-,5-,6-,7+,8+,9-,10-,11-,12-/m1/s1	N/A	3	Negative	UPDATE-SINGLE-ANNOTATED-BRONZE	Bronze	230	spectra_filtered/specs_ms.mgf	lib-00041.mgf	0.9557709999999999	NIST17	22810000	20.183	1.02484	10	0.000396729	387.114	387.11400000000003	-1	spectra_filtered/specs_ms.mgf230	20		32	701	HDTRYLNUVZCQOY-UHFFFAOYSA-N	HDTRYLNUVZCQOY	Organic oxygen compounds	Organooxygen compounds	Carbohydrates and carbohydrate conjugates	Saccharides	Disaccharides	Carbohydrates
CCMSLIB00003665501	Sucrose	ESI	HCD	Isolated	NIST	NIST	M+HCO2	387.114	0	1	57501	N/A	C(C1C(C(C(C(O1)OC2(C(C(C(O2)CO)O)O)CO)O)O)O)O	InChI=1S/C12H22O11/c13-1-4-6(16)8(18)9(19)11(21-4)23-12(3-15)10(20)7(17)5(2-14)22-12/h4-11,13-20H,1-3H2/t4-,5-,6-,7-,8+,9-,10+,11-,12+/m1/s1	N/A	3	Negative	UPDATE-SINGLE-ANNOTATED-BRONZE	Bronze	230	spectra_filtered/specs_ms.mgf	lib-00041.mgf	0.954044	NIST17	22810000	20.183	1.02484	10	0.000396729	387.114	387.11400000000003	-1	spectra_filtered/specs_ms.mgf230	20		50	3337	CZMRCDWAGMRECN-UHFFFAOYSA-N	CZMRCDWAGMRECN	Organic oxygen compounds	Organooxygen compounds	Carbohydrates and carbohydrate conjugates	Saccharides	Disaccharides	Carbohydrates
CCMSLIB00003665502	Sucrose	ESI	HCD	Isolated	NIST	NIST	M+HCO2	387.114	0	1	57501	N/A	C(C1C(C(C(C(O1)OC2(C(C(C(O2)CO)O)O)CO)O)O)O)O	InChI=1S/C12H22O11/c13-1-4-6(16)8(18)9(19)11(21-4)23-12(3-15)10(20)7(17)5(2-14)22-12/h4-11,13-20H,1-3H2/t4-,5-,6-,7-,8+,9-,10+,11-,12+/m1/s1	N/A	3	Negative	UPDATE-SINGLE-ANNOTATED-BRONZE	Bronze	230	spectra_filtered/specs_ms.mgf	lib-00041.mgf	0.95214	NIST17	22810000	20.183	1.02484	10	0.000396729	387.114	387.11400000000003	-1	spectra_filtered/specs_ms.mgf230	20		50	3337	CZMRCDWAGMRECN-UHFFFAOYSA-N	CZMRCDWAGMRECN	Organic oxygen compounds	Organooxygen compounds	Carbohydrates and carbohydrate conjugates	Saccharides	Disaccharides	Carbohydrates
CCMSLIB00003665072	D-(+)-Trehalose	ESI	HCD	Isolated	NIST	NIST	M+HCO2	387.114	0	1	99207	N/A	C(C1C(C(C(C(O1)OC2C(C(C(C(O2)CO)O)O)O)O)O)O)O	InChI=1S/C12H22O11/c13-1-3-5(15)7(17)9(19)11(21-3)23-12-10(20)8(18)6(16)4(2-14)22-12/h3-20H,1-2H2/t3-,4-,5-,6-,7+,8+,9-,10-,11-,12-/m1/s1	N/A	3	Negative	UPDATE-SINGLE-ANNOTATED-BRONZE	Bronze	230	spectra_filtered/specs_ms.mgf	lib-00041.mgf	0.946559	NIST17	22810000	20.183	1.02484	10	0.000396729	387.114	387.11400000000003	-1	spectra_filtered/specs_ms.mgf230	20		32	701	HDTRYLNUVZCQOY-UHFFFAOYSA-N	HDTRYLNUVZCQOY	Organic oxygen compounds	Organooxygen compounds	Carbohydrates and carbohydrate conjugates	Saccharides	Disaccharides	Carbohydrates
CCMSLIB00003664691	.alpha.,.beta.-Trehalose	ESI	HCD	Isolated	NIST	NIST	M+HCO2	387.114	0	1	585911	N/A	C(C1C(C(C(C(O1)OC2C(C(C(C(O2)CO)O)O)O)O)O)O)O	InChI=1S/C12H22O11/c13-1-3-5(15)7(17)9(19)11(21-3)23-12-10(20)8(18)6(16)4(2-14)22-12/h3-20H,1-2H2/t3-,4-,5-,6-,7+,8+,9-,10-,11-,12+/m1/s1	N/A	3	Negative	UPDATE-SINGLE-ANNOTATED-BRONZE	Bronze	230	spectra_filtered/specs_ms.mgf	lib-00041.mgf	0.929392	NIST17	22810000	20.183	1.02484	10	0.000396729	387.114	387.11400000000003	-1	spectra_filtered/specs_ms.mgf230	20		17	363	HDTRYLNUVZCQOY-UHFFFAOYSA-N	HDTRYLNUVZCQOY	Organic oxygen compounds	Organooxygen compounds	Carbohydrates and carbohydrate conjugates	Saccharides	Disaccharides	Carbohydrates
CCMSLIB00003642941	Galactinol	ESI	HCD	Isolated	NIST	NIST	M+HCO2	387.114	0	1	3687647	N/A	N/A	N/A	N/A	3	Negative	UPDATE-SINGLE-ANNOTATED-BRONZE	Bronze	230	spectra_filtered/specs_ms.mgf	lib-00041.mgf	0.913067	NIST17	22810000	20.183	1.02484	9	0.000396729	387.114	387.11400000000003	-1	spectra_filtered/specs_ms.mgf230	20		13	196	N/A	N/A	N/A	N/A	N/A	N/A	N/A	N/A
CCMSLIB00003664690	.alpha.,.beta.-Trehalose	ESI	HCD	Isolated	NIST	NIST	M+HCO2	387.114	0	1	585911	N/A	C(C1C(C(C(C(O1)OC2C(C(C(C(O2)CO)O)O)O)O)O)O)O	InChI=1S/C12H22O11/c13-1-3-5(15)7(17)9(19)11(21-3)23-12-10(20)8(18)6(16)4(2-14)22-12/h3-20H,1-2H2/t3-,4-,5-,6-,7+,8+,9-,10-,11-,12+/m1/s1	N/A	3	Negative	UPDATE-SINGLE-ANNOTATED-BRONZE	Bronze	230	spectra_filtered/specs_ms.mgf	lib-00041.mgf	0.909733	NIST17	22810000	20.183	1.02484	10	0.000396729	387.114	387.11400000000003	-1	spectra_filtered/specs_ms.mgf230	20		17	363	HDTRYLNUVZCQOY-UHFFFAOYSA-N	HDTRYLNUVZCQOY	Organic oxygen compounds	Organooxygen compounds	Carbohydrates and carbohydrate conjugates	Saccharides	Disaccharides	Carbohydrates
CCMSLIB00003642940	Galactinol	ESI	HCD	Isolated	NIST	NIST	M+HCO2	387.114	0	1	3687647	N/A	N/A	N/A	N/A	3	Negative	UPDATE-SINGLE-ANNOTATED-BRONZE	Bronze	230	spectra_filtered/specs_ms.mgf	lib-00041.mgf	0.9077639999999999	NIST17	22810000	20.183	1.02484	10	0.000396729	387.114	387.11400000000003	-1	spectra_filtered/specs_ms.mgf230	20		13	196	N/A	N/A	N/A	N/A	N/A	N/A	N/A	N/A
CCMSLIB00003664692	.alpha.,.beta.-Trehalose	ESI	HCD	Isolated	NIST	NIST	M+HCO2	387.114	0	1	585911	N/A	C(C1C(C(C(C(O1)OC2C(C(C(C(O2)CO)O)O)O)O)O)O)O	InChI=1S/C12H22O11/c13-1-3-5(15)7(17)9(19)11(21-3)23-12-10(20)8(18)6(16)4(2-14)22-12/h3-20H,1-2H2/t3-,4-,5-,6-,7+,8+,9-,10-,11-,12+/m1/s1	N/A	3	Negative	UPDATE-SINGLE-ANNOTATED-BRONZE	Bronze	230	spectra_filtered/specs_ms.mgf	lib-00041.mgf	0.8977069999999999	NIST17	22810000	20.183	1.02484	10	0.000396729	387.114	387.11400000000003	-1	spectra_filtered/specs_ms.mgf230	20		17	363	HDTRYLNUVZCQOY-UHFFFAOYSA-N	HDTRYLNUVZCQOY	Organic oxygen compounds	Organooxygen compounds	Carbohydrates and carbohydrate conjugates	Saccharides	Disaccharides	Carbohydrates
CCMSLIB00003665500	Sucrose	ESI	HCD	Isolated	NIST	NIST	M+HCO2	387.114	0	1	57501	N/A	C(C1C(C(C(C(O1)OC2(C(C(C(O2)CO)O)O)CO)O)O)O)O	InChI=1S/C12H22O11/c13-1-4-6(16)8(18)9(19)11(21-4)23-12(3-15)10(20)7(17)5(2-14)22-12/h4-11,13-20H,1-3H2/t4-,5-,6-,7-,8+,9-,10+,11-,12+/m1/s1	N/A	3	Negative	UPDATE-SINGLE-ANNOTATED-BRONZE	Bronze	230	spectra_filtered/specs_ms.mgf	lib-00041.mgf	0.86777	NIST17	22810000	20.183	1.02484	10	0.000396729	387.114	387.11400000000003	-1	spectra_filtered/specs_ms.mgf230	20		50	3337	CZMRCDWAGMRECN-UHFFFAOYSA-N	CZMRCDWAGMRECN	Organic oxygen compounds	Organooxygen compounds	Carbohydrates and carbohydrate conjugates	Saccharides	Disaccharides	Carbohydrates
CCMSLIB00003642942	Galactinol	ESI	HCD	Isolated	NIST	NIST	M+HCO2	387.114	0	1	3687647	N/A	N/A	N/A	N/A	3	Negative	UPDATE-SINGLE-ANNOTATED-BRONZE	Bronze	230	spectra_filtered/specs_ms.mgf	lib-00041.mgf	0.8634629999999999	NIST17	22810000	20.183	1.02484	10	0.000396729	387.114	387.11400000000003	-1	spectra_filtered/specs_ms.mgf230	20		13	196	N/A	N/A	N/A	N/A	N/A	N/A	N/A	N/A
CCMSLIB00003665071	D-(+)-Trehalose	ESI	HCD	Isolated	NIST	NIST	M+HCO2	387.114	0	1	99207	N/A	C(C1C(C(C(C(O1)OC2C(C(C(C(O2)CO)O)O)O)O)O)O)O	InChI=1S/C12H22O11/c13-1-3-5(15)7(17)9(19)11(21-3)23-12-10(20)8(18)6(16)4(2-14)22-12/h3-20H,1-2H2/t3-,4-,5-,6-,7+,8+,9-,10-,11-,12-/m1/s1	N/A	3	Negative	UPDATE-SINGLE-ANNOTATED-BRONZE	Bronze	230	spectra_filtered/specs_ms.mgf	lib-00041.mgf	0.846849	NIST17	22810000	20.183	1.02484	10	0.000396729	387.114	387.11400000000003	-1	spectra_filtered/specs_ms.mgf230	20		32	701	HDTRYLNUVZCQOY-UHFFFAOYSA-N	HDTRYLNUVZCQOY	Organic oxygen compounds	Organooxygen compounds	Carbohydrates and carbohydrate conjugates	Saccharides	Disaccharides	Carbohydrates
CCMSLIB00003665074	D-(+)-Trehalose	ESI	HCD	Isolated	NIST	NIST	M+HCO2	387.114	0	1	99207	N/A	C(C1C(C(C(C(O1)OC2C(C(C(C(O2)CO)O)O)O)O)O)O)O	InChI=1S/C12H22O11/c13-1-3-5(15)7(17)9(19)11(21-3)23-12-10(20)8(18)6(16)4(2-14)22-12/h3-20H,1-2H2/t3-,4-,5-,6-,7+,8+,9-,10-,11-,12-/m1/s1	N/A	3	Negative	UPDATE-SINGLE-ANNOTATED-BRONZE	Bronze	230	spectra_filtered/specs_ms.mgf	lib-00041.mgf	0.845397	NIST17	22810000	20.183	1.02484	10	0.000396729	387.114	387.11400000000003	-1	spectra_filtered/specs_ms.mgf230	20		32	701	HDTRYLNUVZCQOY-UHFFFAOYSA-N	HDTRYLNUVZCQOY	Organic oxygen compounds	Organooxygen compounds	Carbohydrates and carbohydrate conjugates	Saccharides	Disaccharides	Carbohydrates
CCMSLIB00003665503	Sucrose	ESI	HCD	Isolated	NIST	NIST	M+HCO2	387.114	0	1	57501	N/A	C(C1C(C(C(C(O1)OC2(C(C(C(O2)CO)O)O)CO)O)O)O)O	InChI=1S/C12H22O11/c13-1-4-6(16)8(18)9(19)11(21-4)23-12(3-15)10(20)7(17)5(2-14)22-12/h4-11,13-20H,1-3H2/t4-,5-,6-,7-,8+,9-,10+,11-,12+/m1/s1	N/A	3	Negative	UPDATE-SINGLE-ANNOTATED-BRONZE	Bronze	230	spectra_filtered/specs_ms.mgf	lib-00041.mgf	0.8320860000000001	NIST17	22810000	20.183	1.02484	10	0.000396729	387.114	387.11400000000003	-1	spectra_filtered/specs_ms.mgf230	20		50	3337	CZMRCDWAGMRECN-UHFFFAOYSA-N	CZMRCDWAGMRECN	Organic oxygen compounds	Organooxygen compounds	Carbohydrates and carbohydrate conjugates	Saccharides	Disaccharides	Carbohydrates
CCMSLIB00003642939	Galactinol	ESI	HCD	Isolated	NIST	NIST	M+HCO2	387.114	0	1	3687647	N/A	N/A	N/A	N/A	3	Negative	UPDATE-SINGLE-ANNOTATED-BRONZE	Bronze	230	spectra_filtered/specs_ms.mgf	lib-00041.mgf	0.814178	NIST17	22810000	20.183	1.02484	10	0.000396729	387.114	387.11400000000003	-1	spectra_filtered/specs_ms.mgf230	20		13	196	N/A	N/A	N/A	N/A	N/A	N/A	N/A	N/A
CCMSLIB00003664689	.alpha.,.beta.-Trehalose	ESI	HCD	Isolated	NIST	NIST	M+HCO2	387.114	0	1	585911	N/A	C(C1C(C(C(C(O1)OC2C(C(C(C(O2)CO)O)O)O)O)O)O)O	InChI=1S/C12H22O11/c13-1-3-5(15)7(17)9(19)11(21-3)23-12-10(20)8(18)6(16)4(2-14)22-12/h3-20H,1-2H2/t3-,4-,5-,6-,7+,8+,9-,10-,11-,12+/m1/s1	N/A	3	Negative	UPDATE-SINGLE-ANNOTATED-BRONZE	Bronze	230	spectra_filtered/specs_ms.mgf	lib-00041.mgf	0.811554	NIST17	22810000	20.183	1.02484	10	0.000396729	387.114	387.11400000000003	-1	spectra_filtered/specs_ms.mgf230	20		17	363	HDTRYLNUVZCQOY-UHFFFAOYSA-N	HDTRYLNUVZCQOY	Organic oxygen compounds	Organooxygen compounds	Carbohydrates and carbohydrate conjugates	Saccharides	Disaccharides	Carbohydrates
CCMSLIB00003664693	.alpha.,.beta.-Trehalose	ESI	HCD	Isolated	NIST	NIST	M+HCO2	387.114	0	1	585911	N/A	C(C1C(C(C(C(O1)OC2C(C(C(C(O2)CO)O)O)O)O)O)O)O	InChI=1S/C12H22O11/c13-1-3-5(15)7(17)9(19)11(21-3)23-12-10(20)8(18)6(16)4(2-14)22-12/h3-20H,1-2H2/t3-,4-,5-,6-,7+,8+,9-,10-,11-,12+/m1/s1	N/A	3	Negative	UPDATE-SINGLE-ANNOTATED-BRONZE	Bronze	230	spectra_filtered/specs_ms.mgf	lib-00041.mgf	0.7979999999999999	NIST17	22810000	20.183	1.02484	10	0.000396729	387.114	387.11400000000003	-1	spectra_filtered/specs_ms.mgf230	20		17	363	HDTRYLNUVZCQOY-UHFFFAOYSA-N	HDTRYLNUVZCQOY	Organic oxygen compounds	Organooxygen compounds	Carbohydrates and carbohydrate conjugates	Saccharides	Disaccharides	Carbohydrates
CCMSLIB00003665075	D-(+)-Trehalose	ESI	HCD	Isolated	NIST	NIST	M+HCO2	387.114	0	1	99207	N/A	C(C1C(C(C(C(O1)OC2C(C(C(C(O2)CO)O)O)O)O)O)O)O	InChI=1S/C12H22O11/c13-1-3-5(15)7(17)9(19)11(21-3)23-12-10(20)8(18)6(16)4(2-14)22-12/h3-20H,1-2H2/t3-,4-,5-,6-,7+,8+,9-,10-,11-,12-/m1/s1	N/A	3	Negative	UPDATE-SINGLE-ANNOTATED-BRONZE	Bronze	230	spectra_filtered/specs_ms.mgf	lib-00041.mgf	0.753558	NIST17	22810000	20.183	1.02484	10	0.000396729	387.114	387.11400000000003	-1	spectra_filtered/specs_ms.mgf230	20		32	701	HDTRYLNUVZCQOY-UHFFFAOYSA-N	HDTRYLNUVZCQOY	Organic oxygen compounds	Organooxygen compounds	Carbohydrates and carbohydrate conjugates	Saccharides	Disaccharides	Carbohydrates
CCMSLIB00003664925	Isomaltose	ESI	HCD	Isolated	NIST	NIST	M+HCO2	387.114	0	1	499401	N/A	N/A	N/A	N/A	3	Negative	UPDATE-SINGLE-ANNOTATED-BRONZE	Bronze	230	spectra_filtered/specs_ms.mgf	lib-00041.mgf	0.7285050000000001	NIST17	22810000	20.183	1.02484	7	0.000396729	387.114	387.11400000000003	-1	spectra_filtered/specs_ms.mgf230	20		13	244	N/A	N/A	N/A	N/A	N/A	N/A	N/A	N/A
CCMSLIB00003642943	Galactinol	ESI	HCD	Isolated	NIST	NIST	M+HCO2	387.114	0	1	3687647	N/A	N/A	N/A	N/A	3	Negative	UPDATE-SINGLE-ANNOTATED-BRONZE	Bronze	230	spectra_filtered/specs_ms.mgf	lib-00041.mgf	0.727801	NIST17	22810000	20.183	1.02484	7	0.000396729	387.114	387.11400000000003	-1	spectra_filtered/specs_ms.mgf230	20		13	196	N/A	N/A	N/A	N/A	N/A	N/A	N/A	N/A
CCMSLIB00003709062	n-Octyl sulfate	ESI	HCD	Isolated	NIST	NIST	M-H	209.085	0	1	110112	N/A	[H+].CCCCCCCCOS(=O)(=O)[O-]	InChI=1S/C8H18O4S/c1-2-3-4-5-6-7-8-12-13(9,10)11/h2-8H2,1H3,(H,9,10,11)	N/A	3	Negative	UPDATE-SINGLE-ANNOTATED-BRONZE	Bronze	244	spectra_filtered/specs_ms.mgf	lib-00041.mgf	0.991815	NIST17	2156700	243.66	0.948724	4	0.000198364	209.085	209.085	-1	spectra_filtered/specs_ms.mgf244	9		0	0	UZZYXUGECOQHPU-UHFFFAOYSA-N	UZZYXUGECOQHPU	Organic acids and derivatives	Organic sulfuric acids and derivatives	Sulfuric acid esters	N/A	N/A	N/A
CCMSLIB00003709061	n-Octyl sulfate	ESI	HCD	Isolated	NIST	NIST	M-H	209.085	0	1	110112	N/A	[H+].CCCCCCCCOS(=O)(=O)[O-]	InChI=1S/C8H18O4S/c1-2-3-4-5-6-7-8-12-13(9,10)11/h2-8H2,1H3,(H,9,10,11)	N/A	3	Negative	UPDATE-SINGLE-ANNOTATED-BRONZE	Bronze	244	spectra_filtered/specs_ms.mgf	lib-00041.mgf	0.988574	NIST17	2156700	243.66	0.948724	4	0.000198364	209.085	209.085	-1	spectra_filtered/specs_ms.mgf244	9		0	0	UZZYXUGECOQHPU-UHFFFAOYSA-N	UZZYXUGECOQHPU	Organic acids and derivatives	Organic sulfuric acids and derivatives	Sulfuric acid esters	N/A	N/A	N/A
CCMSLIB00003709063	n-Octyl sulfate	ESI	HCD	Isolated	NIST	NIST	M-H	209.085	0	1	110112	N/A	[H+].CCCCCCCCOS(=O)(=O)[O-]	InChI=1S/C8H18O4S/c1-2-3-4-5-6-7-8-12-13(9,10)11/h2-8H2,1H3,(H,9,10,11)	N/A	3	Negative	UPDATE-SINGLE-ANNOTATED-BRONZE	Bronze	244	spectra_filtered/specs_ms.mgf	lib-00041.mgf	0.9857090000000001	NIST17	2156700	243.66	0.948724	4	0.000198364	209.085	209.085	-1	spectra_filtered/specs_ms.mgf244	9		0	0	UZZYXUGECOQHPU-UHFFFAOYSA-N	UZZYXUGECOQHPU	Organic acids and derivatives	Organic sulfuric acids and derivatives	Sulfuric acid esters	N/A	N/A	N/A
CCMSLIB00003709060	n-Octyl sulfate	ESI	HCD	Isolated	NIST	NIST	M-H	209.085	0	1	110112	N/A	[H+].CCCCCCCCOS(=O)(=O)[O-]	InChI=1S/C8H18O4S/c1-2-3-4-5-6-7-8-12-13(9,10)11/h2-8H2,1H3,(H,9,10,11)	N/A	3	Negative	UPDATE-SINGLE-ANNOTATED-BRONZE	Bronze	244	spectra_filtered/specs_ms.mgf	lib-00041.mgf	0.9764440000000001	NIST17	2156700	243.66	0.948724	3	0.000198364	209.085	209.085	-1	spectra_filtered/specs_ms.mgf244	9		0	0	UZZYXUGECOQHPU-UHFFFAOYSA-N	UZZYXUGECOQHPU	Organic acids and derivatives	Organic sulfuric acids and derivatives	Sulfuric acid esters	N/A	N/A	N/A
CCMSLIB00003709059	n-Octyl sulfate	ESI	HCD	Isolated	NIST	NIST	M-H	209.085	0	1	110112	N/A	[H+].CCCCCCCCOS(=O)(=O)[O-]	InChI=1S/C8H18O4S/c1-2-3-4-5-6-7-8-12-13(9,10)11/h2-8H2,1H3,(H,9,10,11)	N/A	3	Negative	UPDATE-SINGLE-ANNOTATED-BRONZE	Bronze	244	spectra_filtered/specs_ms.mgf	lib-00041.mgf	0.963124	NIST17	2156700	243.66	0.948724	3	0.000198364	209.085	209.085	-1	spectra_filtered/specs_ms.mgf244	9		0	0	UZZYXUGECOQHPU-UHFFFAOYSA-N	UZZYXUGECOQHPU	Organic acids and derivatives	Organic sulfuric acids and derivatives	Sulfuric acid esters	N/A	N/A	N/A
CCMSLIB00003709064	n-Octyl sulfate	ESI	HCD	Isolated	NIST	NIST	M-H	209.085	0	1	110112	N/A	[H+].CCCCCCCCOS(=O)(=O)[O-]	InChI=1S/C8H18O4S/c1-2-3-4-5-6-7-8-12-13(9,10)11/h2-8H2,1H3,(H,9,10,11)	N/A	3	Negative	UPDATE-SINGLE-ANNOTATED-BRONZE	Bronze	244	spectra_filtered/specs_ms.mgf	lib-00041.mgf	0.961425	NIST17	2156700	243.66	0.948724	4	0.000198364	209.085	209.085	-1	spectra_filtered/specs_ms.mgf244	9		0	0	UZZYXUGECOQHPU-UHFFFAOYSA-N	UZZYXUGECOQHPU	Organic acids and derivatives	Organic sulfuric acids and derivatives	Sulfuric acid esters	N/A	N/A	N/A
CCMSLIB00003709065	n-Octyl sulfate	ESI	HCD	Isolated	NIST	NIST	M-H	209.085	0	1	110112	N/A	[H+].CCCCCCCCOS(=O)(=O)[O-]	InChI=1S/C8H18O4S/c1-2-3-4-5-6-7-8-12-13(9,10)11/h2-8H2,1H3,(H,9,10,11)	N/A	3	Negative	UPDATE-SINGLE-ANNOTATED-BRONZE	Bronze	244	spectra_filtered/specs_ms.mgf	lib-00041.mgf	0.91915	NIST17	2156700	243.66	0.948724	3	0.000198364	209.085	209.085	-1	spectra_filtered/specs_ms.mgf244	9		0	0	UZZYXUGECOQHPU-UHFFFAOYSA-N	UZZYXUGECOQHPU	Organic acids and derivatives	Organic sulfuric acids and derivatives	Sulfuric acid esters	N/A	N/A	N/A
CCMSLIB00003709066	n-Octyl sulfate	ESI	HCD	Isolated	NIST	NIST	M-H	209.085	0	1	110112	N/A	[H+].CCCCCCCCOS(=O)(=O)[O-]	InChI=1S/C8H18O4S/c1-2-3-4-5-6-7-8-12-13(9,10)11/h2-8H2,1H3,(H,9,10,11)	N/A	3	Negative	UPDATE-SINGLE-ANNOTATED-BRONZE	Bronze	244	spectra_filtered/specs_ms.mgf	lib-00041.mgf	0.8638790000000001	NIST17	2156700	243.66	0.948724	3	0.000198364	209.085	209.085	-1	spectra_filtered/specs_ms.mgf244	9		0	0	UZZYXUGECOQHPU-UHFFFAOYSA-N	UZZYXUGECOQHPU	Organic acids and derivatives	Organic sulfuric acids and derivatives	Sulfuric acid esters	N/A	N/A	N/A
CCMSLIB00003709067	n-Octyl sulfate	ESI	HCD	Isolated	NIST	NIST	M-H	209.085	0	1	110112	N/A	[H+].CCCCCCCCOS(=O)(=O)[O-]	InChI=1S/C8H18O4S/c1-2-3-4-5-6-7-8-12-13(9,10)11/h2-8H2,1H3,(H,9,10,11)	N/A	3	Negative	UPDATE-SINGLE-ANNOTATED-BRONZE	Bronze	244	spectra_filtered/specs_ms.mgf	lib-00041.mgf	0.765183	NIST17	2156700	243.66	0.948724	3	0.000198364	209.085	209.085	-1	spectra_filtered/specs_ms.mgf244	9		0	0	UZZYXUGECOQHPU-UHFFFAOYSA-N	UZZYXUGECOQHPU	Organic acids and derivatives	Organic sulfuric acids and derivatives	Sulfuric acid esters	N/A	N/A	N/A
CCMSLIB00003478296	Citric acid	ESI	HCD	Isolated	NIST	NIST	M-H	191.02	0	1	77929	N/A	[H+].[H+].C(C(=O)O)C(CC(=O)[O-])(C(=O)[O-])O	InChI=1S/C6H8O7/c7-3(8)1-6(13,5(11)12)2-4(9)10/h13H,1-2H2,(H,7,8)(H,9,10)(H,11,12)	N/A	3	Negative	UPDATE-SINGLE-ANNOTATED-BRONZE	Bronze	250	spectra_filtered/specs_ms.mgf	lib-00041.mgf	0.943401	NIST17	32432000	23.557	0.479284	7	9.15527e-05	191.02	191.02	-1	spectra_filtered/specs_ms.mgf250	20		21	717	KRKNYBCHXYNGOX-UHFFFAOYSA-N	KRKNYBCHXYNGOX	Organic acids and derivatives	Carboxylic acids and derivatives	Tricarboxylic acids and derivatives	N/A	N/A	N/A
CCMSLIB00003478297	Citric acid	ESI	HCD	Isolated	NIST	NIST	M-H	191.02	0	1	77929	N/A	[H+].[H+].C(C(=O)O)C(CC(=O)[O-])(C(=O)[O-])O	InChI=1S/C6H8O7/c7-3(8)1-6(13,5(11)12)2-4(9)10/h13H,1-2H2,(H,7,8)(H,9,10)(H,11,12)	N/A	3	Negative	UPDATE-SINGLE-ANNOTATED-BRONZE	Bronze	250	spectra_filtered/specs_ms.mgf	lib-00041.mgf	0.9419190000000001	NIST17	32432000	23.557	0.479284	8	9.15527e-05	191.02	191.02	-1	spectra_filtered/specs_ms.mgf250	20		21	717	KRKNYBCHXYNGOX-UHFFFAOYSA-N	KRKNYBCHXYNGOX	Organic acids and derivatives	Carboxylic acids and derivatives	Tricarboxylic acids and derivatives	N/A	N/A	N/A
CCMSLIB00000578096	CITRATE	LC-ESI	Q-Exactive Plus	Commercial standard	Alexandrov Theodore	Prasad	M-H	191.019	192.027	0	77-92-9	311	C(C(=O)O)C(CC(=O)O)(C(=O)O)O	N/A	N/A	1	Negative	UPDATE-SINGLE-ANNOTATED-GOLD	Gold	250	spectra_filtered/specs_ms.mgf	lib-00021.mgf	0.927474	GNPS-EMBL-MCF	32432000	23.557	3.19524	6	0.000610352	191.019	191.02	-1	spectra_filtered/specs_ms.mgf250	20		4	98	KRKNYBCHXYNGOX-UHFFFAOYSA-N	KRKNYBCHXYNGOX	Organic acids and derivatives	Carboxylic acids and derivatives	Tricarboxylic acids and derivatives	Fatty Acids and Conjugates	Hydroxy fatty acids	Fatty acids
CCMSLIB00003478295	Citric acid	ESI	HCD	Isolated	NIST	NIST	M-H	191.02	0	1	77929	N/A	[H+].[H+].C(C(=O)O)C(CC(=O)[O-])(C(=O)[O-])O	InChI=1S/C6H8O7/c7-3(8)1-6(13,5(11)12)2-4(9)10/h13H,1-2H2,(H,7,8)(H,9,10)(H,11,12)	N/A	3	Negative	UPDATE-SINGLE-ANNOTATED-BRONZE	Bronze	250	spectra_filtered/specs_ms.mgf	lib-00041.mgf	0.926858	NIST17	32432000	23.557	0.479284	7	9.15527e-05	191.02	191.02	-1	spectra_filtered/specs_ms.mgf250	20		21	717	KRKNYBCHXYNGOX-UHFFFAOYSA-N	KRKNYBCHXYNGOX	Organic acids and derivatives	Carboxylic acids and derivatives	Tricarboxylic acids and derivatives	N/A	N/A	N/A
CCMSLIB00003478298	Citric acid	ESI	HCD	Isolated	NIST	NIST	M-H	191.02	0	1	77929	N/A	[H+].[H+].C(C(=O)O)C(CC(=O)[O-])(C(=O)[O-])O	InChI=1S/C6H8O7/c7-3(8)1-6(13,5(11)12)2-4(9)10/h13H,1-2H2,(H,7,8)(H,9,10)(H,11,12)	N/A	3	Negative	UPDATE-SINGLE-ANNOTATED-BRONZE	Bronze	250	spectra_filtered/specs_ms.mgf	lib-00041.mgf	0.923583	NIST17	32432000	23.557	0.479284	8	9.15527e-05	191.02	191.02	-1	spectra_filtered/specs_ms.mgf250	20		21	717	KRKNYBCHXYNGOX-UHFFFAOYSA-N	KRKNYBCHXYNGOX	Organic acids and derivatives	Carboxylic acids and derivatives	Tricarboxylic acids and derivatives	N/A	N/A	N/A
CCMSLIB00004691541	Citric acid	N/A	ESI-QFT	isolated	MoNA	MoNA:VF-NPL-QEHF000478	[M-H]-	191.02	0	1	N/A	N/A	N/A	InChI=1S/C6H8O7/c7-3(8)1-6(13,5(11)12)2-4(9)10/h13H,1-2H2,(H,7,8)(H,9,10)(H,11,12)	N/A	3	negative	UPDATE-SINGLE-ANNOTATED-BRONZE	Bronze	250	spectra_filtered/specs_ms.mgf	lib-00002.mgf	0.9221229999999999	MONA	32432000	23.557	2.07689	6	0.000396729	191.02	191.02	-1	spectra_filtered/specs_ms.mgf250	20		21	717	KRKNYBCHXYNGOX-UHFFFAOYSA-N	KRKNYBCHXYNGOX	Organic acids and derivatives	Carboxylic acids and derivatives	Tricarboxylic acids and derivatives	N/A	N/A	N/A
CCMSLIB00006683470	CITRIC ACID	ESI	qTof	isolated	MoNA	MoNA:MoNA034872	M-H	191.02	0	1	N/A	N/A	C(C(=O)O)C(CC(=O)O)(C(=O)O)O	"InChI=1S/C6H8O7/c7-3(8)1-6(13,5(11)12)2-4(9)10/h13H,1-2H2,(H,7,8)(H,9,10)(H,11,12)"	N/A	3	negative	UPDATE-SINGLE-ANNOTATED-BRONZE	Bronze	250	spectra_filtered/specs_ms.mgf	lib-00002.mgf	0.9163889999999999	MONA	32432000	23.557	2.07689	6	0.000396729	191.02	191.02	-1	spectra_filtered/specs_ms.mgf250	20		0	0	KRKNYBCHXYNGOX-UHFFFAOYSA-N	KRKNYBCHXYNGOX	Organic acids and derivatives	Carboxylic acids and derivatives	Tricarboxylic acids and derivatives	Fatty Acids and Conjugates	Hydroxy fatty acids	Fatty acids
CCMSLIB00003139346	Spectral Match to Citric acid from NIST14	ESI	QQQ	Isolated	Data from Pieter Dorrestein	Data deposited by daniel	M-H	191.02	192.027	1	77929	N/A	C(C(=O)O)C(CC(=O)O)(C(=O)O)O	InChI=1S/C6H8O7/c7-3(8)1-6(13,5(11)12)2-4(9)10/h13H,1-2H2,(H,7,8)(H,9,10)(H,11,12)	N/A	3	Negative	UPDATE-SINGLE-ANNOTATED-BRONZE	Bronze	250	spectra_filtered/specs_ms.mgf	lib-00015.mgf	0.91535	GNPS-NIST14-MATCHES	32432000	23.557	2.07689	6	0.000396729	191.02	191.02	-1	spectra_filtered/specs_ms.mgf250	20		4	466	KRKNYBCHXYNGOX-UHFFFAOYSA-N	KRKNYBCHXYNGOX	Organic acids and derivatives	Carboxylic acids and derivatives	Tricarboxylic acids and derivatives	Fatty Acids and Conjugates	Hydroxy fatty acids	Fatty acids
CCMSLIB00004691542	Citric acid	N/A	ESI-QFT	isolated	MoNA	MoNA:VF-NPL-QEHF000479	[M-H]-	191.02	0	1	N/A	N/A	N/A	InChI=1S/C6H8O7/c7-3(8)1-6(13,5(11)12)2-4(9)10/h13H,1-2H2,(H,7,8)(H,9,10)(H,11,12)	N/A	3	negative	UPDATE-SINGLE-ANNOTATED-BRONZE	Bronze	250	spectra_filtered/specs_ms.mgf	lib-00002.mgf	0.914325	MONA	32432000	23.557	2.07689	5	0.000396729	191.02	191.02	-1	spectra_filtered/specs_ms.mgf250	20		21	717	KRKNYBCHXYNGOX-UHFFFAOYSA-N	KRKNYBCHXYNGOX	Organic acids and derivatives	Carboxylic acids and derivatives	Tricarboxylic acids and derivatives	N/A	N/A	N/A
CCMSLIB00006679276	CITRIC ACID	ESI	Orbitrap	isolated	MoNA	MoNA:MoNA037792	M-H	191.02	0	1	N/A	N/A	C(C(=O)O)C(CC(=O)O)(C(=O)O)O	"InChI=1S/C6H8O7/c7-3(8)1-6(13,5(11)12)2-4(9)10/h13H,1-2H2,(H,7,8)(H,9,10)(H,11,12)"	N/A	3	negative	UPDATE-SINGLE-ANNOTATED-BRONZE	Bronze	250	spectra_filtered/specs_ms.mgf	lib-00002.mgf	0.9120959999999999	MONA	32432000	23.557	2.07689	6	0.000396729	191.02	191.02	-1	spectra_filtered/specs_ms.mgf250	20		0	0	KRKNYBCHXYNGOX-UHFFFAOYSA-N	KRKNYBCHXYNGOX	Organic acids and derivatives	Carboxylic acids and derivatives	Tricarboxylic acids and derivatives	Fatty Acids and Conjugates	Hydroxy fatty acids	Fatty acids
CCMSLIB00006679584	CITRIC ACID	ESI	Orbitrap	isolated	MoNA	MoNA:MoNA037731	M-H	191.02	0	1	N/A	N/A	C(C(=O)O)C(CC(=O)O)(C(=O)O)O	"InChI=1S/C6H8O7/c7-3(8)1-6(13,5(11)12)2-4(9)10/h13H,1-2H2,(H,7,8)(H,9,10)(H,11,12)"	N/A	3	negative	UPDATE-SINGLE-ANNOTATED-BRONZE	Bronze	250	spectra_filtered/specs_ms.mgf	lib-00002.mgf	0.907208	MONA	32432000	23.557	2.07689	5	0.000396729	191.02	191.02	-1	spectra_filtered/specs_ms.mgf250	20		0	0	KRKNYBCHXYNGOX-UHFFFAOYSA-N	KRKNYBCHXYNGOX	Organic acids and derivatives	Carboxylic acids and derivatives	Tricarboxylic acids and derivatives	Fatty Acids and Conjugates	Hydroxy fatty acids	Fatty acids
CCMSLIB00003478294	Citric acid	ESI	HCD	Isolated	NIST	NIST	M-H	191.02	0	1	77929	N/A	[H+].[H+].C(C(=O)O)C(CC(=O)[O-])(C(=O)[O-])O	InChI=1S/C6H8O7/c7-3(8)1-6(13,5(11)12)2-4(9)10/h13H,1-2H2,(H,7,8)(H,9,10)(H,11,12)	N/A	3	Negative	UPDATE-SINGLE-ANNOTATED-BRONZE	Bronze	250	spectra_filtered/specs_ms.mgf	lib-00041.mgf	0.8828440000000001	NIST17	32432000	23.557	0.479284	7	9.15527e-05	191.02	191.02	-1	spectra_filtered/specs_ms.mgf250	20		21	717	KRKNYBCHXYNGOX-UHFFFAOYSA-N	KRKNYBCHXYNGOX	Organic acids and derivatives	Carboxylic acids and derivatives	Tricarboxylic acids and derivatives	N/A	N/A	N/A
CCMSLIB00003478299	Citric acid	ESI	HCD	Isolated	NIST	NIST	M-H	191.02	0	1	77929	N/A	[H+].[H+].C(C(=O)O)C(CC(=O)[O-])(C(=O)[O-])O	InChI=1S/C6H8O7/c7-3(8)1-6(13,5(11)12)2-4(9)10/h13H,1-2H2,(H,7,8)(H,9,10)(H,11,12)	N/A	3	Negative	UPDATE-SINGLE-ANNOTATED-BRONZE	Bronze	250	spectra_filtered/specs_ms.mgf	lib-00041.mgf	0.866193	NIST17	32432000	23.557	0.479284	5	9.15527e-05	191.02	191.02	-1	spectra_filtered/specs_ms.mgf250	20		21	717	KRKNYBCHXYNGOX-UHFFFAOYSA-N	KRKNYBCHXYNGOX	Organic acids and derivatives	Carboxylic acids and derivatives	Tricarboxylic acids and derivatives	N/A	N/A	N/A
CCMSLIB00004691543	Citric acid	N/A	ESI-QFT	isolated	MoNA	MoNA:VF-NPL-QEHF000480	[M-H]-	191.02	0	1	N/A	N/A	N/A	InChI=1S/C6H8O7/c7-3(8)1-6(13,5(11)12)2-4(9)10/h13H,1-2H2,(H,7,8)(H,9,10)(H,11,12)	N/A	3	negative	UPDATE-SINGLE-ANNOTATED-BRONZE	Bronze	250	spectra_filtered/specs_ms.mgf	lib-00002.mgf	0.858604	MONA	32432000	23.557	2.07689	4	0.000396729	191.02	191.02	-1	spectra_filtered/specs_ms.mgf250	20		21	717	KRKNYBCHXYNGOX-UHFFFAOYSA-N	KRKNYBCHXYNGOX	Organic acids and derivatives	Carboxylic acids and derivatives	Tricarboxylic acids and derivatives	N/A	N/A	N/A
CCMSLIB00005467746	Citric acid	LC-ESI	qTof	Isolated	Claudia Maier	Armando Alcazar	M-H	191.02	0	1						3	Negative	UPDATE-SINGLE-ANNOTATED-BRONZE	Bronze	250	spectra_filtered/specs_ms.mgf	lib-00035.mgf	0.8483709999999999	GNPS-LIBRARY	32432000	23.557	2.07689	7	0.000396729	191.02	191.02	-1	spectra_filtered/specs_ms.mgf250	20		21	717	N/A	N/A	N/A	N/A	N/A	N/A	N/A	N/A
CCMSLIB00005741493	Massbank:PR309128 Citric acid (Not validated, isomer of 227)	ESI	qTof	Isolated	Massbank	Massbank	M-H	191.019	0	1	N/A	N/A	O=C(O)CC(O)(C(=O)O)CC(=O)O	1S/C6H8O7/c7-3(8)1-6(13,5(11)12)2-4(9)10/h13H,1-2H2,(H,7,8)(H,9,10)(H,11,12)	N/A	3	Negative	UPDATE-SINGLE-ANNOTATED-BRONZE	Bronze	250	spectra_filtered/specs_ms.mgf	lib-00039.mgf	0.8454309999999999	MASSBANK	32432000	23.557	3.19524	4	0.000610352	191.019	191.02	-1	spectra_filtered/specs_ms.mgf250	20		0	0	KRKNYBCHXYNGOX-UHFFFAOYSA-N	KRKNYBCHXYNGOX	Organic acids and derivatives	Carboxylic acids and derivatives	Tricarboxylic acids and derivatives	Fatty Acids and Conjugates	Hydroxy fatty acids	Fatty acids
CCMSLIB00003478293	Citric acid	ESI	HCD	Isolated	NIST	NIST	M-H	191.02	0	1	77929	N/A	[H+].[H+].C(C(=O)O)C(CC(=O)[O-])(C(=O)[O-])O	InChI=1S/C6H8O7/c7-3(8)1-6(13,5(11)12)2-4(9)10/h13H,1-2H2,(H,7,8)(H,9,10)(H,11,12)	N/A	3	Negative	UPDATE-SINGLE-ANNOTATED-BRONZE	Bronze	250	spectra_filtered/specs_ms.mgf	lib-00041.mgf	0.843723	NIST17	32432000	23.557	0.479284	7	9.15527e-05	191.02	191.02	-1	spectra_filtered/specs_ms.mgf250	20		21	717	KRKNYBCHXYNGOX-UHFFFAOYSA-N	KRKNYBCHXYNGOX	Organic acids and derivatives	Carboxylic acids and derivatives	Tricarboxylic acids and derivatives	N/A	N/A	N/A
CCMSLIB00003468470	Mucic acid	ESI	HCD	Isolated	NIST	NIST	M-H-H2O	191.02	0	1	526998	N/A	C(C(C(C(=O)O)O)O)(C(C(=O)O)O)O	InChI=1S/C6H10O8/c7-1(3(9)5(11)12)2(8)4(10)6(13)14/h1-4,7-10H,(H,11,12)(H,13,14)/t1-,2+,3+,4-	N/A	3	Negative	UPDATE-SINGLE-ANNOTATED-BRONZE	Bronze	250	spectra_filtered/specs_ms.mgf	lib-00041.mgf	0.837938	NIST17	32432000	23.557	0.479284	7	9.15527e-05	191.02	191.02	-1	spectra_filtered/specs_ms.mgf250	20		1	183	DSLZVSRJTYRBFB-UHFFFAOYSA-N	DSLZVSRJTYRBFB	Organic oxygen compounds	Organooxygen compounds	Carbohydrates and carbohydrate conjugates	Fatty Acids and Conjugates	Hydroxy fatty acids	Fatty acids
CCMSLIB00003468471	Mucic acid	ESI	HCD	Isolated	NIST	NIST	M-H-H2O	191.02	0	1	526998	N/A	C(C(C(C(=O)O)O)O)(C(C(=O)O)O)O	InChI=1S/C6H10O8/c7-1(3(9)5(11)12)2(8)4(10)6(13)14/h1-4,7-10H,(H,11,12)(H,13,14)/t1-,2+,3+,4-	N/A	3	Negative	UPDATE-SINGLE-ANNOTATED-BRONZE	Bronze	250	spectra_filtered/specs_ms.mgf	lib-00041.mgf	0.83511	NIST17	32432000	23.557	0.479284	7	9.15527e-05	191.02	191.02	-1	spectra_filtered/specs_ms.mgf250	20		1	183	DSLZVSRJTYRBFB-UHFFFAOYSA-N	DSLZVSRJTYRBFB	Organic oxygen compounds	Organooxygen compounds	Carbohydrates and carbohydrate conjugates	Fatty Acids and Conjugates	Hydroxy fatty acids	Fatty acids
CCMSLIB00003468469	Mucic acid	ESI	HCD	Isolated	NIST	NIST	M-H-H2O	191.02	0	1	526998	N/A	C(C(C(C(=O)O)O)O)(C(C(=O)O)O)O	InChI=1S/C6H10O8/c7-1(3(9)5(11)12)2(8)4(10)6(13)14/h1-4,7-10H,(H,11,12)(H,13,14)/t1-,2+,3+,4-	N/A	3	Negative	UPDATE-SINGLE-ANNOTATED-BRONZE	Bronze	250	spectra_filtered/specs_ms.mgf	lib-00041.mgf	0.833332	NIST17	32432000	23.557	0.479284	7	9.15527e-05	191.02	191.02	-1	spectra_filtered/specs_ms.mgf250	20		1	183	DSLZVSRJTYRBFB-UHFFFAOYSA-N	DSLZVSRJTYRBFB	Organic oxygen compounds	Organooxygen compounds	Carbohydrates and carbohydrate conjugates	Fatty Acids and Conjugates	Hydroxy fatty acids	Fatty acids
CCMSLIB00005774283	Massbank:AU239460 Canrenone|(9S,14S)-10,13-dimethylspiro[2,8,9,11,12,14,15,16-octahydro-1H-cyclopenta[a]phenanthrene-17,5`-oxolane]-2`,3-dione	ESI	qTof	Isolated	Massbank	Massbank	M-H	339.197	0	1	976-71-6	N/A	CC12CC[C@H]3C(C=CC4=CC(=O)CCC34C)[C@@H]1CCC21CCC(=O)O1	1S/C22H28O3/c1-20-9-5-15(23)13-14(20)3-4-16-17(20)6-10-21(2)18(16)7-11-22(21)12-8-19(24)25-22/h3-4,13,16-18H,5-12H2,1-2H3/t16?,17-,18-,20?,21?,22?/m0/s1	N/A	3	Negative	UPDATE-SINGLE-ANNOTATED-BRONZE	Bronze	333	spectra_filtered/specs_ms.mgf	lib-00039.mgf	0.762997	MASSBANK	491500	612.2090000000001	8.00734	4	0.00271606	339.197	339.2	1	spectra_filtered/specs_ms.mgf333	2		0	0	UJVLDDZCTMKXJK-AFDHUMPMSA-N	UJVLDDZCTMKXJK	Lipids and lipid-like molecules	Steroids and steroid derivatives	Steroid lactones	Steroids	Androstane steroids	Terpenoids
CCMSLIB00003323109	15-Ketoiloprost	ESI	HCD	Isolated	NIST	NIST	M-H-H2O	339.197	0	1	0	N/A	N/A	N/A	N/A	3	Negative	UPDATE-SINGLE-ANNOTATED-BRONZE	Bronze	333	spectra_filtered/specs_ms.mgf	lib-00041.mgf	0.596232	NIST17	491500	612.2090000000001	9.176960000000001	4	0.00311279	339.197	339.2	1	spectra_filtered/specs_ms.mgf333	2		3	185	N/A	N/A	N/A	N/A	N/A	N/A	N/A	N/A
CCMSLIB00004711220	[(1R,2S,3S,4R,4aS)-2,3-dihydroxy-3,4a,8,8-tetramethyl-4-[(E)-3-oxobut-1-enyl]-2,4,5,6,7,8a-hexahydro-1H-naphthalen-1-yl] acetate	N/A	ESI-QFT	isolated	MoNA	MoNA:VF-NPL-QEHF020157	[M-H]-	351.218	0	1	N/A	N/A	N/A	InChI=1S/C20H32O5/c1-12(21)8-9-14-19(5)11-7-10-18(3,4)16(19)15(25-13(2)22)17(23)20(14,6)24/h8-9,14-17,23-24H,7,10-11H2,1-6H3/b9-8+/t14-,15-,16?,17+,19-,20+/m1/s1	N/A	3	negative	UPDATE-SINGLE-ANNOTATED-BRONZE	Bronze	362	spectra_filtered/specs_ms.mgf	lib-00002.mgf	0.744557	MONA	3456800	505.827	7.993939999999999	4	0.00280762	351.218	351.221	-1	spectra_filtered/specs_ms.mgf362	3		0	0	BNOWPELKBYSHKU-GFZHNTIHSA-N	BNOWPELKBYSHKU	Lipids and lipid-like molecules	Prenol lipids	Sesquiterpenoids	N/A	N/A	N/A
CCMSLIB00004711219	[(1R,2S,3S,4R,4aS)-2,3-dihydroxy-3,4a,8,8-tetramethyl-4-[(E)-3-oxobut-1-enyl]-2,4,5,6,7,8a-hexahydro-1H-naphthalen-1-yl] acetate	N/A	ESI-QFT	isolated	MoNA	MoNA:VF-NPL-QEHF020156	[M-H]-	351.218	0	1	N/A	N/A	N/A	InChI=1S/C20H32O5/c1-12(21)8-9-14-19(5)11-7-10-18(3,4)16(19)15(25-13(2)22)17(23)20(14,6)24/h8-9,14-17,23-24H,7,10-11H2,1-6H3/b9-8+/t14-,15-,16?,17+,19-,20+/m1/s1	N/A	3	negative	UPDATE-SINGLE-ANNOTATED-BRONZE	Bronze	362	spectra_filtered/specs_ms.mgf	lib-00002.mgf	0.728457	MONA	3456800	505.827	7.993939999999999	4	0.00280762	351.218	351.221	-1	spectra_filtered/specs_ms.mgf362	3		0	0	BNOWPELKBYSHKU-GFZHNTIHSA-N	BNOWPELKBYSHKU	Lipids and lipid-like molecules	Prenol lipids	Sesquiterpenoids	N/A	N/A	N/A
CCMSLIB00004711218	[(1R,2S,3S,4R,4aS)-2,3-dihydroxy-3,4a,8,8-tetramethyl-4-[(E)-3-oxobut-1-enyl]-2,4,5,6,7,8a-hexahydro-1H-naphthalen-1-yl] acetate	N/A	ESI-QFT	isolated	MoNA	MoNA:VF-NPL-QEHF020155	[M-H]-	351.218	0	1	N/A	N/A	N/A	InChI=1S/C20H32O5/c1-12(21)8-9-14-19(5)11-7-10-18(3,4)16(19)15(25-13(2)22)17(23)20(14,6)24/h8-9,14-17,23-24H,7,10-11H2,1-6H3/b9-8+/t14-,15-,16?,17+,19-,20+/m1/s1	N/A	3	negative	UPDATE-SINGLE-ANNOTATED-BRONZE	Bronze	362	spectra_filtered/specs_ms.mgf	lib-00002.mgf	0.5736399999999999	MONA	3456800	505.827	7.993939999999999	3	0.00280762	351.218	351.221	-1	spectra_filtered/specs_ms.mgf362	3		0	0	BNOWPELKBYSHKU-GFZHNTIHSA-N	BNOWPELKBYSHKU	Lipids and lipid-like molecules	Prenol lipids	Sesquiterpenoids	N/A	N/A	N/A
CCMSLIB00003139857	Spectral Match to Decylbenzenesulfonic acid from NIST14	ESI	QqQ	Isolated	Data from Dorrestein	Data deposited by ckapono	M-H	297.146	0	1	140603	N/A	N/A	N/A	N/A	3	Negative	UPDATE-SINGLE-ANNOTATED-BRONZE	Bronze	415	spectra_filtered/specs_ms.mgf	lib-00015.mgf	0.813606	GNPS-NIST14-MATCHES	202900	508.913	22.5945	5	0.00671387	297.146	297.153	-1	spectra_filtered/specs_ms.mgf415	10		29	1116	N/A	N/A	N/A	N/A	N/A	N/A	N/A	N/A
CCMSLIB00000579017	MassbankEU:ETS00001 C10-LAS (TENTATIVE)|C10-linear alkylbenzyl sulfonate|4-(decan-4-yl)benzenesulfonic acid	ESI	LC-ESI-ITFT	Isolated	Massbank EU	Massbank	[M-H]-	297.152	0	1	N/A	N/A	OS(=O)(=O)c1ccc(cc1)C(CCC)CCCCCC	1S/C16H26O3S/c1-3-5-6-7-9-14(8-4-2)15-10-12-16(13-11-15)20(17,18)19/h10-14H,3-9H2,1-2H3,(H,17,18,19)	N/A	3	Positive	UPDATE-SINGLE-ANNOTATED-BRONZE	Bronze	415	spectra_filtered/specs_ms.mgf	lib-00027.mgf	0.811153	MASSBANKEU	202900	508.913	2.36211	5	0.000701904	297.152	297.153	-1	spectra_filtered/specs_ms.mgf415	10		0	0	NANHIUZYPFDGJS-UHFFFAOYSA-N	NANHIUZYPFDGJS	Benzenoids	Benzene and substituted derivatives	Benzenesulfonic acids and derivatives
CCMSLIB00003134945	Spectral Match to Decylbenzenesulfonic acid from NIST14	ESI	QqQ	Isolated	Data from Kimberly Prather	Data deposited by mjmeehan	M-H	297.145	0	1	140603	N/A	N/A	N/A	N/A	3	Negative	UPDATE-SINGLE-ANNOTATED-BRONZE	Bronze	415	spectra_filtered/specs_ms.mgf	lib-00015.mgf	0.79929	GNPS-NIST14-MATCHES	202900	508.913	25.9838	4	0.00772095	297.145	297.153	-1	spectra_filtered/specs_ms.mgf415	10		29	1116	N/A	N/A	N/A	N/A	N/A	N/A	N/A	N/A
CCMSLIB00003137809	Spectral Match to Decylbenzenesulfonic acid from NIST14	ESI	QQQ	Isolated	Data from Kimberly Prather	Data deposited by mjmeehan	M-H	297.143	298.16	1	140603	N/A	CCCCCCCCCCC1=CC=CC=C1S(=O)(=O)O	InChI=1S/C16H26O3S/c1-2-3-4-5-6-7-8-9-12-15-13-10-11-14-16(15)20(17,18)19/h10-11,13-14H,2-9,12H2,1H3,(H,17,18,19)	N/A	3	Negative	UPDATE-SINGLE-ANNOTATED-BRONZE	Bronze	415	spectra_filtered/specs_ms.mgf	lib-00015.mgf	0.749061	GNPS-NIST14-MATCHES	202900	508.913	32.6597	4	0.00970459	297.143	297.153	-1	spectra_filtered/specs_ms.mgf415	10		29	1116	UAZLASMTBCLJKO-UHFFFAOYSA-N	UAZLASMTBCLJKO	Benzenoids	Benzene and substituted derivatives	Benzenesulfonic acids and derivatives	Aromatic polyketides	Catechols with side chains	Polyketides
CCMSLIB00003139589	Spectral Match to Decylbenzenesulfonic acid from NIST14	ESI	QQQ	Isolated	Data from Kimberly Prather	Data deposited by mjmeehan	M-H	297.151	298.16	1	140603	N/A	CCCCCCCCCCC1=CC=CC=C1S(=O)(=O)O	InChI=1S/C16H26O3S/c1-2-3-4-5-6-7-8-9-12-15-13-10-11-14-16(15)20(17,18)19/h10-11,13-14H,2-9,12H2,1H3,(H,17,18,19)	N/A	3	Negative	UPDATE-SINGLE-ANNOTATED-BRONZE	Bronze	415	spectra_filtered/specs_ms.mgf	lib-00015.mgf	0.7438600000000001	GNPS-NIST14-MATCHES	202900	508.913	5.7512300000000005	4	0.00170898	297.151	297.153	-1	spectra_filtered/specs_ms.mgf415	10		29	1116	UAZLASMTBCLJKO-UHFFFAOYSA-N	UAZLASMTBCLJKO	Benzenoids	Benzene and substituted derivatives	Benzenesulfonic acids and derivatives	Aromatic polyketides	Catechols with side chains	Polyketides
CCMSLIB00000579028	MassbankEU:ETS00012 C10-LAS (STANDARD MIX)|C10-linear alkylbenzyl sulfonate|4-(decan-4-yl)benzenesulfonic acid	ESI	LC-ESI-QFT	Isolated	Massbank EU	Massbank	[M-H]-	297.152	0	1	N/A	N/A	OS(=O)(=O)c1ccc(cc1)C(CCC)CCCCCC	1S/C16H26O3S/c1-3-5-6-7-9-14(8-4-2)15-10-12-16(13-11-15)20(17,18)19/h10-14H,3-9H2,1-2H3,(H,17,18,19)	N/A	3	Positive	UPDATE-SINGLE-ANNOTATED-BRONZE	Bronze	415	spectra_filtered/specs_ms.mgf	lib-00027.mgf	0.629236	MASSBANKEU	202900	508.913	2.36211	4	0.000701904	297.152	297.153	-1	spectra_filtered/specs_ms.mgf415	10		0	0	NANHIUZYPFDGJS-UHFFFAOYSA-N	NANHIUZYPFDGJS	Benzenoids	Benzene and substituted derivatives	Benzenesulfonic acids and derivatives
CCMSLIB00000579029	MassbankEU:ETS00013 C10-LAS (SAMPLE)|C10-linear alkylbenzyl sulfonate|4-(decan-4-yl)benzenesulfonic acid	ESI	LC-ESI-QFT	Isolated	Massbank EU	Massbank	[M-H]-	297.152	0	1	N/A	N/A	OS(=O)(=O)c1ccc(cc1)C(CCC)CCCCCC	1S/C16H26O3S/c1-3-5-6-7-9-14(8-4-2)15-10-12-16(13-11-15)20(17,18)19/h10-14H,3-9H2,1-2H3,(H,17,18,19)	N/A	3	Positive	UPDATE-SINGLE-ANNOTATED-BRONZE	Bronze	415	spectra_filtered/specs_ms.mgf	lib-00027.mgf	0.617046	MASSBANKEU	202900	508.913	2.36211	4	0.000701904	297.152	297.153	-1	spectra_filtered/specs_ms.mgf415	10		0	0	NANHIUZYPFDGJS-UHFFFAOYSA-N	NANHIUZYPFDGJS	Benzenoids	Benzene and substituted derivatives	Benzenesulfonic acids and derivatives
CCMSLIB00004695902	aurapten	N/A	ESI-QFT	isolated	MoNA	MoNA:VF-NPL-QEHF004839	[M-H]-	297.15	0	1	N/A	N/A	N/A	InChI=1S/C19H22O3/c1-14(2)5-4-6-15(3)11-12-21-17-9-7-16-8-10-19(20)22-18(16)13-17/h5,7-11,13H,4,6,12H2,1-3H3/b15-11+	N/A	3	negative	UPDATE-SINGLE-ANNOTATED-BRONZE	Bronze	415	spectra_filtered/specs_ms.mgf	lib-00002.mgf	0.570434	MONA	202900	508.913	9.14038	5	0.00271606	297.15	297.153	-1	spectra_filtered/specs_ms.mgf415	10		0	0	RSDDHGSKLOSQFK-RVDMUPIBSA-N	RSDDHGSKLOSQFK	Lipids and lipid-like molecules	Prenol lipids	Terpene lactones	N/A	N/A	N/A
CCMSLIB00004695901	aurapten	N/A	ESI-QFT	isolated	MoNA	MoNA:VF-NPL-QEHF004838	[M-H]-	297.15	0	1	N/A	N/A	N/A	InChI=1S/C19H22O3/c1-14(2)5-4-6-15(3)11-12-21-17-9-7-16-8-10-19(20)22-18(16)13-17/h5,7-11,13H,4,6,12H2,1-3H3/b15-11+	N/A	3	negative	UPDATE-SINGLE-ANNOTATED-BRONZE	Bronze	415	spectra_filtered/specs_ms.mgf	lib-00002.mgf	0.483308	MONA	202900	508.913	9.14038	5	0.00271606	297.15	297.153	-1	spectra_filtered/specs_ms.mgf415	10		0	0	RSDDHGSKLOSQFK-RVDMUPIBSA-N	RSDDHGSKLOSQFK	Lipids and lipid-like molecules	Prenol lipids	Terpene lactones	N/A	N/A	N/A
CCMSLIB00004693043	8-(4-hydroxyphenyl)-3-methoxy-6,7-dimethyl-5,6,7,8-tetrahydronaphthalen-2-ol	N/A	ESI-QFT	isolated	MoNA	MoNA:VF-NPL-QEHF001980	[M-H]-	297.15	0	1	N/A	N/A	N/A	InChI=1S/C19H22O3/c1-11-8-14-9-18(22-3)17(21)10-16(14)19(12(11)2)13-4-6-15(20)7-5-13/h4-7,9-12,19-21H,8H2,1-3H3	N/A	3	negative	UPDATE-SINGLE-ANNOTATED-BRONZE	Bronze	415	spectra_filtered/specs_ms.mgf	lib-00002.mgf	0.40104	MONA	202900	508.913	9.14038	3	0.00271606	297.15	297.153	-1	spectra_filtered/specs_ms.mgf415	10		0	0	ZZNLYJRVCVLQOY-UHFFFAOYSA-N	ZZNLYJRVCVLQOY	N/A	N/A	N/A	N/A	N/A	N/A
CCMSLIB00003465492	Undecanedioic acid	ESI	HCD	Isolated	NIST	NIST	M-H	215.129	0	1	1852046	N/A	C(CCCCC(=O)O)CCCCC(=O)O	InChI=1S/C11H20O4/c12-10(13)8-6-4-2-1-3-5-7-9-11(14)15/h1-9H2,(H,12,13)(H,14,15)	N/A	3	Negative	UPDATE-SINGLE-ANNOTATED-BRONZE	Bronze	492	spectra_filtered/specs_ms.mgf	lib-00041.mgf	0.682616	NIST17	76200	251.11700000000002	0.993	3	0.000213623	215.129	215.12900000000002	-1	spectra_filtered/specs_ms.mgf492	2		28	1768	LWBHHRRTOZQPDM-UHFFFAOYSA-N	LWBHHRRTOZQPDM	Lipids and lipid-like molecules	Fatty Acyls	Fatty acids and conjugates	Fatty Acids and Conjugates	Dicarboxylic acids	Fatty acids
CCMSLIB00003465494	Undecanedioic acid	ESI	HCD	Isolated	NIST	NIST	M-H	215.129	0	1	1852046	N/A	C(CCCCC(=O)O)CCCCC(=O)O	InChI=1S/C11H20O4/c12-10(13)8-6-4-2-1-3-5-7-9-11(14)15/h1-9H2,(H,12,13)(H,14,15)	N/A	3	Negative	UPDATE-SINGLE-ANNOTATED-BRONZE	Bronze	492	spectra_filtered/specs_ms.mgf	lib-00041.mgf	0.6102569999999999	NIST17	76200	251.11700000000002	0.993	3	0.000213623	215.129	215.12900000000002	-1	spectra_filtered/specs_ms.mgf492	2		28	1768	LWBHHRRTOZQPDM-UHFFFAOYSA-N	LWBHHRRTOZQPDM	Lipids and lipid-like molecules	Fatty Acyls	Fatty acids and conjugates	Fatty Acids and Conjugates	Dicarboxylic acids	Fatty acids
CCMSLIB00003644968	Sucrose	ESI	HCD	Isolated	NIST	NIST	M+Cl	377.086	0	1	57501	N/A	C(C1C(C(C(C(O1)OC2(C(C(C(O2)CO)O)O)CO)O)O)O)O	InChI=1S/C12H22O11/c13-1-4-6(16)8(18)9(19)11(21-4)23-12(3-15)10(20)7(17)5(2-14)22-12/h4-11,13-20H,1-3H2/t4-,5-,6-,7-,8+,9-,10+,11-,12+/m1/s1	N/A	3	Negative	UPDATE-SINGLE-ANNOTATED-BRONZE	Bronze	546	spectra_filtered/specs_ms.mgf	lib-00041.mgf	0.9466889999999999	NIST17	72780000	20.5	0.809301	12	0.000305176	377.086	377.085	-1	spectra_filtered/specs_ms.mgf546	20		50	3337	CZMRCDWAGMRECN-UHFFFAOYSA-N	CZMRCDWAGMRECN	Organic oxygen compounds	Organooxygen compounds	Carbohydrates and carbohydrate conjugates	Saccharides	Disaccharides	Carbohydrates
CCMSLIB00003644969	Sucrose	ESI	HCD	Isolated	NIST	NIST	M+Cl	377.086	0	1	57501	N/A	C(C1C(C(C(C(O1)OC2(C(C(C(O2)CO)O)O)CO)O)O)O)O	InChI=1S/C12H22O11/c13-1-4-6(16)8(18)9(19)11(21-4)23-12(3-15)10(20)7(17)5(2-14)22-12/h4-11,13-20H,1-3H2/t4-,5-,6-,7-,8+,9-,10+,11-,12+/m1/s1	N/A	3	Negative	UPDATE-SINGLE-ANNOTATED-BRONZE	Bronze	546	spectra_filtered/specs_ms.mgf	lib-00041.mgf	0.9255049999999999	NIST17	72780000	20.5	0.809301	12	0.000305176	377.086	377.085	-1	spectra_filtered/specs_ms.mgf546	20		50	3337	CZMRCDWAGMRECN-UHFFFAOYSA-N	CZMRCDWAGMRECN	Organic oxygen compounds	Organooxygen compounds	Carbohydrates and carbohydrate conjugates	Saccharides	Disaccharides	Carbohydrates
CCMSLIB00003665078	D-(+)-Trehalose	ESI	HCD	Isolated	NIST	NIST	M+Cl	377.086	0	1	99207	N/A	C(C1C(C(C(C(O1)OC2C(C(C(C(O2)CO)O)O)O)O)O)O)O	InChI=1S/C12H22O11/c13-1-3-5(15)7(17)9(19)11(21-3)23-12-10(20)8(18)6(16)4(2-14)22-12/h3-20H,1-2H2/t3-,4-,5-,6-,7+,8+,9-,10-,11-,12-/m1/s1	N/A	3	Negative	UPDATE-SINGLE-ANNOTATED-BRONZE	Bronze	546	spectra_filtered/specs_ms.mgf	lib-00041.mgf	0.9030950000000001	NIST17	72780000	20.5	0.809301	10	0.000305176	377.086	377.085	-1	spectra_filtered/specs_ms.mgf546	20		32	701	HDTRYLNUVZCQOY-UHFFFAOYSA-N	HDTRYLNUVZCQOY	Organic oxygen compounds	Organooxygen compounds	Carbohydrates and carbohydrate conjugates	Saccharides	Disaccharides	Carbohydrates
CCMSLIB00003665079	D-(+)-Trehalose	ESI	HCD	Isolated	NIST	NIST	M+Cl	377.086	0	1	99207	N/A	C(C1C(C(C(C(O1)OC2C(C(C(C(O2)CO)O)O)O)O)O)O)O	InChI=1S/C12H22O11/c13-1-3-5(15)7(17)9(19)11(21-3)23-12-10(20)8(18)6(16)4(2-14)22-12/h3-20H,1-2H2/t3-,4-,5-,6-,7+,8+,9-,10-,11-,12-/m1/s1	N/A	3	Negative	UPDATE-SINGLE-ANNOTATED-BRONZE	Bronze	546	spectra_filtered/specs_ms.mgf	lib-00041.mgf	0.9010370000000001	NIST17	72780000	20.5	0.809301	10	0.000305176	377.086	377.085	-1	spectra_filtered/specs_ms.mgf546	20		32	701	HDTRYLNUVZCQOY-UHFFFAOYSA-N	HDTRYLNUVZCQOY	Organic oxygen compounds	Organooxygen compounds	Carbohydrates and carbohydrate conjugates	Saccharides	Disaccharides	Carbohydrates
CCMSLIB00003642950	Galactinol	ESI	HCD	Isolated	NIST	NIST	M+Cl	377.086	0	1	3687647	N/A	N/A	N/A	N/A	3	Negative	UPDATE-SINGLE-ANNOTATED-BRONZE	Bronze	546	spectra_filtered/specs_ms.mgf	lib-00041.mgf	0.8930520000000001	NIST17	72780000	20.5	0.809301	10	0.000305176	377.086	377.085	-1	spectra_filtered/specs_ms.mgf546	20		13	196	N/A	N/A	N/A	N/A	N/A	N/A	N/A	N/A
CCMSLIB00003644967	Sucrose	ESI	HCD	Isolated	NIST	NIST	M+Cl	377.086	0	1	57501	N/A	C(C1C(C(C(C(O1)OC2(C(C(C(O2)CO)O)O)CO)O)O)O)O	InChI=1S/C12H22O11/c13-1-4-6(16)8(18)9(19)11(21-4)23-12(3-15)10(20)7(17)5(2-14)22-12/h4-11,13-20H,1-3H2/t4-,5-,6-,7-,8+,9-,10+,11-,12+/m1/s1	N/A	3	Negative	UPDATE-SINGLE-ANNOTATED-BRONZE	Bronze	546	spectra_filtered/specs_ms.mgf	lib-00041.mgf	0.883712	NIST17	72780000	20.5	0.809301	12	0.000305176	377.086	377.085	-1	spectra_filtered/specs_ms.mgf546	20		50	3337	CZMRCDWAGMRECN-UHFFFAOYSA-N	CZMRCDWAGMRECN	Organic oxygen compounds	Organooxygen compounds	Carbohydrates and carbohydrate conjugates	Saccharides	Disaccharides	Carbohydrates
CCMSLIB00003642949	Galactinol	ESI	HCD	Isolated	NIST	NIST	M+Cl	377.086	0	1	3687647	N/A	N/A	N/A	N/A	3	Negative	UPDATE-SINGLE-ANNOTATED-BRONZE	Bronze	546	spectra_filtered/specs_ms.mgf	lib-00041.mgf	0.8830030000000001	NIST17	72780000	20.5	0.809301	10	0.000305176	377.086	377.085	-1	spectra_filtered/specs_ms.mgf546	20		13	196	N/A	N/A	N/A	N/A	N/A	N/A	N/A	N/A
CCMSLIB00003664700	.alpha.,.beta.-Trehalose	ESI	HCD	Isolated	NIST	NIST	M+Cl	377.086	0	1	585911	N/A	C(C1C(C(C(C(O1)OC2C(C(C(C(O2)CO)O)O)O)O)O)O)O	InChI=1S/C12H22O11/c13-1-3-5(15)7(17)9(19)11(21-3)23-12-10(20)8(18)6(16)4(2-14)22-12/h3-20H,1-2H2/t3-,4-,5-,6-,7+,8+,9-,10-,11-,12+/m1/s1	N/A	3	Negative	UPDATE-SINGLE-ANNOTATED-BRONZE	Bronze	546	spectra_filtered/specs_ms.mgf	lib-00041.mgf	0.878597	NIST17	72780000	20.5	0.809301	10	0.000305176	377.086	377.085	-1	spectra_filtered/specs_ms.mgf546	20		17	363	HDTRYLNUVZCQOY-UHFFFAOYSA-N	HDTRYLNUVZCQOY	Organic oxygen compounds	Organooxygen compounds	Carbohydrates and carbohydrate conjugates	Saccharides	Disaccharides	Carbohydrates
CCMSLIB00003664701	.alpha.,.beta.-Trehalose	ESI	HCD	Isolated	NIST	NIST	M+Cl	377.086	0	1	585911	N/A	C(C1C(C(C(C(O1)OC2C(C(C(C(O2)CO)O)O)O)O)O)O)O	InChI=1S/C12H22O11/c13-1-3-5(15)7(17)9(19)11(21-3)23-12-10(20)8(18)6(16)4(2-14)22-12/h3-20H,1-2H2/t3-,4-,5-,6-,7+,8+,9-,10-,11-,12+/m1/s1	N/A	3	Negative	UPDATE-SINGLE-ANNOTATED-BRONZE	Bronze	546	spectra_filtered/specs_ms.mgf	lib-00041.mgf	0.875667	NIST17	72780000	20.5	0.809301	10	0.000305176	377.086	377.085	-1	spectra_filtered/specs_ms.mgf546	20		17	363	HDTRYLNUVZCQOY-UHFFFAOYSA-N	HDTRYLNUVZCQOY	Organic oxygen compounds	Organooxygen compounds	Carbohydrates and carbohydrate conjugates	Saccharides	Disaccharides	Carbohydrates
CCMSLIB00003644966	Sucrose	ESI	HCD	Isolated	NIST	NIST	M+Cl	377.086	0	1	57501	N/A	C(C1C(C(C(C(O1)OC2(C(C(C(O2)CO)O)O)CO)O)O)O)O	InChI=1S/C12H22O11/c13-1-4-6(16)8(18)9(19)11(21-4)23-12(3-15)10(20)7(17)5(2-14)22-12/h4-11,13-20H,1-3H2/t4-,5-,6-,7-,8+,9-,10+,11-,12+/m1/s1	N/A	3	Negative	UPDATE-SINGLE-ANNOTATED-BRONZE	Bronze	546	spectra_filtered/specs_ms.mgf	lib-00041.mgf	0.8273280000000001	NIST17	72780000	20.5	0.809301	10	0.000305176	377.086	377.085	-1	spectra_filtered/specs_ms.mgf546	20		50	3337	CZMRCDWAGMRECN-UHFFFAOYSA-N	CZMRCDWAGMRECN	Organic oxygen compounds	Organooxygen compounds	Carbohydrates and carbohydrate conjugates	Saccharides	Disaccharides	Carbohydrates
CCMSLIB00003642948	Galactinol	ESI	HCD	Isolated	NIST	NIST	M+Cl	377.086	0	1	3687647	N/A	N/A	N/A	N/A	3	Negative	UPDATE-SINGLE-ANNOTATED-BRONZE	Bronze	546	spectra_filtered/specs_ms.mgf	lib-00041.mgf	0.8216690000000001	NIST17	72780000	20.5	0.809301	10	0.000305176	377.086	377.085	-1	spectra_filtered/specs_ms.mgf546	20		13	196	N/A	N/A	N/A	N/A	N/A	N/A	N/A	N/A
CCMSLIB00003664699	.alpha.,.beta.-Trehalose	ESI	HCD	Isolated	NIST	NIST	M+Cl	377.086	0	1	585911	N/A	C(C1C(C(C(C(O1)OC2C(C(C(C(O2)CO)O)O)O)O)O)O)O	InChI=1S/C12H22O11/c13-1-3-5(15)7(17)9(19)11(21-3)23-12-10(20)8(18)6(16)4(2-14)22-12/h3-20H,1-2H2/t3-,4-,5-,6-,7+,8+,9-,10-,11-,12+/m1/s1	N/A	3	Negative	UPDATE-SINGLE-ANNOTATED-BRONZE	Bronze	546	spectra_filtered/specs_ms.mgf	lib-00041.mgf	0.814882	NIST17	72780000	20.5	0.809301	9	0.000305176	377.086	377.085	-1	spectra_filtered/specs_ms.mgf546	20		17	363	HDTRYLNUVZCQOY-UHFFFAOYSA-N	HDTRYLNUVZCQOY	Organic oxygen compounds	Organooxygen compounds	Carbohydrates and carbohydrate conjugates	Saccharides	Disaccharides	Carbohydrates
CCMSLIB00003664702	.alpha.,.beta.-Trehalose	ESI	HCD	Isolated	NIST	NIST	M+Cl	377.086	0	1	585911	N/A	C(C1C(C(C(C(O1)OC2C(C(C(C(O2)CO)O)O)O)O)O)O)O	InChI=1S/C12H22O11/c13-1-3-5(15)7(17)9(19)11(21-3)23-12-10(20)8(18)6(16)4(2-14)22-12/h3-20H,1-2H2/t3-,4-,5-,6-,7+,8+,9-,10-,11-,12+/m1/s1	N/A	3	Negative	UPDATE-SINGLE-ANNOTATED-BRONZE	Bronze	546	spectra_filtered/specs_ms.mgf	lib-00041.mgf	0.8141609999999999	NIST17	72780000	20.5	0.809301	10	0.000305176	377.086	377.085	-1	spectra_filtered/specs_ms.mgf546	20		17	363	HDTRYLNUVZCQOY-UHFFFAOYSA-N	HDTRYLNUVZCQOY	Organic oxygen compounds	Organooxygen compounds	Carbohydrates and carbohydrate conjugates	Saccharides	Disaccharides	Carbohydrates
CCMSLIB00003644970	Sucrose	ESI	HCD	Isolated	NIST	NIST	M+Cl	377.086	0	1	57501	N/A	C(C1C(C(C(C(O1)OC2(C(C(C(O2)CO)O)O)CO)O)O)O)O	InChI=1S/C12H22O11/c13-1-4-6(16)8(18)9(19)11(21-4)23-12(3-15)10(20)7(17)5(2-14)22-12/h4-11,13-20H,1-3H2/t4-,5-,6-,7-,8+,9-,10+,11-,12+/m1/s1	N/A	3	Negative	UPDATE-SINGLE-ANNOTATED-BRONZE	Bronze	546	spectra_filtered/specs_ms.mgf	lib-00041.mgf	0.7817149999999999	NIST17	72780000	20.5	0.809301	12	0.000305176	377.086	377.085	-1	spectra_filtered/specs_ms.mgf546	20		50	3337	CZMRCDWAGMRECN-UHFFFAOYSA-N	CZMRCDWAGMRECN	Organic oxygen compounds	Organooxygen compounds	Carbohydrates and carbohydrate conjugates	Saccharides	Disaccharides	Carbohydrates
CCMSLIB00003644965	Sucrose	ESI	HCD	Isolated	NIST	NIST	M+Cl	377.086	0	1	57501	N/A	C(C1C(C(C(C(O1)OC2(C(C(C(O2)CO)O)O)CO)O)O)O)O	InChI=1S/C12H22O11/c13-1-4-6(16)8(18)9(19)11(21-4)23-12(3-15)10(20)7(17)5(2-14)22-12/h4-11,13-20H,1-3H2/t4-,5-,6-,7-,8+,9-,10+,11-,12+/m1/s1	N/A	3	Negative	UPDATE-SINGLE-ANNOTATED-BRONZE	Bronze	546	spectra_filtered/specs_ms.mgf	lib-00041.mgf	0.777473	NIST17	72780000	20.5	0.809301	5	0.000305176	377.086	377.085	-1	spectra_filtered/specs_ms.mgf546	20		50	3337	CZMRCDWAGMRECN-UHFFFAOYSA-N	CZMRCDWAGMRECN	Organic oxygen compounds	Organooxygen compounds	Carbohydrates and carbohydrate conjugates	Saccharides	Disaccharides	Carbohydrates
CCMSLIB00003665507	Sucrose	ESI	IT-FT/ion trap with FTMS	Isolated	NIST	NIST	M+Cl	377.086	0	1	57501	N/A	C(C1C(C(C(C(O1)OC2(C(C(C(O2)CO)O)O)CO)O)O)O)O	InChI=1S/C12H22O11/c13-1-4-6(16)8(18)9(19)11(21-4)23-12(3-15)10(20)7(17)5(2-14)22-12/h4-11,13-20H,1-3H2/t4-,5-,6-,7-,8+,9-,10+,11-,12+/m1/s1	N/A	3	Negative	UPDATE-SINGLE-ANNOTATED-BRONZE	Bronze	546	spectra_filtered/specs_ms.mgf	lib-00041.mgf	0.774775	NIST17	72780000	20.5	0.809301	8	0.000305176	377.086	377.085	-1	spectra_filtered/specs_ms.mgf546	20		50	3337	CZMRCDWAGMRECN-UHFFFAOYSA-N	CZMRCDWAGMRECN	Organic oxygen compounds	Organooxygen compounds	Carbohydrates and carbohydrate conjugates	Saccharides	Disaccharides	Carbohydrates
CCMSLIB00003642951	Galactinol	ESI	HCD	Isolated	NIST	NIST	M+Cl	377.086	0	1	3687647	N/A	N/A	N/A	N/A	3	Negative	UPDATE-SINGLE-ANNOTATED-BRONZE	Bronze	546	spectra_filtered/specs_ms.mgf	lib-00041.mgf	0.763518	NIST17	72780000	20.5	0.809301	10	0.000305176	377.086	377.085	-1	spectra_filtered/specs_ms.mgf546	20		13	196	N/A	N/A	N/A	N/A	N/A	N/A	N/A	N/A
CCMSLIB00006685738	sucrose	LC-ESI	Orbitrap	commercial	Trent Northen	JGI:192419	M+Cl	377.086	0	1	N/A	N/A	OC[C@H]1O[C@H](O[C@]2(CO)O[C@H](CO)[C@@H](O)[C@@H]2O)[C@H](O)[C@@H](O)[C@@H]1O	InChI=1S/C12H22O11/c13-1-4-6(16)8(18)9(19)11(21-4)23-12(3-15)10(20)7(17)5(2-14)22-12/h4-11,13-20H,1-3H2/t4-,5-,6-,7-,8+,9-,10+,11-,12+/m1/s1	N/A	3	Negative	UPDATE-SINGLE-ANNOTATED-BRONZE	Bronze	546	spectra_filtered/specs_ms.mgf	lib-00009.mgf	0.757958	BERKELEY-LAB	72780000	20.5	1.86139	5	0.000701904	377.086	377.085	-1	spectra_filtered/specs_ms.mgf546	20		34	1726	CZMRCDWAGMRECN-UGDNZRGBSA-N	CZMRCDWAGMRECN	Organic oxygen compounds	Organooxygen compounds	Carbohydrates and carbohydrate conjugates	Saccharides	Disaccharides	Carbohydrates
CCMSLIB00006709351	sucrose	LC-ESI	Orbitrap	commercial	Trent Northen	JGI:1214369	M+Cl	377.086	0	1	N/A	N/A	OC[C@H]1O[C@H](O[C@]2(CO)O[C@H](CO)[C@@H](O)[C@@H]2O)[C@H](O)[C@@H](O)[C@@H]1O	InChI=1S/C12H22O11/c13-1-4-6(16)8(18)9(19)11(21-4)23-12(3-15)10(20)7(17)5(2-14)22-12/h4-11,13-20H,1-3H2/t4-,5-,6-,7-,8+,9-,10+,11-,12+/m1/s1	N/A	3	Negative	UPDATE-SINGLE-ANNOTATED-BRONZE	Bronze	546	spectra_filtered/specs_ms.mgf	lib-00009.mgf	0.757958	BERKELEY-LAB	72780000	20.5	1.86139	5	0.000701904	377.086	377.085	-1	spectra_filtered/specs_ms.mgf546	20		34	1726	CZMRCDWAGMRECN-UGDNZRGBSA-N	CZMRCDWAGMRECN	Organic oxygen compounds	Organooxygen compounds	Carbohydrates and carbohydrate conjugates	Saccharides	Disaccharides	Carbohydrates
CCMSLIB00003644964	Sucrose	ESI	HCD	Isolated	NIST	NIST	M+Cl	377.086	0	1	57501	N/A	C(C1C(C(C(C(O1)OC2(C(C(C(O2)CO)O)O)CO)O)O)O)O	InChI=1S/C12H22O11/c13-1-4-6(16)8(18)9(19)11(21-4)23-12(3-15)10(20)7(17)5(2-14)22-12/h4-11,13-20H,1-3H2/t4-,5-,6-,7-,8+,9-,10+,11-,12+/m1/s1	N/A	3	Negative	UPDATE-SINGLE-ANNOTATED-BRONZE	Bronze	546	spectra_filtered/specs_ms.mgf	lib-00041.mgf	0.7558239999999999	NIST17	72780000	20.5	0.809301	4	0.000305176	377.086	377.085	-1	spectra_filtered/specs_ms.mgf546	20		50	3337	CZMRCDWAGMRECN-UHFFFAOYSA-N	CZMRCDWAGMRECN	Organic oxygen compounds	Organooxygen compounds	Carbohydrates and carbohydrate conjugates	Saccharides	Disaccharides	Carbohydrates
CCMSLIB00006708887	3-(diethylamino)-1-(3,4-dimethoxyphenyl)propan-1-one	LC-ESI	Orbitrap	commercial	Trent Northen	JGI:215570	M+formate	310.166	0	1	N/A	N/A	CCN(CC)CCC(=O)c1ccc(OC)c(OC)c1	InChI=1S/C15H23NO3/c1-5-16(6-2)10-9-13(17)12-7-8-14(18-3)15(11-12)19-4/h7-8,11H,5-6,9-10H2,1-4H3	N/A	3	Negative	UPDATE-SINGLE-ANNOTATED-BRONZE	Bronze	556	spectra_filtered/specs_ms.mgf	lib-00009.mgf	0.858949	BERKELEY-LAB	667200	260.591	7.37933	6	0.00228882	310.166	310.164	-1	spectra_filtered/specs_ms.mgf556	2		0	0	FTYMRYNTHZILTR-UHFFFAOYSA-N	FTYMRYNTHZILTR	Organic oxygen compounds	Organooxygen compounds	Carbonyl compounds			Alkaloids|Shikimates and Phenylpropanoids
CCMSLIB00006697560	3-(diethylamino)-1-(3,4-dimethoxyphenyl)propan-1-one	LC-ESI	Orbitrap	commercial	Trent Northen	JGI:204243	M+formate	310.166	0	1	N/A	N/A	CCN(CC)CCC(=O)c1ccc(OC)c(OC)c1	InChI=1S/C15H23NO3/c1-5-16(6-2)10-9-13(17)12-7-8-14(18-3)15(11-12)19-4/h7-8,11H,5-6,9-10H2,1-4H3	N/A	3	Negative	UPDATE-SINGLE-ANNOTATED-BRONZE	Bronze	556	spectra_filtered/specs_ms.mgf	lib-00009.mgf	0.796782	BERKELEY-LAB	667200	260.591	7.37933	4	0.00228882	310.166	310.164	-1	spectra_filtered/specs_ms.mgf556	2		0	0	FTYMRYNTHZILTR-UHFFFAOYSA-N	FTYMRYNTHZILTR	Organic oxygen compounds	Organooxygen compounds	Carbonyl compounds			Alkaloids|Shikimates and Phenylpropanoids
CCMSLIB00004708531	4-[1-(1,3-benzodioxol-5-yl)propan-2-yl]-4,5-dimethoxy-2-prop-2-enylcyclohexa-2,5-dien-1-one	N/A	ESI-QFT	isolated	MoNA	MoNA:VF-NPL-QEHF017468	[M-H]-	355.155	0	1	N/A	N/A	N/A	InChI=1S/C21H24O5/c1-5-6-16-12-21(24-4,20(23-3)11-17(16)22)14(2)9-15-7-8-18-19(10-15)26-13-25-18/h5,7-8,10-12,14H,1,6,9,13H2,2-4H3	N/A	3	negative	UPDATE-SINGLE-ANNOTATED-BRONZE	Bronze	585	spectra_filtered/specs_ms.mgf	lib-00002.mgf	0.49443000000000004	MONA	2900600	497.901	7.90533	5	0.00280762	355.155	355.158	-1	spectra_filtered/specs_ms.mgf585	2		0	0	SMOHLDSEWHACKE-UHFFFAOYSA-N	SMOHLDSEWHACKE	Lipids and lipid-like molecules	Prenol lipids	Monoterpenoids	N/A	N/A	N/A
CCMSLIB00004708532	4-[1-(1,3-benzodioxol-5-yl)propan-2-yl]-4,5-dimethoxy-2-prop-2-enylcyclohexa-2,5-dien-1-one	N/A	ESI-QFT	isolated	MoNA	MoNA:VF-NPL-QEHF017469	[M-H]-	355.155	0	1	N/A	N/A	N/A	InChI=1S/C21H24O5/c1-5-6-16-12-21(24-4,20(23-3)11-17(16)22)14(2)9-15-7-8-18-19(10-15)26-13-25-18/h5,7-8,10-12,14H,1,6,9,13H2,2-4H3	N/A	3	negative	UPDATE-SINGLE-ANNOTATED-BRONZE	Bronze	585	spectra_filtered/specs_ms.mgf	lib-00002.mgf	0.475346	MONA	2900600	497.901	7.90533	4	0.00280762	355.155	355.158	-1	spectra_filtered/specs_ms.mgf585	2		0	0	SMOHLDSEWHACKE-UHFFFAOYSA-N	SMOHLDSEWHACKE	Lipids and lipid-like molecules	Prenol lipids	Monoterpenoids	N/A	N/A	N/A
CCMSLIB00006692336	Octanedioic acid	LC-ESI	Orbitrap	commercial	Trent Northen	JGI:199019	M-H	173.082	0	1	N/A	N/A	O=C(O)CCCCCCC(=O)O	InChI=1S/C8H14O4/c9-7(10)5-3-1-2-4-6-8(11)12/h1-6H2,(H,9,10)(H,11,12)	N/A	3	Negative	UPDATE-SINGLE-ANNOTATED-BRONZE	Bronze	587	spectra_filtered/specs_ms.mgf	lib-00009.mgf	0.97854	BERKELEY-LAB	4038000	182.165	0.0881594	7	1.52588e-05	173.082	173.082	1	spectra_filtered/specs_ms.mgf587	20		0	0	TYFQFVWCELRYAO-UHFFFAOYSA-N	TYFQFVWCELRYAO	Lipids and lipid-like molecules	Fatty Acyls	Fatty acids and conjugates	Fatty Acids and Conjugates	Dicarboxylic acids	Fatty acids
CCMSLIB00006679718	SUBERIC ACID	ESI	Orbitrap	isolated	MoNA	MoNA:MoNA038050	M-H	173.082	0	1	N/A	N/A	C(CCCC(=O)O)CCC(=O)O	"InChI=1S/C8H14O4/c9-7(10)5-3-1-2-4-6-8(11)12/h1-6H2,(H,9,10)(H,11,12)"	N/A	3	negative	UPDATE-SINGLE-ANNOTATED-BRONZE	Bronze	587	spectra_filtered/specs_ms.mgf	lib-00002.mgf	0.974453	MONA	4038000	182.165	0.617115	5	0.000106812	173.082	173.082	1	spectra_filtered/specs_ms.mgf587	20		0	0	TYFQFVWCELRYAO-UHFFFAOYSA-N	TYFQFVWCELRYAO	Lipids and lipid-like molecules	Fatty Acyls	Fatty acids and conjugates	Fatty Acids and Conjugates	Dicarboxylic acids	Fatty acids
CCMSLIB00006679202	SUBERIC ACID	ESI	Orbitrap	isolated	MoNA	MoNA:MoNA037736	M-H	173.082	0	1	N/A	N/A	C(CCCC(=O)O)CCC(=O)O	"InChI=1S/C8H14O4/c9-7(10)5-3-1-2-4-6-8(11)12/h1-6H2,(H,9,10)(H,11,12)"	N/A	3	negative	UPDATE-SINGLE-ANNOTATED-BRONZE	Bronze	587	spectra_filtered/specs_ms.mgf	lib-00002.mgf	0.9743059999999999	MONA	4038000	182.165	0.617115	5	0.000106812	173.082	173.082	1	spectra_filtered/specs_ms.mgf587	20		0	0	TYFQFVWCELRYAO-UHFFFAOYSA-N	TYFQFVWCELRYAO	Lipids and lipid-like molecules	Fatty Acyls	Fatty acids and conjugates	Fatty Acids and Conjugates	Dicarboxylic acids	Fatty acids
CCMSLIB00003465382	Suberic acid	ESI	HCD	Isolated	NIST	NIST	M-H	173.082	0	1	505486	N/A	[H+].[H+].C(CCCC(=O)[O-])CCC(=O)[O-]	InChI=1S/C8H14O4/c9-7(10)5-3-1-2-4-6-8(11)12/h1-6H2,(H,9,10)(H,11,12)	N/A	3	Negative	UPDATE-SINGLE-ANNOTATED-BRONZE	Bronze	587	spectra_filtered/specs_ms.mgf	lib-00041.mgf	0.971951	NIST17	4038000	182.165	0	5	0	173.082	173.082	1	spectra_filtered/specs_ms.mgf587	20		2	3	TYFQFVWCELRYAO-UHFFFAOYSA-N	TYFQFVWCELRYAO	Lipids and lipid-like molecules	Fatty Acyls	Fatty acids and conjugates	N/A	N/A	N/A
CCMSLIB00006709096	Octanedioic acid	LC-ESI	Orbitrap	commercial	Trent Northen	JGI:1214114	M-H	173.082	0	1	N/A	N/A	O=C(O)CCCCCCC(=O)O	InChI=1S/C8H14O4/c9-7(10)5-3-1-2-4-6-8(11)12/h1-6H2,(H,9,10)(H,11,12)	N/A	3	Negative	UPDATE-SINGLE-ANNOTATED-BRONZE	Bronze	587	spectra_filtered/specs_ms.mgf	lib-00009.mgf	0.971778	BERKELEY-LAB	4038000	182.165	0.617115	5	0.000106812	173.082	173.082	1	spectra_filtered/specs_ms.mgf587	20		0	0	TYFQFVWCELRYAO-UHFFFAOYSA-N	TYFQFVWCELRYAO	Lipids and lipid-like molecules	Fatty Acyls	Fatty acids and conjugates	Fatty Acids and Conjugates	Dicarboxylic acids	Fatty acids
CCMSLIB00006685483	Octanedioic acid	LC-ESI	Orbitrap	commercial	Trent Northen	JGI:192164	M-H	173.082	0	1	N/A	N/A	O=C(O)CCCCCCC(=O)O	InChI=1S/C8H14O4/c9-7(10)5-3-1-2-4-6-8(11)12/h1-6H2,(H,9,10)(H,11,12)	N/A	3	Negative	UPDATE-SINGLE-ANNOTATED-BRONZE	Bronze	587	spectra_filtered/specs_ms.mgf	lib-00009.mgf	0.971778	BERKELEY-LAB	4038000	182.165	0.617115	5	0.000106812	173.082	173.082	1	spectra_filtered/specs_ms.mgf587	20		0	0	TYFQFVWCELRYAO-UHFFFAOYSA-N	TYFQFVWCELRYAO	Lipids and lipid-like molecules	Fatty Acyls	Fatty acids and conjugates	Fatty Acids and Conjugates	Dicarboxylic acids	Fatty acids
CCMSLIB00003465381	Suberic acid	ESI	HCD	Isolated	NIST	NIST	M-H	173.082	0	1	505486	N/A	[H+].[H+].C(CCCC(=O)[O-])CCC(=O)[O-]	InChI=1S/C8H14O4/c9-7(10)5-3-1-2-4-6-8(11)12/h1-6H2,(H,9,10)(H,11,12)	N/A	3	Negative	UPDATE-SINGLE-ANNOTATED-BRONZE	Bronze	587	spectra_filtered/specs_ms.mgf	lib-00041.mgf	0.9679270000000001	NIST17	4038000	182.165	0	5	0	173.082	173.082	1	spectra_filtered/specs_ms.mgf587	20		2	3	TYFQFVWCELRYAO-UHFFFAOYSA-N	TYFQFVWCELRYAO	Lipids and lipid-like molecules	Fatty Acyls	Fatty acids and conjugates	N/A	N/A	N/A
CCMSLIB00006681012	SUBERIC ACID	ESI	qTof	isolated	MoNA	MoNA:MoNA034897	M-H	173.082	0	1	N/A	N/A	C(CCCC(=O)O)CCC(=O)O	"InChI=1S/C8H14O4/c9-7(10)5-3-1-2-4-6-8(11)12/h1-6H2,(H,9,10)(H,11,12)"	N/A	3	negative	UPDATE-SINGLE-ANNOTATED-BRONZE	Bronze	587	spectra_filtered/specs_ms.mgf	lib-00002.mgf	0.96383	MONA	4038000	182.165	0.617115	5	0.000106812	173.082	173.082	1	spectra_filtered/specs_ms.mgf587	20		0	0	TYFQFVWCELRYAO-UHFFFAOYSA-N	TYFQFVWCELRYAO	Lipids and lipid-like molecules	Fatty Acyls	Fatty acids and conjugates	Fatty Acids and Conjugates	Dicarboxylic acids	Fatty acids
CCMSLIB00003465383	Suberic acid	ESI	HCD	Isolated	NIST	NIST	M-H	173.082	0	1	505486	N/A	[H+].[H+].C(CCCC(=O)[O-])CCC(=O)[O-]	InChI=1S/C8H14O4/c9-7(10)5-3-1-2-4-6-8(11)12/h1-6H2,(H,9,10)(H,11,12)	N/A	3	Negative	UPDATE-SINGLE-ANNOTATED-BRONZE	Bronze	587	spectra_filtered/specs_ms.mgf	lib-00041.mgf	0.9583860000000001	NIST17	4038000	182.165	0	5	0	173.082	173.082	1	spectra_filtered/specs_ms.mgf587	20		2	3	TYFQFVWCELRYAO-UHFFFAOYSA-N	TYFQFVWCELRYAO	Lipids and lipid-like molecules	Fatty Acyls	Fatty acids and conjugates	N/A	N/A	N/A
CCMSLIB00003465380	Suberic acid	ESI	HCD	Isolated	NIST	NIST	M-H	173.082	0	1	505486	N/A	[H+].[H+].C(CCCC(=O)[O-])CCC(=O)[O-]	InChI=1S/C8H14O4/c9-7(10)5-3-1-2-4-6-8(11)12/h1-6H2,(H,9,10)(H,11,12)	N/A	3	Negative	UPDATE-SINGLE-ANNOTATED-BRONZE	Bronze	587	spectra_filtered/specs_ms.mgf	lib-00041.mgf	0.9577200000000001	NIST17	4038000	182.165	0	4	0	173.082	173.082	1	spectra_filtered/specs_ms.mgf587	20		2	3	TYFQFVWCELRYAO-UHFFFAOYSA-N	TYFQFVWCELRYAO	Lipids and lipid-like molecules	Fatty Acyls	Fatty acids and conjugates	N/A	N/A	N/A
CCMSLIB00003465385	Suberic acid	ESI	IT-FT/ion trap with FTMS	Isolated	NIST	NIST	M-H	173.082	0	1	505486	N/A	[H+].[H+].C(CCCC(=O)[O-])CCC(=O)[O-]	InChI=1S/C8H14O4/c9-7(10)5-3-1-2-4-6-8(11)12/h1-6H2,(H,9,10)(H,11,12)	N/A	3	Negative	UPDATE-SINGLE-ANNOTATED-BRONZE	Bronze	587	spectra_filtered/specs_ms.mgf	lib-00041.mgf	0.9528110000000001	NIST17	4038000	182.165	0	4	0	173.082	173.082	1	spectra_filtered/specs_ms.mgf587	20		2	3	TYFQFVWCELRYAO-UHFFFAOYSA-N	TYFQFVWCELRYAO	Lipids and lipid-like molecules	Fatty Acyls	Fatty acids and conjugates	N/A	N/A	N/A
CCMSLIB00003465379	Suberic acid	ESI	HCD	Isolated	NIST	NIST	M-H	173.082	0	1	505486	N/A	[H+].[H+].C(CCCC(=O)[O-])CCC(=O)[O-]	InChI=1S/C8H14O4/c9-7(10)5-3-1-2-4-6-8(11)12/h1-6H2,(H,9,10)(H,11,12)	N/A	3	Negative	UPDATE-SINGLE-ANNOTATED-BRONZE	Bronze	587	spectra_filtered/specs_ms.mgf	lib-00041.mgf	0.9483159999999999	NIST17	4038000	182.165	0	3	0	173.082	173.082	1	spectra_filtered/specs_ms.mgf587	20		2	3	TYFQFVWCELRYAO-UHFFFAOYSA-N	TYFQFVWCELRYAO	Lipids and lipid-like molecules	Fatty Acyls	Fatty acids and conjugates	N/A	N/A	N/A
CCMSLIB00006703677	Octanedioic acid	LC-ESI	Orbitrap	commercial	Trent Northen	JGI:210360	M-H	173.082	0	1	N/A	N/A	O=C(O)CCCCCCC(=O)O	InChI=1S/C8H14O4/c9-7(10)5-3-1-2-4-6-8(11)12/h1-6H2,(H,9,10)(H,11,12)	N/A	3	Negative	UPDATE-SINGLE-ANNOTATED-BRONZE	Bronze	587	spectra_filtered/specs_ms.mgf	lib-00009.mgf	0.9460719999999999	BERKELEY-LAB	4038000	182.165	0.0881594	5	1.52588e-05	173.082	173.082	1	spectra_filtered/specs_ms.mgf587	20		0	0	TYFQFVWCELRYAO-UHFFFAOYSA-N	TYFQFVWCELRYAO	Lipids and lipid-like molecules	Fatty Acyls	Fatty acids and conjugates	Fatty Acids and Conjugates	Dicarboxylic acids	Fatty acids
CCMSLIB00005463554	SUBERATE	ESI	Orbitrap	Commercial	Dorrestein	Fernando Vargas	M-H	173.082	174.089	-1	505-48-6	na	OC(=O)CCCCCCC(O)=O	"InChI=1S/C8H14O4/c9-7(10)5-3-1-2-4-6-8(11)12/h1-6H2,(H,9,10)(H,11,12)"	N/A	1	Negative	UPDATE-SINGLE-ANNOTATED-GOLD	Gold	587	spectra_filtered/specs_ms.mgf	lib-00025.mgf	0.9442780000000001	GNPS-MSMLS	4038000	182.165	0.617115	5	0.000106812	173.082	173.082	1	spectra_filtered/specs_ms.mgf587	20		0	0	TYFQFVWCELRYAO-UHFFFAOYSA-N	TYFQFVWCELRYAO	Lipids and lipid-like molecules	Fatty Acyls	Fatty acids and conjugates	Fatty Acids and Conjugates	Dicarboxylic acids	Fatty acids
CCMSLIB00005436136	SUBERATE	ESI	Orbitrap	Commercial	Dorrestein	Fernando Vargas	M-H	173.082	174.089	-1	505-48-6	na	OC(=O)CCCCCCC(O)=O	"InChI=1S/C8H14O4/c9-7(10)5-3-1-2-4-6-8(11)12/h1-6H2,(H,9,10)(H,11,12)"	N/A	1	Negative	UPDATE-SINGLE-ANNOTATED-GOLD	Gold	587	spectra_filtered/specs_ms.mgf	lib-00035.mgf	0.9442780000000001	GNPS-LIBRARY	4038000	182.165	0.617115	5	0.000106812	173.082	173.082	1	spectra_filtered/specs_ms.mgf587	20		0	0	TYFQFVWCELRYAO-UHFFFAOYSA-N	TYFQFVWCELRYAO	Lipids and lipid-like molecules	Fatty Acyls	Fatty acids and conjugates	Fatty Acids and Conjugates	Dicarboxylic acids	Fatty acids
CCMSLIB00006678875	SUBERIC ACID	ESI	Orbitrap	isolated	MoNA	MoNA:MoNA038410	M-H	173.082	0	1	N/A	N/A	C(CCCC(=O)O)CCC(=O)O	"InChI=1S/C8H14O4/c9-7(10)5-3-1-2-4-6-8(11)12/h1-6H2,(H,9,10)(H,11,12)"	N/A	3	negative	UPDATE-SINGLE-ANNOTATED-BRONZE	Bronze	587	spectra_filtered/specs_ms.mgf	lib-00002.mgf	0.942939	MONA	4038000	182.165	0.617115	4	0.000106812	173.082	173.082	1	spectra_filtered/specs_ms.mgf587	20		0	0	TYFQFVWCELRYAO-UHFFFAOYSA-N	TYFQFVWCELRYAO	Lipids and lipid-like molecules	Fatty Acyls	Fatty acids and conjugates	Fatty Acids and Conjugates	Dicarboxylic acids	Fatty acids
CCMSLIB00005738423	Massbank:RP015311 Suberic acid|Octanedioic acid	ESI	qTof	Isolated	Massbank	Massbank	M-H	173.082	0	1	505-48-6	N/A	OC(=O)CCCCCCC(O)=O	1S/C8H14O4/c9-7(10)5-3-1-2-4-6-8(11)12/h1-6H2,(H,9,10)(H,11,12)	N/A	3	Negative	UPDATE-SINGLE-ANNOTATED-BRONZE	Bronze	587	spectra_filtered/specs_ms.mgf	lib-00039.mgf	0.930082	MASSBANK	4038000	182.165	0.617115	3	0.000106812	173.082	173.082	1	spectra_filtered/specs_ms.mgf587	20		0	0	TYFQFVWCELRYAO-UHFFFAOYSA-N	TYFQFVWCELRYAO	Lipids and lipid-like molecules	Fatty Acyls	Fatty acids and conjugates	Fatty Acids and Conjugates	Dicarboxylic acids	Fatty acids
CCMSLIB00006683929	SUBERIC ACID	ESI	qTof	isolated	MoNA	MoNA:MoNA034899	M-H	173.082	0	1	N/A	N/A	C(CCCC(=O)O)CCC(=O)O	"InChI=1S/C8H14O4/c9-7(10)5-3-1-2-4-6-8(11)12/h1-6H2,(H,9,10)(H,11,12)"	N/A	3	negative	UPDATE-SINGLE-ANNOTATED-BRONZE	Bronze	587	spectra_filtered/specs_ms.mgf	lib-00002.mgf	0.8805270000000001	MONA	4038000	182.165	0.617115	5	0.000106812	173.082	173.082	1	spectra_filtered/specs_ms.mgf587	20		0	0	TYFQFVWCELRYAO-UHFFFAOYSA-N	TYFQFVWCELRYAO	Lipids and lipid-like molecules	Fatty Acyls	Fatty acids and conjugates	Fatty Acids and Conjugates	Dicarboxylic acids	Fatty acids
CCMSLIB00003465384	Suberic acid	ESI	HCD	Isolated	NIST	NIST	M-H	173.082	0	1	505486	N/A	[H+].[H+].C(CCCC(=O)[O-])CCC(=O)[O-]	InChI=1S/C8H14O4/c9-7(10)5-3-1-2-4-6-8(11)12/h1-6H2,(H,9,10)(H,11,12)	N/A	3	Negative	UPDATE-SINGLE-ANNOTATED-BRONZE	Bronze	587	spectra_filtered/specs_ms.mgf	lib-00041.mgf	0.877014	NIST17	4038000	182.165	0	5	0	173.082	173.082	1	spectra_filtered/specs_ms.mgf587	20		2	3	TYFQFVWCELRYAO-UHFFFAOYSA-N	TYFQFVWCELRYAO	Lipids and lipid-like molecules	Fatty Acyls	Fatty acids and conjugates	N/A	N/A	N/A
CCMSLIB00006682480	SUBERIC ACID	ESI	qTof	isolated	MoNA	MoNA:MoNA035660	M-H	173.082	0	1	N/A	N/A	C(CCCC(=O)O)CCC(=O)O	"InChI=1S/C8H14O4/c9-7(10)5-3-1-2-4-6-8(11)12/h1-6H2,(H,9,10)(H,11,12)"	N/A	3	negative	UPDATE-SINGLE-ANNOTATED-BRONZE	Bronze	587	spectra_filtered/specs_ms.mgf	lib-00002.mgf	0.87465	MONA	4038000	182.165	0.617115	4	0.000106812	173.082	173.082	1	spectra_filtered/specs_ms.mgf587	20		0	0	TYFQFVWCELRYAO-UHFFFAOYSA-N	TYFQFVWCELRYAO	Lipids and lipid-like molecules	Fatty Acyls	Fatty acids and conjugates	Fatty Acids and Conjugates	Dicarboxylic acids	Fatty acids
CCMSLIB00003558493	1,3-Cyclohexanedicarboxylic acid	ESI	HCD	Isolated	NIST	NIST	M-H	171.066	0	1	3971311	N/A	C1CC(CC(C1)C(=O)O)C(=O)O	InChI=1S/C8H12O4/c9-7(10)5-2-1-3-6(4-5)8(11)12/h5-6H,1-4H2,(H,9,10)(H,11,12)	N/A	3	Negative	UPDATE-SINGLE-ANNOTATED-BRONZE	Bronze	588	spectra_filtered/specs_ms.mgf	lib-00041.mgf	0.936249	NIST17	671200	191.701	0	4	0	171.066	171.06599999999997	-1	spectra_filtered/specs_ms.mgf588	13		0	0	XBZSBBLNHFMTEB-UHFFFAOYSA-N	XBZSBBLNHFMTEB	Organic acids and derivatives	Carboxylic acids and derivatives	Dicarboxylic acids and derivatives	Small peptides	Aminoacids	Amino acids and Peptides
CCMSLIB00003558494	1,3-Cyclohexanedicarboxylic acid	ESI	HCD	Isolated	NIST	NIST	M-H	171.066	0	1	3971311	N/A	C1CC(CC(C1)C(=O)O)C(=O)O	InChI=1S/C8H12O4/c9-7(10)5-2-1-3-6(4-5)8(11)12/h5-6H,1-4H2,(H,9,10)(H,11,12)	N/A	3	Negative	UPDATE-SINGLE-ANNOTATED-BRONZE	Bronze	588	spectra_filtered/specs_ms.mgf	lib-00041.mgf	0.9356450000000001	NIST17	671200	191.701	0	4	0	171.066	171.06599999999997	-1	spectra_filtered/specs_ms.mgf588	13		0	0	XBZSBBLNHFMTEB-UHFFFAOYSA-N	XBZSBBLNHFMTEB	Organic acids and derivatives	Carboxylic acids and derivatives	Dicarboxylic acids and derivatives	Small peptides	Aminoacids	Amino acids and Peptides
CCMSLIB00003558495	1,3-Cyclohexanedicarboxylic acid	ESI	HCD	Isolated	NIST	NIST	M-H	171.066	0	1	3971311	N/A	C1CC(CC(C1)C(=O)O)C(=O)O	InChI=1S/C8H12O4/c9-7(10)5-2-1-3-6(4-5)8(11)12/h5-6H,1-4H2,(H,9,10)(H,11,12)	N/A	3	Negative	UPDATE-SINGLE-ANNOTATED-BRONZE	Bronze	588	spectra_filtered/specs_ms.mgf	lib-00041.mgf	0.927584	NIST17	671200	191.701	0	4	0	171.066	171.06599999999997	-1	spectra_filtered/specs_ms.mgf588	13		0	0	XBZSBBLNHFMTEB-UHFFFAOYSA-N	XBZSBBLNHFMTEB	Organic acids and derivatives	Carboxylic acids and derivatives	Dicarboxylic acids and derivatives	Small peptides	Aminoacids	Amino acids and Peptides
CCMSLIB00003558492	1,3-Cyclohexanedicarboxylic acid	ESI	HCD	Isolated	NIST	NIST	M-H	171.066	0	1	3971311	N/A	C1CC(CC(C1)C(=O)O)C(=O)O	InChI=1S/C8H12O4/c9-7(10)5-2-1-3-6(4-5)8(11)12/h5-6H,1-4H2,(H,9,10)(H,11,12)	N/A	3	Negative	UPDATE-SINGLE-ANNOTATED-BRONZE	Bronze	588	spectra_filtered/specs_ms.mgf	lib-00041.mgf	0.925114	NIST17	671200	191.701	0	3	0	171.066	171.06599999999997	-1	spectra_filtered/specs_ms.mgf588	13		0	0	XBZSBBLNHFMTEB-UHFFFAOYSA-N	XBZSBBLNHFMTEB	Organic acids and derivatives	Carboxylic acids and derivatives	Dicarboxylic acids and derivatives	Small peptides	Aminoacids	Amino acids and Peptides
CCMSLIB00003558491	1,3-Cyclohexanedicarboxylic acid	ESI	HCD	Isolated	NIST	NIST	M-H	171.066	0	1	3971311	N/A	C1CC(CC(C1)C(=O)O)C(=O)O	InChI=1S/C8H12O4/c9-7(10)5-2-1-3-6(4-5)8(11)12/h5-6H,1-4H2,(H,9,10)(H,11,12)	N/A	3	Negative	UPDATE-SINGLE-ANNOTATED-BRONZE	Bronze	588	spectra_filtered/specs_ms.mgf	lib-00041.mgf	0.904874	NIST17	671200	191.701	0	3	0	171.066	171.06599999999997	-1	spectra_filtered/specs_ms.mgf588	13		0	0	XBZSBBLNHFMTEB-UHFFFAOYSA-N	XBZSBBLNHFMTEB	Organic acids and derivatives	Carboxylic acids and derivatives	Dicarboxylic acids and derivatives	Small peptides	Aminoacids	Amino acids and Peptides
CCMSLIB00003558496	1,3-Cyclohexanedicarboxylic acid	ESI	HCD	Isolated	NIST	NIST	M-H	171.066	0	1	3971311	N/A	C1CC(CC(C1)C(=O)O)C(=O)O	InChI=1S/C8H12O4/c9-7(10)5-2-1-3-6(4-5)8(11)12/h5-6H,1-4H2,(H,9,10)(H,11,12)	N/A	3	Negative	UPDATE-SINGLE-ANNOTATED-BRONZE	Bronze	588	spectra_filtered/specs_ms.mgf	lib-00041.mgf	0.9041110000000001	NIST17	671200	191.701	0	3	0	171.066	171.06599999999997	-1	spectra_filtered/specs_ms.mgf588	13		0	0	XBZSBBLNHFMTEB-UHFFFAOYSA-N	XBZSBBLNHFMTEB	Organic acids and derivatives	Carboxylic acids and derivatives	Dicarboxylic acids and derivatives	Small peptides	Aminoacids	Amino acids and Peptides
CCMSLIB00003558497	1,3-Cyclohexanedicarboxylic acid	ESI	HCD	Isolated	NIST	NIST	M-H	171.066	0	1	3971311	N/A	C1CC(CC(C1)C(=O)O)C(=O)O	InChI=1S/C8H12O4/c9-7(10)5-2-1-3-6(4-5)8(11)12/h5-6H,1-4H2,(H,9,10)(H,11,12)	N/A	3	Negative	UPDATE-SINGLE-ANNOTATED-BRONZE	Bronze	588	spectra_filtered/specs_ms.mgf	lib-00041.mgf	0.8329040000000001	NIST17	671200	191.701	0	3	0	171.066	171.06599999999997	-1	spectra_filtered/specs_ms.mgf588	13		0	0	XBZSBBLNHFMTEB-UHFFFAOYSA-N	XBZSBBLNHFMTEB	Organic acids and derivatives	Carboxylic acids and derivatives	Dicarboxylic acids and derivatives	Small peptides	Aminoacids	Amino acids and Peptides
CCMSLIB00003558498	1,3-Cyclohexanedicarboxylic acid	ESI	HCD	Isolated	NIST	NIST	M-H	171.066	0	1	3971311	N/A	C1CC(CC(C1)C(=O)O)C(=O)O	InChI=1S/C8H12O4/c9-7(10)5-2-1-3-6(4-5)8(11)12/h5-6H,1-4H2,(H,9,10)(H,11,12)	N/A	3	Negative	UPDATE-SINGLE-ANNOTATED-BRONZE	Bronze	588	spectra_filtered/specs_ms.mgf	lib-00041.mgf	0.6963590000000001	NIST17	671200	191.701	0	3	0	171.066	171.06599999999997	-1	spectra_filtered/specs_ms.mgf588	13		0	0	XBZSBBLNHFMTEB-UHFFFAOYSA-N	XBZSBBLNHFMTEB	Organic acids and derivatives	Carboxylic acids and derivatives	Dicarboxylic acids and derivatives	Small peptides	Aminoacids	Amino acids and Peptides
CCMSLIB00003477368	trans-1,4-Cyclohexanedicarboxylic acid	ESI	HCD	Isolated	NIST	NIST	M-H	171.066	0	1	619829	N/A	N/A	N/A	N/A	3	Negative	UPDATE-SINGLE-ANNOTATED-BRONZE	Bronze	588	spectra_filtered/specs_ms.mgf	lib-00041.mgf	0.631205	NIST17	671200	191.701	0	3	0	171.066	171.06599999999997	-1	spectra_filtered/specs_ms.mgf588	13		0	0	N/A	N/A	N/A	N/A	N/A	N/A	N/A	N/A
CCMSLIB00003477367	trans-1,4-Cyclohexanedicarboxylic acid	ESI	HCD	Isolated	NIST	NIST	M-H	171.066	0	1	619829	N/A	N/A	N/A	N/A	3	Negative	UPDATE-SINGLE-ANNOTATED-BRONZE	Bronze	588	spectra_filtered/specs_ms.mgf	lib-00041.mgf	0.603748	NIST17	671200	191.701	0	3	0	171.066	171.06599999999997	-1	spectra_filtered/specs_ms.mgf588	13		0	0	N/A	N/A	N/A	N/A	N/A	N/A	N/A	N/A
CCMSLIB00003477366	trans-1,4-Cyclohexanedicarboxylic acid	ESI	HCD	Isolated	NIST	NIST	M-H	171.066	0	1	619829	N/A	N/A	N/A	N/A	3	Negative	UPDATE-SINGLE-ANNOTATED-BRONZE	Bronze	588	spectra_filtered/specs_ms.mgf	lib-00041.mgf	0.558195	NIST17	671200	191.701	0	3	0	171.066	171.06599999999997	-1	spectra_filtered/specs_ms.mgf588	13		0	0	N/A	N/A	N/A	N/A	N/A	N/A	N/A	N/A
CCMSLIB00003477365	trans-1,4-Cyclohexanedicarboxylic acid	ESI	HCD	Isolated	NIST	NIST	M-H	171.066	0	1	619829	N/A	N/A	N/A	N/A	3	Negative	UPDATE-SINGLE-ANNOTATED-BRONZE	Bronze	588	spectra_filtered/specs_ms.mgf	lib-00041.mgf	0.48879700000000004	NIST17	671200	191.701	0	3	0	171.066	171.06599999999997	-1	spectra_filtered/specs_ms.mgf588	13		0	0	N/A	N/A	N/A	N/A	N/A	N/A	N/A	N/A
CCMSLIB00003477364	trans-1,4-Cyclohexanedicarboxylic acid	ESI	HCD	Isolated	NIST	NIST	M-H	171.066	0	1	619829	N/A	N/A	N/A	N/A	3	Negative	UPDATE-SINGLE-ANNOTATED-BRONZE	Bronze	588	spectra_filtered/specs_ms.mgf	lib-00041.mgf	0.427858	NIST17	671200	191.701	0	3	0	171.066	171.06599999999997	-1	spectra_filtered/specs_ms.mgf588	13		0	0	N/A	N/A	N/A	N/A	N/A	N/A	N/A	N/A
CCMSLIB00003166330	Benzenesulfonic acid, dodecyl(sulfophenoxy)-	ESI	QqQ	Isolated	NIST	NIST	M-2H]	248.08	0	1	30260721	N/A	CCCCCCCCCCCCC1=C(C=CC(=C1)OC2=CC=C(C=C2)S(=O)(=O)O)S(=O)(=O)O	InChI=1S/C24H34O7S2/c1-2-3-4-5-6-7-8-9-10-11-12-20-19-22(15-18-24(20)33(28,29)30)31-21-13-16-23(17-14-21)32(25,26)27/h13-19H,2-12H2,1H3,(H,25,26,27)(H,28,29,30)	N/A	3	Negative	UPDATE-SINGLE-ANNOTATED-BRONZE	Bronze	593	spectra_filtered/specs_ms.mgf	lib-00041.mgf	0.881975	NIST17	2479800	307.223	0.7995979999999999	4	0.000198364	248.08	248.08	-2	spectra_filtered/specs_ms.mgf593	1		1	5	VHPYFVGYHUYYCU-UHFFFAOYSA-N	VHPYFVGYHUYYCU	Benzenoids	Benzene and substituted derivatives	Diphenylethers			Polyketides
CCMSLIB00006689766	2-heptylhexanedioic acid	LC-ESI	Orbitrap	commercial	Trent Northen	JGI:196449	M-H	243.16	0	1	N/A	N/A	CCCCCCCC(CCCC(=O)O)C(=O)O	InChI=1S/C13H24O4/c1-2-3-4-5-6-8-11(13(16)17)9-7-10-12(14)15/h11H,2-10H2,1H3,(H,14,15)(H,16,17)	N/A	3	Negative	UPDATE-SINGLE-ANNOTATED-BRONZE	Bronze	653	spectra_filtered/specs_ms.mgf	lib-00009.mgf	0.7742979999999999	BERKELEY-LAB	1895600	290.546	1.0667799999999998	4	0.000259399	243.16	243.16	-1	spectra_filtered/specs_ms.mgf653	2		0	0	BXXCVHNCCFZMSE-UHFFFAOYSA-N	BXXCVHNCCFZMSE	Lipids and lipid-like molecules	Fatty Acyls	Fatty acids and conjugates	Fatty Acids and Conjugates	Dicarboxylic acids	Fatty acids
CCMSLIB00006701104	2-heptylhexanedioic acid	LC-ESI	Orbitrap	commercial	Trent Northen	JGI:207787	M-H	243.16	0	1	N/A	N/A	CCCCCCCC(CCCC(=O)O)C(=O)O	InChI=1S/C13H24O4/c1-2-3-4-5-6-8-11(13(16)17)9-7-10-12(14)15/h11H,2-10H2,1H3,(H,14,15)(H,16,17)	N/A	3	Negative	UPDATE-SINGLE-ANNOTATED-BRONZE	Bronze	653	spectra_filtered/specs_ms.mgf	lib-00009.mgf	0.626356	BERKELEY-LAB	1895600	290.546	1.0667799999999998	3	0.000259399	243.16	243.16	-1	spectra_filtered/specs_ms.mgf653	2		0	0	BXXCVHNCCFZMSE-UHFFFAOYSA-N	BXXCVHNCCFZMSE	Lipids and lipid-like molecules	Fatty Acyls	Fatty acids and conjugates	Fatty Acids and Conjugates	Dicarboxylic acids	Fatty acids
CCMSLIB00003558495	1,3-Cyclohexanedicarboxylic acid	ESI	HCD	Isolated	NIST	NIST	M-H	171.066	0	1	3971311	N/A	C1CC(CC(C1)C(=O)O)C(=O)O	InChI=1S/C8H12O4/c9-7(10)5-2-1-3-6(4-5)8(11)12/h5-6H,1-4H2,(H,9,10)(H,11,12)	N/A	3	Negative	UPDATE-SINGLE-ANNOTATED-BRONZE	Bronze	848	spectra_filtered/specs_ms.mgf	lib-00041.mgf	0.827759	NIST17	277000	148.141	0.624387	3	0.000106812	171.066	171.06599999999997	-1	spectra_filtered/specs_ms.mgf848	6		0	0	XBZSBBLNHFMTEB-UHFFFAOYSA-N	XBZSBBLNHFMTEB	Organic acids and derivatives	Carboxylic acids and derivatives	Dicarboxylic acids and derivatives	Small peptides	Aminoacids	Amino acids and Peptides
CCMSLIB00003558496	1,3-Cyclohexanedicarboxylic acid	ESI	HCD	Isolated	NIST	NIST	M-H	171.066	0	1	3971311	N/A	C1CC(CC(C1)C(=O)O)C(=O)O	InChI=1S/C8H12O4/c9-7(10)5-2-1-3-6(4-5)8(11)12/h5-6H,1-4H2,(H,9,10)(H,11,12)	N/A	3	Negative	UPDATE-SINGLE-ANNOTATED-BRONZE	Bronze	848	spectra_filtered/specs_ms.mgf	lib-00041.mgf	0.8243360000000001	NIST17	277000	148.141	0.624387	3	0.000106812	171.066	171.06599999999997	-1	spectra_filtered/specs_ms.mgf848	6		0	0	XBZSBBLNHFMTEB-UHFFFAOYSA-N	XBZSBBLNHFMTEB	Organic acids and derivatives	Carboxylic acids and derivatives	Dicarboxylic acids and derivatives	Small peptides	Aminoacids	Amino acids and Peptides
CCMSLIB00003558494	1,3-Cyclohexanedicarboxylic acid	ESI	HCD	Isolated	NIST	NIST	M-H	171.066	0	1	3971311	N/A	C1CC(CC(C1)C(=O)O)C(=O)O	InChI=1S/C8H12O4/c9-7(10)5-2-1-3-6(4-5)8(11)12/h5-6H,1-4H2,(H,9,10)(H,11,12)	N/A	3	Negative	UPDATE-SINGLE-ANNOTATED-BRONZE	Bronze	848	spectra_filtered/specs_ms.mgf	lib-00041.mgf	0.8159770000000001	NIST17	277000	148.141	0.624387	3	0.000106812	171.066	171.06599999999997	-1	spectra_filtered/specs_ms.mgf848	6		0	0	XBZSBBLNHFMTEB-UHFFFAOYSA-N	XBZSBBLNHFMTEB	Organic acids and derivatives	Carboxylic acids and derivatives	Dicarboxylic acids and derivatives	Small peptides	Aminoacids	Amino acids and Peptides
CCMSLIB00003558493	1,3-Cyclohexanedicarboxylic acid	ESI	HCD	Isolated	NIST	NIST	M-H	171.066	0	1	3971311	N/A	C1CC(CC(C1)C(=O)O)C(=O)O	InChI=1S/C8H12O4/c9-7(10)5-2-1-3-6(4-5)8(11)12/h5-6H,1-4H2,(H,9,10)(H,11,12)	N/A	3	Negative	UPDATE-SINGLE-ANNOTATED-BRONZE	Bronze	848	spectra_filtered/specs_ms.mgf	lib-00041.mgf	0.798377	NIST17	277000	148.141	0.624387	3	0.000106812	171.066	171.06599999999997	-1	spectra_filtered/specs_ms.mgf848	6		0	0	XBZSBBLNHFMTEB-UHFFFAOYSA-N	XBZSBBLNHFMTEB	Organic acids and derivatives	Carboxylic acids and derivatives	Dicarboxylic acids and derivatives	Small peptides	Aminoacids	Amino acids and Peptides
CCMSLIB00003558497	1,3-Cyclohexanedicarboxylic acid	ESI	HCD	Isolated	NIST	NIST	M-H	171.066	0	1	3971311	N/A	C1CC(CC(C1)C(=O)O)C(=O)O	InChI=1S/C8H12O4/c9-7(10)5-2-1-3-6(4-5)8(11)12/h5-6H,1-4H2,(H,9,10)(H,11,12)	N/A	3	Negative	UPDATE-SINGLE-ANNOTATED-BRONZE	Bronze	848	spectra_filtered/specs_ms.mgf	lib-00041.mgf	0.7823359999999999	NIST17	277000	148.141	0.624387	3	0.000106812	171.066	171.06599999999997	-1	spectra_filtered/specs_ms.mgf848	6		0	0	XBZSBBLNHFMTEB-UHFFFAOYSA-N	XBZSBBLNHFMTEB	Organic acids and derivatives	Carboxylic acids and derivatives	Dicarboxylic acids and derivatives	Small peptides	Aminoacids	Amino acids and Peptides
CCMSLIB00003558498	1,3-Cyclohexanedicarboxylic acid	ESI	HCD	Isolated	NIST	NIST	M-H	171.066	0	1	3971311	N/A	C1CC(CC(C1)C(=O)O)C(=O)O	InChI=1S/C8H12O4/c9-7(10)5-2-1-3-6(4-5)8(11)12/h5-6H,1-4H2,(H,9,10)(H,11,12)	N/A	3	Negative	UPDATE-SINGLE-ANNOTATED-BRONZE	Bronze	848	spectra_filtered/specs_ms.mgf	lib-00041.mgf	0.673623	NIST17	277000	148.141	0.624387	3	0.000106812	171.066	171.06599999999997	-1	spectra_filtered/specs_ms.mgf848	6		0	0	XBZSBBLNHFMTEB-UHFFFAOYSA-N	XBZSBBLNHFMTEB	Organic acids and derivatives	Carboxylic acids and derivatives	Dicarboxylic acids and derivatives	Small peptides	Aminoacids	Amino acids and Peptides
CCMSLIB00003135101	Spectral Match to Pregna-4,16-diene-3,20-dione from NIST14	ESI	Ion Trap	Isolated	Data from Katrina Waters;Yoshihiro Kawaoka;Richard Smith;Thomas Metz;Ralph Baric	Data deposited by alchemistmatt	M-H2O-H	293.177	312.209	1	1096384	N/A	CC(=O)C1=CC[C@@H]2[C@@]1(CC[C@H]3[C@H]2CCC4=CC(=O)CC[C@]34C)C	InChI=1S/C21H28O2/c1-13(22)17-6-7-18-16-5-4-14-12-15(23)8-10-20(14,2)19(16)9-11-21(17,18)3/h6,12,16,18-19H,4-5,7-11H2,1-3H3/t16-,18-,19-,20-,21+/m0/s1	N/A	3	Negative	UPDATE-SINGLE-ANNOTATED-BRONZE	Bronze	853	spectra_filtered/specs_ms.mgf	lib-00015.mgf	0.543197	GNPS-NIST14-MATCHES	151100	325.35900000000004	4.78826	3	0.00140381	293.177	293.176	-1	spectra_filtered/specs_ms.mgf853	1		0	0	VRRHHTISESGZFN-RKFFNLMFSA-N	VRRHHTISESGZFN	Lipids and lipid-like molecules	Steroids and steroid derivatives	Oxosteroids	Steroids	Pregnane steroids	Terpenoids
CCMSLIB00003369461	D-Arabinonic acid	ESI	HCD	Isolated	NIST	NIST	M-H	165.04	0	1	488302	N/A	C(C(C(C(C(=O)O)O)O)O)O	InChI=1S/C5H10O6/c6-1-2(7)3(8)4(9)5(10)11/h2-4,6-9H,1H2,(H,10,11)/t2-,3-,4+/m1/s1	N/A	3	Negative	UPDATE-SINGLE-ANNOTATED-BRONZE	Bronze	1034	spectra_filtered/specs_ms.mgf	lib-00041.mgf	0.958915	NIST17	22330000	19.859	1.20191	6	0.000198364	165.04	165.04	-1	spectra_filtered/specs_ms.mgf1034	13		0	0	QXKAIJAYHKCRRA-UHFFFAOYSA-N	QXKAIJAYHKCRRA	Organic oxygen compounds	Organooxygen compounds	Carbohydrates and carbohydrate conjugates	Saccharides	Monosaccharides	Carbohydrates
CCMSLIB00003369460	D-Arabinonic acid	ESI	HCD	Isolated	NIST	NIST	M-H	165.04	0	1	488302	N/A	C(C(C(C(C(=O)O)O)O)O)O	InChI=1S/C5H10O6/c6-1-2(7)3(8)4(9)5(10)11/h2-4,6-9H,1H2,(H,10,11)/t2-,3-,4+/m1/s1	N/A	3	Negative	UPDATE-SINGLE-ANNOTATED-BRONZE	Bronze	1034	spectra_filtered/specs_ms.mgf	lib-00041.mgf	0.9527709999999999	NIST17	22330000	19.859	1.20191	6	0.000198364	165.04	165.04	-1	spectra_filtered/specs_ms.mgf1034	13		0	0	QXKAIJAYHKCRRA-UHFFFAOYSA-N	QXKAIJAYHKCRRA	Organic oxygen compounds	Organooxygen compounds	Carbohydrates and carbohydrate conjugates	Saccharides	Monosaccharides	Carbohydrates
CCMSLIB00003369459	D-Arabinonic acid	ESI	HCD	Isolated	NIST	NIST	M-H	165.04	0	1	488302	N/A	C(C(C(C(C(=O)O)O)O)O)O	InChI=1S/C5H10O6/c6-1-2(7)3(8)4(9)5(10)11/h2-4,6-9H,1H2,(H,10,11)/t2-,3-,4+/m1/s1	N/A	3	Negative	UPDATE-SINGLE-ANNOTATED-BRONZE	Bronze	1034	spectra_filtered/specs_ms.mgf	lib-00041.mgf	0.909333	NIST17	22330000	19.859	1.20191	5	0.000198364	165.04	165.04	-1	spectra_filtered/specs_ms.mgf1034	13		0	0	QXKAIJAYHKCRRA-UHFFFAOYSA-N	QXKAIJAYHKCRRA	Organic oxygen compounds	Organooxygen compounds	Carbohydrates and carbohydrate conjugates	Saccharides	Monosaccharides	Carbohydrates
CCMSLIB00003369458	D-Arabinonic acid	ESI	HCD	Isolated	NIST	NIST	M-H	165.04	0	1	488302	N/A	C(C(C(C(C(=O)O)O)O)O)O	InChI=1S/C5H10O6/c6-1-2(7)3(8)4(9)5(10)11/h2-4,6-9H,1H2,(H,10,11)/t2-,3-,4+/m1/s1	N/A	3	Negative	UPDATE-SINGLE-ANNOTATED-BRONZE	Bronze	1034	spectra_filtered/specs_ms.mgf	lib-00041.mgf	0.877555	NIST17	22330000	19.859	1.20191	5	0.000198364	165.04	165.04	-1	spectra_filtered/specs_ms.mgf1034	13		0	0	QXKAIJAYHKCRRA-UHFFFAOYSA-N	QXKAIJAYHKCRRA	Organic oxygen compounds	Organooxygen compounds	Carbohydrates and carbohydrate conjugates	Saccharides	Monosaccharides	Carbohydrates
CCMSLIB00003201333	D-(+)-Ribonic acid .gamma.-lactone	ESI	Q-TOF	Isolated	NIST	NIST	M+OH	165.04	0	1	5336083	N/A	C(C1C(C(C(=O)O1)O)O)O	InChI=1S/C5H8O5/c6-1-2-3(7)4(8)5(9)10-2/h2-4,6-8H,1H2/t2-,3-,4-/m1/s1	N/A	3	Negative	UPDATE-SINGLE-ANNOTATED-BRONZE	Bronze	1034	spectra_filtered/specs_ms.mgf	lib-00041.mgf	0.832117	NIST17	22330000	19.859	1.20191	4	0.000198364	165.04	165.04	-1	spectra_filtered/specs_ms.mgf1034	13		0	0	CUOKHACJLGPRHD-UHFFFAOYSA-N	CUOKHACJLGPRHD	Organic oxygen compounds	Organooxygen compounds	Carbohydrates and carbohydrate conjugates	Saccharides	Monosaccharides	Carbohydrates
CCMSLIB00003369457	D-Arabinonic acid	ESI	HCD	Isolated	NIST	NIST	M-H	165.04	0	1	488302	N/A	C(C(C(C(C(=O)O)O)O)O)O	InChI=1S/C5H10O6/c6-1-2(7)3(8)4(9)5(10)11/h2-4,6-9H,1H2,(H,10,11)/t2-,3-,4+/m1/s1	N/A	3	Negative	UPDATE-SINGLE-ANNOTATED-BRONZE	Bronze	1034	spectra_filtered/specs_ms.mgf	lib-00041.mgf	0.822415	NIST17	22330000	19.859	1.20191	5	0.000198364	165.04	165.04	-1	spectra_filtered/specs_ms.mgf1034	13		0	0	QXKAIJAYHKCRRA-UHFFFAOYSA-N	QXKAIJAYHKCRRA	Organic oxygen compounds	Organooxygen compounds	Carbohydrates and carbohydrate conjugates	Saccharides	Monosaccharides	Carbohydrates
CCMSLIB00003201332	D-(+)-Ribonic acid .gamma.-lactone	ESI	Q-TOF	Isolated	NIST	NIST	M+OH	165.04	0	1	5336083	N/A	C(C1C(C(C(=O)O1)O)O)O	InChI=1S/C5H8O5/c6-1-2-3(7)4(8)5(9)10-2/h2-4,6-8H,1H2/t2-,3-,4-/m1/s1	N/A	3	Negative	UPDATE-SINGLE-ANNOTATED-BRONZE	Bronze	1034	spectra_filtered/specs_ms.mgf	lib-00041.mgf	0.796268	NIST17	22330000	19.859	1.20191	4	0.000198364	165.04	165.04	-1	spectra_filtered/specs_ms.mgf1034	13		0	0	CUOKHACJLGPRHD-UHFFFAOYSA-N	CUOKHACJLGPRHD	Organic oxygen compounds	Organooxygen compounds	Carbohydrates and carbohydrate conjugates	Saccharides	Monosaccharides	Carbohydrates
CCMSLIB00003369456	D-Arabinonic acid	ESI	HCD	Isolated	NIST	NIST	M-H	165.04	0	1	488302	N/A	C(C(C(C(C(=O)O)O)O)O)O	InChI=1S/C5H10O6/c6-1-2(7)3(8)4(9)5(10)11/h2-4,6-9H,1H2,(H,10,11)/t2-,3-,4+/m1/s1	N/A	3	Negative	UPDATE-SINGLE-ANNOTATED-BRONZE	Bronze	1034	spectra_filtered/specs_ms.mgf	lib-00041.mgf	0.76481	NIST17	22330000	19.859	1.20191	5	0.000198364	165.04	165.04	-1	spectra_filtered/specs_ms.mgf1034	13		0	0	QXKAIJAYHKCRRA-UHFFFAOYSA-N	QXKAIJAYHKCRRA	Organic oxygen compounds	Organooxygen compounds	Carbohydrates and carbohydrate conjugates	Saccharides	Monosaccharides	Carbohydrates
CCMSLIB00003201331	D-(+)-Ribonic acid .gamma.-lactone	ESI	Q-TOF	Isolated	NIST	NIST	M+OH	165.04	0	1	5336083	N/A	C(C1C(C(C(=O)O1)O)O)O	InChI=1S/C5H8O5/c6-1-2-3(7)4(8)5(9)10-2/h2-4,6-8H,1H2/t2-,3-,4-/m1/s1	N/A	3	Negative	UPDATE-SINGLE-ANNOTATED-BRONZE	Bronze	1034	spectra_filtered/specs_ms.mgf	lib-00041.mgf	0.722318	NIST17	22330000	19.859	1.20191	3	0.000198364	165.04	165.04	-1	spectra_filtered/specs_ms.mgf1034	13		0	0	CUOKHACJLGPRHD-UHFFFAOYSA-N	CUOKHACJLGPRHD	Organic oxygen compounds	Organooxygen compounds	Carbohydrates and carbohydrate conjugates	Saccharides	Monosaccharides	Carbohydrates
CCMSLIB00003369455	D-Arabinonic acid	ESI	HCD	Isolated	NIST	NIST	M-H	165.04	0	1	488302	N/A	C(C(C(C(C(=O)O)O)O)O)O	InChI=1S/C5H10O6/c6-1-2(7)3(8)4(9)5(10)11/h2-4,6-9H,1H2,(H,10,11)/t2-,3-,4+/m1/s1	N/A	3	Negative	UPDATE-SINGLE-ANNOTATED-BRONZE	Bronze	1034	spectra_filtered/specs_ms.mgf	lib-00041.mgf	0.718478	NIST17	22330000	19.859	1.20191	5	0.000198364	165.04	165.04	-1	spectra_filtered/specs_ms.mgf1034	13		0	0	QXKAIJAYHKCRRA-UHFFFAOYSA-N	QXKAIJAYHKCRRA	Organic oxygen compounds	Organooxygen compounds	Carbohydrates and carbohydrate conjugates	Saccharides	Monosaccharides	Carbohydrates
CCMSLIB00003201330	D-(+)-Ribonic acid .gamma.-lactone	ESI	Q-TOF	Isolated	NIST	NIST	M+OH	165.04	0	1	5336083	N/A	C(C1C(C(C(=O)O1)O)O)O	InChI=1S/C5H8O5/c6-1-2-3(7)4(8)5(9)10-2/h2-4,6-8H,1H2/t2-,3-,4-/m1/s1	N/A	3	Negative	UPDATE-SINGLE-ANNOTATED-BRONZE	Bronze	1034	spectra_filtered/specs_ms.mgf	lib-00041.mgf	0.693281	NIST17	22330000	19.859	1.20191	3	0.000198364	165.04	165.04	-1	spectra_filtered/specs_ms.mgf1034	13		0	0	CUOKHACJLGPRHD-UHFFFAOYSA-N	CUOKHACJLGPRHD	Organic oxygen compounds	Organooxygen compounds	Carbohydrates and carbohydrate conjugates	Saccharides	Monosaccharides	Carbohydrates
CCMSLIB00003201329	D-(+)-Ribonic acid .gamma.-lactone	ESI	Q-TOF	Isolated	NIST	NIST	M+OH	165.04	0	1	5336083	N/A	C(C1C(C(C(=O)O1)O)O)O	InChI=1S/C5H8O5/c6-1-2-3(7)4(8)5(9)10-2/h2-4,6-8H,1H2/t2-,3-,4-/m1/s1	N/A	3	Negative	UPDATE-SINGLE-ANNOTATED-BRONZE	Bronze	1034	spectra_filtered/specs_ms.mgf	lib-00041.mgf	0.6416310000000001	NIST17	22330000	19.859	1.20191	3	0.000198364	165.04	165.04	-1	spectra_filtered/specs_ms.mgf1034	13		0	0	CUOKHACJLGPRHD-UHFFFAOYSA-N	CUOKHACJLGPRHD	Organic oxygen compounds	Organooxygen compounds	Carbohydrates and carbohydrate conjugates	Saccharides	Monosaccharides	Carbohydrates
CCMSLIB00003369462	D-Arabinonic acid	ESI	IT-FT/ion trap with FTMS	Isolated	NIST	NIST	M-H	165.04	0	1	488302	N/A	C(C(C(C(C(=O)O)O)O)O)O	InChI=1S/C5H10O6/c6-1-2(7)3(8)4(9)5(10)11/h2-4,6-9H,1H2,(H,10,11)/t2-,3-,4+/m1/s1	N/A	3	Negative	UPDATE-SINGLE-ANNOTATED-BRONZE	Bronze	1034	spectra_filtered/specs_ms.mgf	lib-00041.mgf	0.456971	NIST17	22330000	19.859	1.20191	3	0.000198364	165.04	165.04	-1	spectra_filtered/specs_ms.mgf1034	13		0	0	QXKAIJAYHKCRRA-UHFFFAOYSA-N	QXKAIJAYHKCRRA	Organic oxygen compounds	Organooxygen compounds	Carbohydrates and carbohydrate conjugates	Saccharides	Monosaccharides	Carbohydrates
CCMSLIB00005761758	Massbank:LU068352 N-Dodecanoyl-N-methylglycine|N-Lauroylsarcosine|2-[dodecanoyl(methyl)amino]acetic acid	ESI	Hybrid FT	Isolated	Massbank	Massbank	M-H	270.207	0	1	97-78-9	N/A	CCCCCCCCCCCC(=O)N(C)CC(O)=O	1S/C15H29NO3/c1-3-4-5-6-7-8-9-10-11-12-14(17)16(2)13-15(18)19/h3-13H2,1-2H3,(H,18,19)	N/A	3	Negative	UPDATE-SINGLE-ANNOTATED-BRONZE	Bronze	1060	spectra_filtered/specs_ms.mgf	lib-00039.mgf	0.990367	MASSBANK	2565300	363.72	0.33882399999999996	5	9.15527e-05	270.207	270.207	-1	spectra_filtered/specs_ms.mgf1060	10		0	0	BACYUWVYYTXETD-UHFFFAOYSA-N	BACYUWVYYTXETD	Organic acids and derivatives	Carboxylic acids and derivatives	Amino acids, peptides, and analogues	Fatty amides	N-acyl amines	Fatty acids
CCMSLIB00005764457	Massbank:LU068351 N-Dodecanoyl-N-methylglycine|N-Lauroylsarcosine|2-[dodecanoyl(methyl)amino]acetic acid	ESI	Hybrid FT	Isolated	Massbank	Massbank	M-H	270.207	0	1	97-78-9	N/A	CCCCCCCCCCCC(=O)N(C)CC(O)=O	1S/C15H29NO3/c1-3-4-5-6-7-8-9-10-11-12-14(17)16(2)13-15(18)19/h3-13H2,1-2H3,(H,18,19)	N/A	3	Negative	UPDATE-SINGLE-ANNOTATED-BRONZE	Bronze	1060	spectra_filtered/specs_ms.mgf	lib-00039.mgf	0.98888	MASSBANK	2565300	363.72	0.33882399999999996	4	9.15527e-05	270.207	270.207	-1	spectra_filtered/specs_ms.mgf1060	10		0	0	BACYUWVYYTXETD-UHFFFAOYSA-N	BACYUWVYYTXETD	Organic acids and derivatives	Carboxylic acids and derivatives	Amino acids, peptides, and analogues	Fatty amides	N-acyl amines	Fatty acids
CCMSLIB00003446826	N-Lauroylsarcosine	ESI	HCD	Isolated	NIST	NIST	M-H	270.207	0	1	97789	N/A	CCCCCCCCCCCC(=O)N(C)CC(=O)O	InChI=1S/C15H29NO3/c1-3-4-5-6-7-8-9-10-11-12-14(17)16(2)13-15(18)19/h3-13H2,1-2H3,(H,18,19)	N/A	3	Negative	UPDATE-SINGLE-ANNOTATED-BRONZE	Bronze	1060	spectra_filtered/specs_ms.mgf	lib-00041.mgf	0.98841	NIST17	2565300	363.72	1.46824	5	0.000396729	270.207	270.207	-1	spectra_filtered/specs_ms.mgf1060	10		14	1232	BACYUWVYYTXETD-UHFFFAOYSA-N	BACYUWVYYTXETD	Organic acids and derivatives	Carboxylic acids and derivatives	Amino acids, peptides, and analogues	Fatty amides	N-acyl amines	Fatty acids
CCMSLIB00003446824	N-Lauroylsarcosine	ESI	HCD	Isolated	NIST	NIST	M-H	270.207	0	1	97789	N/A	CCCCCCCCCCCC(=O)N(C)CC(=O)O	InChI=1S/C15H29NO3/c1-3-4-5-6-7-8-9-10-11-12-14(17)16(2)13-15(18)19/h3-13H2,1-2H3,(H,18,19)	N/A	3	Negative	UPDATE-SINGLE-ANNOTATED-BRONZE	Bronze	1060	spectra_filtered/specs_ms.mgf	lib-00041.mgf	0.986769	NIST17	2565300	363.72	1.46824	4	0.000396729	270.207	270.207	-1	spectra_filtered/specs_ms.mgf1060	10		14	1232	BACYUWVYYTXETD-UHFFFAOYSA-N	BACYUWVYYTXETD	Organic acids and derivatives	Carboxylic acids and derivatives	Amino acids, peptides, and analogues	Fatty amides	N-acyl amines	Fatty acids
CCMSLIB00003446825	N-Lauroylsarcosine	ESI	HCD	Isolated	NIST	NIST	M-H	270.207	0	1	97789	N/A	CCCCCCCCCCCC(=O)N(C)CC(=O)O	InChI=1S/C15H29NO3/c1-3-4-5-6-7-8-9-10-11-12-14(17)16(2)13-15(18)19/h3-13H2,1-2H3,(H,18,19)	N/A	3	Negative	UPDATE-SINGLE-ANNOTATED-BRONZE	Bronze	1060	spectra_filtered/specs_ms.mgf	lib-00041.mgf	0.9863370000000001	NIST17	2565300	363.72	1.46824	4	0.000396729	270.207	270.207	-1	spectra_filtered/specs_ms.mgf1060	10		14	1232	BACYUWVYYTXETD-UHFFFAOYSA-N	BACYUWVYYTXETD	Organic acids and derivatives	Carboxylic acids and derivatives	Amino acids, peptides, and analogues	Fatty amides	N-acyl amines	Fatty acids
CCMSLIB00003446827	N-Lauroylsarcosine	ESI	HCD	Isolated	NIST	NIST	M-H	270.207	0	1	97789	N/A	CCCCCCCCCCCC(=O)N(C)CC(=O)O	InChI=1S/C15H29NO3/c1-3-4-5-6-7-8-9-10-11-12-14(17)16(2)13-15(18)19/h3-13H2,1-2H3,(H,18,19)	N/A	3	Negative	UPDATE-SINGLE-ANNOTATED-BRONZE	Bronze	1060	spectra_filtered/specs_ms.mgf	lib-00041.mgf	0.976298	NIST17	2565300	363.72	1.46824	5	0.000396729	270.207	270.207	-1	spectra_filtered/specs_ms.mgf1060	10		14	1232	BACYUWVYYTXETD-UHFFFAOYSA-N	BACYUWVYYTXETD	Organic acids and derivatives	Carboxylic acids and derivatives	Amino acids, peptides, and analogues	Fatty amides	N-acyl amines	Fatty acids
CCMSLIB00005761835	Massbank:LU068353 N-Dodecanoyl-N-methylglycine|N-Lauroylsarcosine|2-[dodecanoyl(methyl)amino]acetic acid	ESI	Hybrid FT	Isolated	Massbank	Massbank	M-H	270.207	0	1	97-78-9	N/A	CCCCCCCCCCCC(=O)N(C)CC(O)=O	1S/C15H29NO3/c1-3-4-5-6-7-8-9-10-11-12-14(17)16(2)13-15(18)19/h3-13H2,1-2H3,(H,18,19)	N/A	3	Negative	UPDATE-SINGLE-ANNOTATED-BRONZE	Bronze	1060	spectra_filtered/specs_ms.mgf	lib-00039.mgf	0.9724510000000001	MASSBANK	2565300	363.72	0.33882399999999996	5	9.15527e-05	270.207	270.207	-1	spectra_filtered/specs_ms.mgf1060	10		0	0	BACYUWVYYTXETD-UHFFFAOYSA-N	BACYUWVYYTXETD	Organic acids and derivatives	Carboxylic acids and derivatives	Amino acids, peptides, and analogues	Fatty amides	N-acyl amines	Fatty acids
CCMSLIB00003446828	N-Lauroylsarcosine	ESI	HCD	Isolated	NIST	NIST	M-H	270.207	0	1	97789	N/A	CCCCCCCCCCCC(=O)N(C)CC(=O)O	InChI=1S/C15H29NO3/c1-3-4-5-6-7-8-9-10-11-12-14(17)16(2)13-15(18)19/h3-13H2,1-2H3,(H,18,19)	N/A	3	Negative	UPDATE-SINGLE-ANNOTATED-BRONZE	Bronze	1060	spectra_filtered/specs_ms.mgf	lib-00041.mgf	0.9559610000000001	NIST17	2565300	363.72	1.46824	5	0.000396729	270.207	270.207	-1	spectra_filtered/specs_ms.mgf1060	10		14	1232	BACYUWVYYTXETD-UHFFFAOYSA-N	BACYUWVYYTXETD	Organic acids and derivatives	Carboxylic acids and derivatives	Amino acids, peptides, and analogues	Fatty amides	N-acyl amines	Fatty acids
CCMSLIB00005760722	Massbank:LU068354 N-Dodecanoyl-N-methylglycine|N-Lauroylsarcosine|2-[dodecanoyl(methyl)amino]acetic acid	ESI	Hybrid FT	Isolated	Massbank	Massbank	M-H	270.207	0	1	97-78-9	N/A	CCCCCCCCCCCC(=O)N(C)CC(O)=O	1S/C15H29NO3/c1-3-4-5-6-7-8-9-10-11-12-14(17)16(2)13-15(18)19/h3-13H2,1-2H3,(H,18,19)	N/A	3	Negative	UPDATE-SINGLE-ANNOTATED-BRONZE	Bronze	1060	spectra_filtered/specs_ms.mgf	lib-00039.mgf	0.943664	MASSBANK	2565300	363.72	0.33882399999999996	4	9.15527e-05	270.207	270.207	-1	spectra_filtered/specs_ms.mgf1060	10		0	0	BACYUWVYYTXETD-UHFFFAOYSA-N	BACYUWVYYTXETD	Organic acids and derivatives	Carboxylic acids and derivatives	Amino acids, peptides, and analogues	Fatty amides	N-acyl amines	Fatty acids
CCMSLIB00005759981	Massbank:LU068355 N-Dodecanoyl-N-methylglycine|N-Lauroylsarcosine|2-[dodecanoyl(methyl)amino]acetic acid	ESI	Hybrid FT	Isolated	Massbank	Massbank	M-H	270.207	0	1	97-78-9	N/A	CCCCCCCCCCCC(=O)N(C)CC(O)=O	1S/C15H29NO3/c1-3-4-5-6-7-8-9-10-11-12-14(17)16(2)13-15(18)19/h3-13H2,1-2H3,(H,18,19)	N/A	3	Negative	UPDATE-SINGLE-ANNOTATED-BRONZE	Bronze	1060	spectra_filtered/specs_ms.mgf	lib-00039.mgf	0.943491	MASSBANK	2565300	363.72	0.33882399999999996	3	9.15527e-05	270.207	270.207	-1	spectra_filtered/specs_ms.mgf1060	10		0	0	BACYUWVYYTXETD-UHFFFAOYSA-N	BACYUWVYYTXETD	Organic acids and derivatives	Carboxylic acids and derivatives	Amino acids, peptides, and analogues	Fatty amides	N-acyl amines	Fatty acids
CCMSLIB00000579572	Dodecylbenzenesulfonic acid	LC-ESI	Orbitrap	Commercial	CASMI	CASMI2016	M-H	325.184	0	1	N/A	8172	CCCCCCCCCCCCC1=CC=C(C=C1)S(O)(=O)=O	"InChI=1S/C18H30O3S/c1-2-3-4-5-6-7-8-9-10-11-12-17-13-15-18(16-14-17)22(19,20)21/h13-16H,2-12H2,1H3,(H,19,20,21)"		1	Negative	UPDATE-SINGLE-ANNOTATED-GOLD	Gold	1143	spectra_filtered/specs_ms.mgf	lib-00000.mgf	0.898858	CASMI	284200	509.77	0	5	0	325.184	325.184	-1	spectra_filtered/specs_ms.mgf1143	20		7	270	KWXICGTUELOLSQ-UHFFFAOYSA-N	KWXICGTUELOLSQ	Benzenoids	Benzene and substituted derivatives	Benzenesulfonic acids and derivatives	Aromatic polyketides	Catechols with side chains	Polyketides
CCMSLIB00000842018	MassbankEU:SM876251 Dodecylbenzenesulfonic acid	ESI	LC-ESI-QFT	Isolated	Massbank EU	Massbank	[M-H]-	325.184	0	1	121-65-3	N/A	CCCCCCCCCCCCC1=CC=C(C=C1)S(O)(=O)=O	1S/C18H30O3S/c1-2-3-4-5-6-7-8-9-10-11-12-17-13-15-18(16-14-17)22(19,20)21/h13-16H,2-12H2,1H3,(H,19,20,21)	N/A	3	Negative	UPDATE-SINGLE-ANNOTATED-BRONZE	Bronze	1143	spectra_filtered/specs_ms.mgf	lib-00027.mgf	0.898858	MASSBANKEU	284200	509.77	0	5	0	325.184	325.184	-1	spectra_filtered/specs_ms.mgf1143	20		0	0	KWXICGTUELOLSQ-UHFFFAOYSA-N	KWXICGTUELOLSQ	Benzenoids	Benzene and substituted derivatives	Benzenesulfonic acids and derivatives	Aromatic polyketides	Catechols with side chains	Polyketides
CCMSLIB00004694138	HYDROQUINIDINE	N/A	ESI-QFT	isolated	MoNA	MoNA:VF-NPL-QEHF003075	[M-H]-	325.192	0	1	N/A	N/A	N/A	InChI=1S/C20H26N2O2/c1-3-13-12-22-9-7-14(13)10-19(22)20(23)16-6-8-21-18-5-4-15(24-2)11-17(16)18/h4-6,8,11,13-14,19-20,23H,3,7,9-10,12H2,1-2H3	N/A	3	negative	UPDATE-SINGLE-ANNOTATED-BRONZE	Bronze	1143	spectra_filtered/specs_ms.mgf	lib-00002.mgf	0.839651	MONA	284200	509.77	24.5873	5	0.00799561	325.192	325.184	-1	spectra_filtered/specs_ms.mgf1143	20		0	0	LJOQGZACKSYWCH-UHFFFAOYSA-N	LJOQGZACKSYWCH	N/A	N/A	N/A	N/A	N/A	N/A
CCMSLIB00004694137	HYDROQUINIDINE	N/A	ESI-QFT	isolated	MoNA	MoNA:VF-NPL-QEHF003074	[M-H]-	325.192	0	1	N/A	N/A	N/A	InChI=1S/C20H26N2O2/c1-3-13-12-22-9-7-14(13)10-19(22)20(23)16-6-8-21-18-5-4-15(24-2)11-17(16)18/h4-6,8,11,13-14,19-20,23H,3,7,9-10,12H2,1-2H3	N/A	3	negative	UPDATE-SINGLE-ANNOTATED-BRONZE	Bronze	1143	spectra_filtered/specs_ms.mgf	lib-00002.mgf	0.737981	MONA	284200	509.77	24.5873	4	0.00799561	325.192	325.184	-1	spectra_filtered/specs_ms.mgf1143	20		0	0	LJOQGZACKSYWCH-UHFFFAOYSA-N	LJOQGZACKSYWCH	N/A	N/A	N/A	N/A	N/A	N/A
CCMSLIB00004694558	hydroquinidine	N/A	ESI-QFT	isolated	MoNA	MoNA:VF-NPL-QEHF003495	[M-H]-	325.192	0	1	N/A	N/A	N/A	InChI=1S/C20H26N2O2/c1-3-13-12-22-9-7-14(13)10-19(22)20(23)16-6-8-21-18-5-4-15(24-2)11-17(16)18/h4-6,8,11,13-14,19-20,23H,3,7,9-10,12H2,1-2H3/t13-,14-,19-,20+/m0/s1	N/A	3	negative	UPDATE-SINGLE-ANNOTATED-BRONZE	Bronze	1143	spectra_filtered/specs_ms.mgf	lib-00002.mgf	0.7110029999999999	MONA	284200	509.77	24.5873	6	0.00799561	325.192	325.184	-1	spectra_filtered/specs_ms.mgf1143	20		0	0	LJOQGZACKSYWCH-WZBLMQSHSA-N	LJOQGZACKSYWCH	N/A	N/A	N/A	N/A	N/A	N/A
CCMSLIB00004719439	hydroquinidine	N/A	ESI-QTOF	isolated	MoNA	MoNA:VF-NPL-QTOF001711	[M-H]-	325.192	0	1	N/A	N/A	N/A	InChI=1S/C20H26N2O2/c131312229714(13)1019(22)20(23)166821185415(242)1117(16)18/h46,8,11,1314,1920,23H,3,7,910,12H2,12H3/t13,14,19+,20/m0/s1	N/A	3	negative	UPDATE-SINGLE-ANNOTATED-BRONZE	Bronze	1143	spectra_filtered/specs_ms.mgf	lib-00002.mgf	0.687909	MONA	284200	509.77	24.5873	3	0.00799561	325.192	325.184	-1	spectra_filtered/specs_ms.mgf1143	20		0	0	N/A	N/A	N/A	N/A	N/A	N/A	N/A	N/A
CCMSLIB00004694557	hydroquinidine	N/A	ESI-QFT	isolated	MoNA	MoNA:VF-NPL-QEHF003494	[M-H]-	325.192	0	1	N/A	N/A	N/A	InChI=1S/C20H26N2O2/c1-3-13-12-22-9-7-14(13)10-19(22)20(23)16-6-8-21-18-5-4-15(24-2)11-17(16)18/h4-6,8,11,13-14,19-20,23H,3,7,9-10,12H2,1-2H3/t13-,14-,19-,20+/m0/s1	N/A	3	negative	UPDATE-SINGLE-ANNOTATED-BRONZE	Bronze	1143	spectra_filtered/specs_ms.mgf	lib-00002.mgf	0.669021	MONA	284200	509.77	24.5873	6	0.00799561	325.192	325.184	-1	spectra_filtered/specs_ms.mgf1143	20		0	0	LJOQGZACKSYWCH-WZBLMQSHSA-N	LJOQGZACKSYWCH	N/A	N/A	N/A	N/A	N/A	N/A
CCMSLIB00004694843	hydroquinidine	N/A	ESI-QFT	isolated	MoNA	MoNA:VF-NPL-QEHF003780	[M-H]-	325.192	0	1	N/A	N/A	N/A	InChI=1S/C20H26N2O2/c1-3-13-12-22-9-7-14(13)10-19(22)20(23)16-6-8-21-18-5-4-15(24-2)11-17(16)18/h4-6,8,11,13-14,19-20,23H,3,7,9-10,12H2,1-2H3/t13-,14-,19+,20-/m0/s1	N/A	3	negative	UPDATE-SINGLE-ANNOTATED-BRONZE	Bronze	1143	spectra_filtered/specs_ms.mgf	lib-00002.mgf	0.654249	MONA	284200	509.77	24.5873	5	0.00799561	325.192	325.184	-1	spectra_filtered/specs_ms.mgf1143	20		0	0	LJOQGZACKSYWCH-LHHVKLHASA-N	LJOQGZACKSYWCH	N/A	N/A	N/A	N/A	N/A	N/A
CCMSLIB00004719329	hydroquinidine	N/A	ESI-QTOF	isolated	MoNA	MoNA:VF-NPL-QTOF001618	[M-H]-	325.192	0	1	N/A	N/A	N/A	InChI=1S/C20H26N2O2/c131312229714(13)1019(22)20(23)166821185415(242)1117(16)18/h46,8,11,1314,1920,23H,3,7,910,12H2,12H3/t13,14,19,20+/m0/s1	N/A	3	negative	UPDATE-SINGLE-ANNOTATED-BRONZE	Bronze	1143	spectra_filtered/specs_ms.mgf	lib-00002.mgf	0.621684	MONA	284200	509.77	24.5873	3	0.00799561	325.192	325.184	-1	spectra_filtered/specs_ms.mgf1143	20		0	0	N/A	N/A	N/A	N/A	N/A	N/A	N/A	N/A
CCMSLIB00004694842	hydroquinidine	N/A	ESI-QFT	isolated	MoNA	MoNA:VF-NPL-QEHF003779	[M-H]-	325.192	0	1	N/A	N/A	N/A	InChI=1S/C20H26N2O2/c1-3-13-12-22-9-7-14(13)10-19(22)20(23)16-6-8-21-18-5-4-15(24-2)11-17(16)18/h4-6,8,11,13-14,19-20,23H,3,7,9-10,12H2,1-2H3/t13-,14-,19+,20-/m0/s1	N/A	3	negative	UPDATE-SINGLE-ANNOTATED-BRONZE	Bronze	1143	spectra_filtered/specs_ms.mgf	lib-00002.mgf	0.609117	MONA	284200	509.77	24.5873	6	0.00799561	325.192	325.184	-1	spectra_filtered/specs_ms.mgf1143	20		0	0	LJOQGZACKSYWCH-LHHVKLHASA-N	LJOQGZACKSYWCH	N/A	N/A	N/A	N/A	N/A	N/A
CCMSLIB00003136082	Spectral Match to Dodecylbenzenesulfonic acid from NIST14	ESI	QQQ	Isolated	Data from Pieter Dorrestein	Data deposited by daniel	M-H	325.185	326.192	1	27176870	N/A	CCCCCCCCCCCCC1=CC=CC=C1S(=O)(=O)O	InChI=1S/C18H30O3S/c1-2-3-4-5-6-7-8-9-10-11-14-17-15-12-13-16-18(17)22(19,20)21/h12-13,15-16H,2-11,14H2,1H3,(H,19,20,21)	N/A	3	Negative	UPDATE-SINGLE-ANNOTATED-BRONZE	Bronze	1143	spectra_filtered/specs_ms.mgf	lib-00015.mgf	0.534425	GNPS-NIST14-MATCHES	284200	509.77	3.09695	3	0.00100708	325.185	325.184	-1	spectra_filtered/specs_ms.mgf1143	20		32	1668	WBIQQQGBSDOWNP-UHFFFAOYSA-N	WBIQQQGBSDOWNP	Benzenoids	Benzene and substituted derivatives	Benzenesulfonic acids and derivatives	Aromatic polyketides	Catechols with side chains	Polyketides
CCMSLIB00003381430	Dodecylbenzenesulfonic acid	ESI	HCD	Isolated	NIST	NIST	M-H	325.184	0	1	27176870	N/A	CCCCCCCCCCCCC1=CC=C(C=C1)S(=O)(=O)O	InChI=1S/C18H30O3S/c1-2-3-4-5-6-7-8-9-10-11-12-17-13-15-18(16-14-17)22(19,20)21/h13-16H,2-12H2,1H3,(H,19,20,21)	N/A	3	Negative	UPDATE-SINGLE-ANNOTATED-BRONZE	Bronze	1143	spectra_filtered/specs_ms.mgf	lib-00041.mgf	0.5305880000000001	NIST17	284200	509.77	0.93847	3	0.000305176	325.184	325.184	-1	spectra_filtered/specs_ms.mgf1143	20		7	270	KWXICGTUELOLSQ-UHFFFAOYSA-N	KWXICGTUELOLSQ	Benzenoids	Benzene and substituted derivatives	Benzenesulfonic acids and derivatives	Aromatic polyketides	Catechols with side chains	Polyketides
CCMSLIB00003381429	Dodecylbenzenesulfonic acid	ESI	HCD	Isolated	NIST	NIST	M-H	325.184	0	1	27176870	N/A	CCCCCCCCCCCCC1=CC=C(C=C1)S(=O)(=O)O	InChI=1S/C18H30O3S/c1-2-3-4-5-6-7-8-9-10-11-12-17-13-15-18(16-14-17)22(19,20)21/h13-16H,2-12H2,1H3,(H,19,20,21)	N/A	3	Negative	UPDATE-SINGLE-ANNOTATED-BRONZE	Bronze	1143	spectra_filtered/specs_ms.mgf	lib-00041.mgf	0.518157	NIST17	284200	509.77	0.93847	3	0.000305176	325.184	325.184	-1	spectra_filtered/specs_ms.mgf1143	20		7	270	KWXICGTUELOLSQ-UHFFFAOYSA-N	KWXICGTUELOLSQ	Benzenoids	Benzene and substituted derivatives	Benzenesulfonic acids and derivatives	Aromatic polyketides	Catechols with side chains	Polyketides
CCMSLIB00003381427	Dodecylbenzenesulfonic acid	ESI	HCD	Isolated	NIST	NIST	M-H	325.184	0	1	27176870	N/A	CCCCCCCCCCCCC1=CC=C(C=C1)S(=O)(=O)O	InChI=1S/C18H30O3S/c1-2-3-4-5-6-7-8-9-10-11-12-17-13-15-18(16-14-17)22(19,20)21/h13-16H,2-12H2,1H3,(H,19,20,21)	N/A	3	Negative	UPDATE-SINGLE-ANNOTATED-BRONZE	Bronze	1143	spectra_filtered/specs_ms.mgf	lib-00041.mgf	0.515	NIST17	284200	509.77	0.93847	3	0.000305176	325.184	325.184	-1	spectra_filtered/specs_ms.mgf1143	20		7	270	KWXICGTUELOLSQ-UHFFFAOYSA-N	KWXICGTUELOLSQ	Benzenoids	Benzene and substituted derivatives	Benzenesulfonic acids and derivatives	Aromatic polyketides	Catechols with side chains	Polyketides
CCMSLIB00003381428	Dodecylbenzenesulfonic acid	ESI	HCD	Isolated	NIST	NIST	M-H	325.184	0	1	27176870	N/A	CCCCCCCCCCCCC1=CC=C(C=C1)S(=O)(=O)O	InChI=1S/C18H30O3S/c1-2-3-4-5-6-7-8-9-10-11-12-17-13-15-18(16-14-17)22(19,20)21/h13-16H,2-12H2,1H3,(H,19,20,21)	N/A	3	Negative	UPDATE-SINGLE-ANNOTATED-BRONZE	Bronze	1143	spectra_filtered/specs_ms.mgf	lib-00041.mgf	0.5096649999999999	NIST17	284200	509.77	0.93847	4	0.000305176	325.184	325.184	-1	spectra_filtered/specs_ms.mgf1143	20		7	270	KWXICGTUELOLSQ-UHFFFAOYSA-N	KWXICGTUELOLSQ	Benzenoids	Benzene and substituted derivatives	Benzenesulfonic acids and derivatives	Aromatic polyketides	Catechols with side chains	Polyketides
CCMSLIB00003139800	Spectral Match to Dodecylbenzenesulfonic acid from NIST14	ESI	QqQ	Isolated	Data from Kimberly Prather	Data deposited by mjmeehan	M-H	325.182	0	1	27176870	N/A	N/A	N/A	N/A	3	Negative	UPDATE-SINGLE-ANNOTATED-BRONZE	Bronze	1143	spectra_filtered/specs_ms.mgf	lib-00015.mgf	0.500471	GNPS-NIST14-MATCHES	284200	509.77	6.1001	5	0.00198364	325.182	325.184	-1	spectra_filtered/specs_ms.mgf1143	20		32	1668	N/A	N/A	N/A	N/A	N/A	N/A	N/A	N/A
CCMSLIB00004719437	hydroquinidine	N/A	ESI-QTOF	isolated	MoNA	MoNA:VF-NPL-QTOF001710	[M-H]-	325.192	0	1	N/A	N/A	N/A	InChI=1S/C20H26N2O2/c131312229714(13)1019(22)20(23)166821185415(242)1117(16)18/h46,8,11,1314,1920,23H,3,7,910,12H2,12H3/t13,14,19+,20/m0/s1	N/A	3	negative	UPDATE-SINGLE-ANNOTATED-BRONZE	Bronze	1143	spectra_filtered/specs_ms.mgf	lib-00002.mgf	0.48915699999999995	MONA	284200	509.77	24.5873	4	0.00799561	325.192	325.184	-1	spectra_filtered/specs_ms.mgf1143	20		0	0	N/A	N/A	N/A	N/A	N/A	N/A	N/A	N/A
CCMSLIB00003137107	Spectral Match to Dodecylbenzenesulfonic acid from NIST14	ESI	IT/ion trap	Isolated	Data from Kevin Bush	Data deposited by fevargas	M-H	325.184	0	1	27176870	N/A	N/A	N/A	N/A	3	Negative	UPDATE-SINGLE-ANNOTATED-BRONZE	Bronze	1143	spectra_filtered/specs_ms.mgf	lib-00015.mgf	0.484414	GNPS-NIST14-MATCHES	284200	509.77	0	4	0	325.184	325.184	-1	spectra_filtered/specs_ms.mgf1143	20		32	1668	N/A	N/A	N/A	N/A	N/A	N/A	N/A	N/A
CCMSLIB00003135432	Spectral Match to Dodecylbenzenesulfonic acid from NIST14	ESI	QqQ	Isolated	Data from Kevin Bush	Data deposited by fevargas	M-H	325.185	0	1	27176870	N/A	N/A	N/A	N/A	3	Negative	UPDATE-SINGLE-ANNOTATED-BRONZE	Bronze	1143	spectra_filtered/specs_ms.mgf	lib-00015.mgf	0.48330100000000004	GNPS-NIST14-MATCHES	284200	509.77	3.09695	4	0.00100708	325.185	325.184	-1	spectra_filtered/specs_ms.mgf1143	20		32	1668	N/A	N/A	N/A	N/A	N/A	N/A	N/A	N/A
CCMSLIB00004694556	hydroquinidine	N/A	ESI-QFT	isolated	MoNA	MoNA:VF-NPL-QEHF003493	[M-H]-	325.192	0	1	N/A	N/A	N/A	InChI=1S/C20H26N2O2/c1-3-13-12-22-9-7-14(13)10-19(22)20(23)16-6-8-21-18-5-4-15(24-2)11-17(16)18/h4-6,8,11,13-14,19-20,23H,3,7,9-10,12H2,1-2H3/t13-,14-,19-,20+/m0/s1	N/A	3	negative	UPDATE-SINGLE-ANNOTATED-BRONZE	Bronze	1143	spectra_filtered/specs_ms.mgf	lib-00002.mgf	0.471541	MONA	284200	509.77	24.5873	4	0.00799561	325.192	325.184	-1	spectra_filtered/specs_ms.mgf1143	20		0	0	LJOQGZACKSYWCH-WZBLMQSHSA-N	LJOQGZACKSYWCH	N/A	N/A	N/A	N/A	N/A	N/A
CCMSLIB00003377281	1-palmitoyl-2-linoleoyl-sn-glycero-3-phospho-(1'-rac-glycerol)	ESI	HCD	Isolated	NIST	NIST	M-H	745.503	0	1	264192907	N/A	CCCCCCCCCCCCCCCC(=O)OCC(COP(=O)(O)OCC(CO)O)OC(=O)CCCCCCCC=CCC=CCCCCC	InChI=1S/C40H75O10P/c1-3-5-7-9-11-13-15-17-18-20-22-24-26-28-30-32-40(44)50-38(36-49-51(45,46)48-34-37(42)33-41)35-47-39(43)31-29-27-25-23-21-19-16-14-12-10-8-6-4-2/h11,13,17-18,37-38,41-42H,3-10,12,14-16,19-36H2,1-2H3,(H,45,46)/b13-11-,18-17-/t37?,38-/m1/s1	N/A	3	Negative	UPDATE-SINGLE-ANNOTATED-BRONZE	Bronze	1164	spectra_filtered/specs_ms.mgf	lib-00041.mgf	0.92763	NIST17	912300	611.141	1.4736799999999999	14	0.00109863	745.503	745.5039999999999	-1	spectra_filtered/specs_ms.mgf1164	13		3	38	ATBOMIWRCZXYSZ-UHFFFAOYSA-N	ATBOMIWRCZXYSZ	Lipids and lipid-like molecules	Glycerophospholipids	Glycerophosphoglycerols	Glycerophospholipids	Glycerophosphoglycerols	Fatty acids
CCMSLIB00003377282	1-palmitoyl-2-linoleoyl-sn-glycero-3-phospho-(1'-rac-glycerol)	ESI	HCD	Isolated	NIST	NIST	M-H	745.503	0	1	264192907	N/A	CCCCCCCCCCCCCCCC(=O)OCC(COP(=O)(O)OCC(CO)O)OC(=O)CCCCCCCC=CCC=CCCCCC	InChI=1S/C40H75O10P/c1-3-5-7-9-11-13-15-17-18-20-22-24-26-28-30-32-40(44)50-38(36-49-51(45,46)48-34-37(42)33-41)35-47-39(43)31-29-27-25-23-21-19-16-14-12-10-8-6-4-2/h11,13,17-18,37-38,41-42H,3-10,12,14-16,19-36H2,1-2H3,(H,45,46)/b13-11-,18-17-/t37?,38-/m1/s1	N/A	3	Negative	UPDATE-SINGLE-ANNOTATED-BRONZE	Bronze	1164	spectra_filtered/specs_ms.mgf	lib-00041.mgf	0.9275100000000001	NIST17	912300	611.141	1.4736799999999999	14	0.00109863	745.503	745.5039999999999	-1	spectra_filtered/specs_ms.mgf1164	13		3	38	ATBOMIWRCZXYSZ-UHFFFAOYSA-N	ATBOMIWRCZXYSZ	Lipids and lipid-like molecules	Glycerophospholipids	Glycerophosphoglycerols	Glycerophospholipids	Glycerophosphoglycerols	Fatty acids
CCMSLIB00003377280	1-palmitoyl-2-linoleoyl-sn-glycero-3-phospho-(1'-rac-glycerol)	ESI	HCD	Isolated	NIST	NIST	M-H	745.503	0	1	264192907	N/A	CCCCCCCCCCCCCCCC(=O)OCC(COP(=O)(O)OCC(CO)O)OC(=O)CCCCCCCC=CCC=CCCCCC	InChI=1S/C40H75O10P/c1-3-5-7-9-11-13-15-17-18-20-22-24-26-28-30-32-40(44)50-38(36-49-51(45,46)48-34-37(42)33-41)35-47-39(43)31-29-27-25-23-21-19-16-14-12-10-8-6-4-2/h11,13,17-18,37-38,41-42H,3-10,12,14-16,19-36H2,1-2H3,(H,45,46)/b13-11-,18-17-/t37?,38-/m1/s1	N/A	3	Negative	UPDATE-SINGLE-ANNOTATED-BRONZE	Bronze	1164	spectra_filtered/specs_ms.mgf	lib-00041.mgf	0.923579	NIST17	912300	611.141	1.4736799999999999	14	0.00109863	745.503	745.5039999999999	-1	spectra_filtered/specs_ms.mgf1164	13		3	38	ATBOMIWRCZXYSZ-UHFFFAOYSA-N	ATBOMIWRCZXYSZ	Lipids and lipid-like molecules	Glycerophospholipids	Glycerophosphoglycerols	Glycerophospholipids	Glycerophosphoglycerols	Fatty acids
CCMSLIB00003377279	1-palmitoyl-2-linoleoyl-sn-glycero-3-phospho-(1'-rac-glycerol)	ESI	HCD	Isolated	NIST	NIST	M-H	745.503	0	1	264192907	N/A	CCCCCCCCCCCCCCCC(=O)OCC(COP(=O)(O)OCC(CO)O)OC(=O)CCCCCCCC=CCC=CCCCCC	InChI=1S/C40H75O10P/c1-3-5-7-9-11-13-15-17-18-20-22-24-26-28-30-32-40(44)50-38(36-49-51(45,46)48-34-37(42)33-41)35-47-39(43)31-29-27-25-23-21-19-16-14-12-10-8-6-4-2/h11,13,17-18,37-38,41-42H,3-10,12,14-16,19-36H2,1-2H3,(H,45,46)/b13-11-,18-17-/t37?,38-/m1/s1	N/A	3	Negative	UPDATE-SINGLE-ANNOTATED-BRONZE	Bronze	1164	spectra_filtered/specs_ms.mgf	lib-00041.mgf	0.918579	NIST17	912300	611.141	1.4736799999999999	13	0.00109863	745.503	745.5039999999999	-1	spectra_filtered/specs_ms.mgf1164	13		3	38	ATBOMIWRCZXYSZ-UHFFFAOYSA-N	ATBOMIWRCZXYSZ	Lipids and lipid-like molecules	Glycerophospholipids	Glycerophosphoglycerols	Glycerophospholipids	Glycerophosphoglycerols	Fatty acids
CCMSLIB00003377283	1-palmitoyl-2-linoleoyl-sn-glycero-3-phospho-(1'-rac-glycerol)	ESI	HCD	Isolated	NIST	NIST	M-H	745.503	0	1	264192907	N/A	CCCCCCCCCCCCCCCC(=O)OCC(COP(=O)(O)OCC(CO)O)OC(=O)CCCCCCCC=CCC=CCCCCC	InChI=1S/C40H75O10P/c1-3-5-7-9-11-13-15-17-18-20-22-24-26-28-30-32-40(44)50-38(36-49-51(45,46)48-34-37(42)33-41)35-47-39(43)31-29-27-25-23-21-19-16-14-12-10-8-6-4-2/h11,13,17-18,37-38,41-42H,3-10,12,14-16,19-36H2,1-2H3,(H,45,46)/b13-11-,18-17-/t37?,38-/m1/s1	N/A	3	Negative	UPDATE-SINGLE-ANNOTATED-BRONZE	Bronze	1164	spectra_filtered/specs_ms.mgf	lib-00041.mgf	0.9131440000000001	NIST17	912300	611.141	1.4736799999999999	9	0.00109863	745.503	745.5039999999999	-1	spectra_filtered/specs_ms.mgf1164	13		3	38	ATBOMIWRCZXYSZ-UHFFFAOYSA-N	ATBOMIWRCZXYSZ	Lipids and lipid-like molecules	Glycerophospholipids	Glycerophosphoglycerols	Glycerophospholipids	Glycerophosphoglycerols	Fatty acids
CCMSLIB00003377278	1-palmitoyl-2-linoleoyl-sn-glycero-3-phospho-(1'-rac-glycerol)	ESI	HCD	Isolated	NIST	NIST	M-H	745.503	0	1	264192907	N/A	CCCCCCCCCCCCCCCC(=O)OCC(COP(=O)(O)OCC(CO)O)OC(=O)CCCCCCCC=CCC=CCCCCC	InChI=1S/C40H75O10P/c1-3-5-7-9-11-13-15-17-18-20-22-24-26-28-30-32-40(44)50-38(36-49-51(45,46)48-34-37(42)33-41)35-47-39(43)31-29-27-25-23-21-19-16-14-12-10-8-6-4-2/h11,13,17-18,37-38,41-42H,3-10,12,14-16,19-36H2,1-2H3,(H,45,46)/b13-11-,18-17-/t37?,38-/m1/s1	N/A	3	Negative	UPDATE-SINGLE-ANNOTATED-BRONZE	Bronze	1164	spectra_filtered/specs_ms.mgf	lib-00041.mgf	0.9121319999999999	NIST17	912300	611.141	1.4736799999999999	12	0.00109863	745.503	745.5039999999999	-1	spectra_filtered/specs_ms.mgf1164	13		3	38	ATBOMIWRCZXYSZ-UHFFFAOYSA-N	ATBOMIWRCZXYSZ	Lipids and lipid-like molecules	Glycerophospholipids	Glycerophosphoglycerols	Glycerophospholipids	Glycerophosphoglycerols	Fatty acids
CCMSLIB00005737086	Massbank:LQB00628 PG 34:2	ESI	qTof	Isolated	Massbank	Massbank	M-H	745.5	0	1	N/A	N/A	CCCCCCCCCCCCCCCC(=O)OCC(COP(O)(=O)OCC(O)CO)OC(=O)CCCCCCC\C=C/C\C=C/CCCCC	1S/C40H75O10P/c1-3-5-7-9-11-13-15-17-18-20-22-24-26-28-30-32-40(44)50-38(36-49-51(45,46)48-34-37(42)33-41)35-47-39(43)31-29-27-25-23-21-19-16-14-12-10-8-6-4-2/h11,13,17-18,37-38,41-42H,3-10,12,14-16,19-36H2,1-2H3,(H,45,46)/b13-11-,18-17-	N/A	3	Negative	UPDATE-SINGLE-ANNOTATED-BRONZE	Bronze	1164	spectra_filtered/specs_ms.mgf	lib-00039.mgf	0.907019	MASSBANK	912300	611.141	4.83041	12	0.00360107	745.5	745.5039999999999	-1	spectra_filtered/specs_ms.mgf1164	13		0	0	ATBOMIWRCZXYSZ-BCTRXSSUSA-N	ATBOMIWRCZXYSZ	Lipids and lipid-like molecules	Glycerophospholipids	Glycerophosphoglycerols	Glycerophospholipids	Glycerophosphoglycerols	Fatty acids
CCMSLIB00005737867	Massbank:LQB00242 PG 34:2	ESI	qTof	Isolated	Massbank	Massbank	M-H	745.5	0	1	N/A	N/A	CCCCCCCCCCCCCCCC(=O)OCC(COP(O)(=O)OCC(O)CO)OC(=O)CCCCCCC\C=C/C\C=C/CCCCC	1S/C40H75O10P/c1-3-5-7-9-11-13-15-17-18-20-22-24-26-28-30-32-40(44)50-38(36-49-51(45,46)48-34-37(42)33-41)35-47-39(43)31-29-27-25-23-21-19-16-14-12-10-8-6-4-2/h11,13,17-18,37-38,41-42H,3-10,12,14-16,19-36H2,1-2H3,(H,45,46)/b13-11-,18-17-	N/A	3	Negative	UPDATE-SINGLE-ANNOTATED-BRONZE	Bronze	1164	spectra_filtered/specs_ms.mgf	lib-00039.mgf	0.907019	MASSBANK	912300	611.141	4.83041	12	0.00360107	745.5	745.5039999999999	-1	spectra_filtered/specs_ms.mgf1164	13		0	0	ATBOMIWRCZXYSZ-BCTRXSSUSA-N	ATBOMIWRCZXYSZ	Lipids and lipid-like molecules	Glycerophospholipids	Glycerophosphoglycerols	Glycerophospholipids	Glycerophosphoglycerols	Fatty acids
CCMSLIB00003377277	1-palmitoyl-2-linoleoyl-sn-glycero-3-phospho-(1'-rac-glycerol)	ESI	HCD	Isolated	NIST	NIST	M-H	745.503	0	1	264192907	N/A	CCCCCCCCCCCCCCCC(=O)OCC(COP(=O)(O)OCC(CO)O)OC(=O)CCCCCCCC=CCC=CCCCCC	InChI=1S/C40H75O10P/c1-3-5-7-9-11-13-15-17-18-20-22-24-26-28-30-32-40(44)50-38(36-49-51(45,46)48-34-37(42)33-41)35-47-39(43)31-29-27-25-23-21-19-16-14-12-10-8-6-4-2/h11,13,17-18,37-38,41-42H,3-10,12,14-16,19-36H2,1-2H3,(H,45,46)/b13-11-,18-17-/t37?,38-/m1/s1	N/A	3	Negative	UPDATE-SINGLE-ANNOTATED-BRONZE	Bronze	1164	spectra_filtered/specs_ms.mgf	lib-00041.mgf	0.900028	NIST17	912300	611.141	1.4736799999999999	10	0.00109863	745.503	745.5039999999999	-1	spectra_filtered/specs_ms.mgf1164	13		3	38	ATBOMIWRCZXYSZ-UHFFFAOYSA-N	ATBOMIWRCZXYSZ	Lipids and lipid-like molecules	Glycerophospholipids	Glycerophosphoglycerols	Glycerophospholipids	Glycerophosphoglycerols	Fatty acids
CCMSLIB00003377284	1-palmitoyl-2-linoleoyl-sn-glycero-3-phospho-(1'-rac-glycerol)	ESI	HCD	Isolated	NIST	NIST	M-H	745.503	0	1	264192907	N/A	CCCCCCCCCCCCCCCC(=O)OCC(COP(=O)(O)OCC(CO)O)OC(=O)CCCCCCCC=CCC=CCCCCC	InChI=1S/C40H75O10P/c1-3-5-7-9-11-13-15-17-18-20-22-24-26-28-30-32-40(44)50-38(36-49-51(45,46)48-34-37(42)33-41)35-47-39(43)31-29-27-25-23-21-19-16-14-12-10-8-6-4-2/h11,13,17-18,37-38,41-42H,3-10,12,14-16,19-36H2,1-2H3,(H,45,46)/b13-11-,18-17-/t37?,38-/m1/s1	N/A	3	Negative	UPDATE-SINGLE-ANNOTATED-BRONZE	Bronze	1164	spectra_filtered/specs_ms.mgf	lib-00041.mgf	0.879367	NIST17	912300	611.141	1.4736799999999999	8	0.00109863	745.503	745.5039999999999	-1	spectra_filtered/specs_ms.mgf1164	13		3	38	ATBOMIWRCZXYSZ-UHFFFAOYSA-N	ATBOMIWRCZXYSZ	Lipids and lipid-like molecules	Glycerophospholipids	Glycerophosphoglycerols	Glycerophospholipids	Glycerophosphoglycerols	Fatty acids
CCMSLIB00003377285	1-palmitoyl-2-linoleoyl-sn-glycero-3-phospho-(1'-rac-glycerol)	ESI	HCD	Isolated	NIST	NIST	M-H	745.503	0	1	264192907	N/A	CCCCCCCCCCCCCCCC(=O)OCC(COP(=O)(O)OCC(CO)O)OC(=O)CCCCCCCC=CCC=CCCCCC	InChI=1S/C40H75O10P/c1-3-5-7-9-11-13-15-17-18-20-22-24-26-28-30-32-40(44)50-38(36-49-51(45,46)48-34-37(42)33-41)35-47-39(43)31-29-27-25-23-21-19-16-14-12-10-8-6-4-2/h11,13,17-18,37-38,41-42H,3-10,12,14-16,19-36H2,1-2H3,(H,45,46)/b13-11-,18-17-/t37?,38-/m1/s1	N/A	3	Negative	UPDATE-SINGLE-ANNOTATED-BRONZE	Bronze	1164	spectra_filtered/specs_ms.mgf	lib-00041.mgf	0.711486	NIST17	912300	611.141	1.4736799999999999	7	0.00109863	745.503	745.5039999999999	-1	spectra_filtered/specs_ms.mgf1164	13		3	38	ATBOMIWRCZXYSZ-UHFFFAOYSA-N	ATBOMIWRCZXYSZ	Lipids and lipid-like molecules	Glycerophospholipids	Glycerophosphoglycerols	Glycerophospholipids	Glycerophosphoglycerols	Fatty acids
CCMSLIB00005737535	Massbank:LQB00243 PG 34:2	ESI	qTof	Isolated	Massbank	Massbank	M-H	745.502	0	1	N/A	N/A	CCCCCCCCCCCCCCCC(=O)OCC(COP(O)(=O)OCC(O)CO)OC(=O)CCCCCCC\C=C/C\C=C/CCCCC	1S/C40H75O10P/c1-3-5-7-9-11-13-15-17-18-20-22-24-26-28-30-32-40(44)50-38(36-49-51(45,46)48-34-37(42)33-41)35-47-39(43)31-29-27-25-23-21-19-16-14-12-10-8-6-4-2/h11,13,17-18,37-38,41-42H,3-10,12,14-16,19-36H2,1-2H3,(H,45,46)/b13-11-,18-17-	N/A	3	Negative	UPDATE-SINGLE-ANNOTATED-BRONZE	Bronze	1164	spectra_filtered/specs_ms.mgf	lib-00039.mgf	0.503977	MASSBANK	912300	611.141	2.12865	3	0.00158691	745.502	745.5039999999999	-1	spectra_filtered/specs_ms.mgf1164	13		0	0	ATBOMIWRCZXYSZ-BCTRXSSUSA-N	ATBOMIWRCZXYSZ	Lipids and lipid-like molecules	Glycerophospholipids	Glycerophosphoglycerols	Glycerophospholipids	Glycerophosphoglycerols	Fatty acids
CCMSLIB00005737015	Massbank:LQB00629 PG 34:2	ESI	qTof	Isolated	Massbank	Massbank	M-H	745.502	0	1	N/A	N/A	CCCCCCCCCCCCCCCC(=O)OCC(COP(O)(=O)OCC(O)CO)OC(=O)CCCCCCC\C=C/C\C=C/CCCCC	1S/C40H75O10P/c1-3-5-7-9-11-13-15-17-18-20-22-24-26-28-30-32-40(44)50-38(36-49-51(45,46)48-34-37(42)33-41)35-47-39(43)31-29-27-25-23-21-19-16-14-12-10-8-6-4-2/h11,13,17-18,37-38,41-42H,3-10,12,14-16,19-36H2,1-2H3,(H,45,46)/b13-11-,18-17-	N/A	3	Negative	UPDATE-SINGLE-ANNOTATED-BRONZE	Bronze	1164	spectra_filtered/specs_ms.mgf	lib-00039.mgf	0.503977	MASSBANK	912300	611.141	2.12865	3	0.00158691	745.502	745.5039999999999	-1	spectra_filtered/specs_ms.mgf1164	13		0	0	ATBOMIWRCZXYSZ-BCTRXSSUSA-N	ATBOMIWRCZXYSZ	Lipids and lipid-like molecules	Glycerophospholipids	Glycerophosphoglycerols	Glycerophospholipids	Glycerophosphoglycerols	Fatty acids
CCMSLIB00003405057	Tricin	ESI	HCD	Isolated	NIST	NIST	M-H	329.067	0	1	520321	N/A	COC1=CC(=CC(=C1O)OC)C2=CC(=O)C3=C(C=C(C=C3O2)O)O	InChI=1S/C17H14O7/c1-22-14-3-8(4-15(23-2)17(14)21)12-7-11(20)16-10(19)5-9(18)6-13(16)24-12/h3-7,18-19,21H,1-2H3	N/A	3	Negative	UPDATE-SINGLE-ANNOTATED-BRONZE	Bronze	1186	spectra_filtered/specs_ms.mgf	lib-00041.mgf	0.949421	NIST17	3094600	253.162	0.649179	5	0.000213623	329.067	329.066	-1	spectra_filtered/specs_ms.mgf1186	20		4	65	HRGUSFBJBOKSML-UHFFFAOYSA-N	HRGUSFBJBOKSML	Phenylpropanoids and polyketides	Flavonoids	O-methylated flavonoids	Flavonoids	Flavones	Shikimates and Phenylpropanoids
CCMSLIB00003405058	Tricin	ESI	HCD	Isolated	NIST	NIST	M-H	329.067	0	1	520321	N/A	COC1=CC(=CC(=C1O)OC)C2=CC(=O)C3=C(C=C(C=C3O2)O)O	InChI=1S/C17H14O7/c1-22-14-3-8(4-15(23-2)17(14)21)12-7-11(20)16-10(19)5-9(18)6-13(16)24-12/h3-7,18-19,21H,1-2H3	N/A	3	Negative	UPDATE-SINGLE-ANNOTATED-BRONZE	Bronze	1186	spectra_filtered/specs_ms.mgf	lib-00041.mgf	0.937551	NIST17	3094600	253.162	0.649179	6	0.000213623	329.067	329.066	-1	spectra_filtered/specs_ms.mgf1186	20		4	65	HRGUSFBJBOKSML-UHFFFAOYSA-N	HRGUSFBJBOKSML	Phenylpropanoids and polyketides	Flavonoids	O-methylated flavonoids	Flavonoids	Flavones	Shikimates and Phenylpropanoids
CCMSLIB00003590446	Aurantio-obtusin	ESI	HCD	Isolated	NIST	NIST	M-H	329.067	0	1	67979253	N/A	CC1=C(C(=C2C(=C1)C(=O)C3=CC(=C(C(=C3C2=O)O)OC)O)OC)O	InChI=1S/C17H14O7/c1-6-4-7-11(17(24-3)12(6)19)14(21)10-8(13(7)20)5-9(18)16(23-2)15(10)22/h4-5,18-19,22H,1-3H3	N/A	3	Negative	UPDATE-SINGLE-ANNOTATED-BRONZE	Bronze	1186	spectra_filtered/specs_ms.mgf	lib-00041.mgf	0.9248540000000001	NIST17	3094600	253.162	0.649179	3	0.000213623	329.067	329.066	-1	spectra_filtered/specs_ms.mgf1186	20		2	6	RNXZPKOEJUFJON-UHFFFAOYSA-N	RNXZPKOEJUFJON	Benzenoids	Anthracenes	Anthraquinones	Coumarins|Polycyclic aromatic polyketides	Anthraquinones and anthrones|Simple coumarins	Polyketides|Shikimates and Phenylpropanoids
CCMSLIB00003313230	3,4'-Dimethoxy-5,7,3'-trihydroxyflavone	ESI	HCD	Isolated	NIST	NIST	M-H	329.067	0	1	33429833	N/A	COC1=C(C=C(C=C1)C2=C(C(=O)C3=C(C=C(C=C3O2)O)O)OC)O	InChI=1S/C17H14O7/c1-22-12-4-3-8(5-10(12)19)16-17(23-2)15(21)14-11(20)6-9(18)7-13(14)24-16/h3-7,18-20H,1-2H3	N/A	3	Negative	UPDATE-SINGLE-ANNOTATED-BRONZE	Bronze	1186	spectra_filtered/specs_ms.mgf	lib-00041.mgf	0.9237700000000001	NIST17	3094600	253.162	0.649179	3	0.000213623	329.067	329.066	-1	spectra_filtered/specs_ms.mgf1186	20		1	25	ZSPZNFOLWQEVQJ-UHFFFAOYSA-N	ZSPZNFOLWQEVQJ	Phenylpropanoids and polyketides	Flavonoids	O-methylated flavonoids	Flavonoids	Flavonols	Shikimates and Phenylpropanoids
CCMSLIB00003313229	3,4'-Dimethoxy-5,7,3'-trihydroxyflavone	ESI	HCD	Isolated	NIST	NIST	M-H	329.067	0	1	33429833	N/A	COC1=C(C=C(C=C1)C2=C(C(=O)C3=C(C=C(C=C3O2)O)O)OC)O	InChI=1S/C17H14O7/c1-22-12-4-3-8(5-10(12)19)16-17(23-2)15(21)14-11(20)6-9(18)7-13(14)24-16/h3-7,18-20H,1-2H3	N/A	3	Negative	UPDATE-SINGLE-ANNOTATED-BRONZE	Bronze	1186	spectra_filtered/specs_ms.mgf	lib-00041.mgf	0.920766	NIST17	3094600	253.162	0.649179	3	0.000213623	329.067	329.066	-1	spectra_filtered/specs_ms.mgf1186	20		1	25	ZSPZNFOLWQEVQJ-UHFFFAOYSA-N	ZSPZNFOLWQEVQJ	Phenylpropanoids and polyketides	Flavonoids	O-methylated flavonoids	Flavonoids	Flavonols	Shikimates and Phenylpropanoids
CCMSLIB00003405056	Tricin	ESI	HCD	Isolated	NIST	NIST	M-H	329.067	0	1	520321	N/A	COC1=CC(=CC(=C1O)OC)C2=CC(=O)C3=C(C=C(C=C3O2)O)O	InChI=1S/C17H14O7/c1-22-14-3-8(4-15(23-2)17(14)21)12-7-11(20)16-10(19)5-9(18)6-13(16)24-12/h3-7,18-19,21H,1-2H3	N/A	3	Negative	UPDATE-SINGLE-ANNOTATED-BRONZE	Bronze	1186	spectra_filtered/specs_ms.mgf	lib-00041.mgf	0.9177860000000001	NIST17	3094600	253.162	0.649179	3	0.000213623	329.067	329.066	-1	spectra_filtered/specs_ms.mgf1186	20		4	65	HRGUSFBJBOKSML-UHFFFAOYSA-N	HRGUSFBJBOKSML	Phenylpropanoids and polyketides	Flavonoids	O-methylated flavonoids	Flavonoids	Flavones	Shikimates and Phenylpropanoids
CCMSLIB00003313231	3,4'-Dimethoxy-5,7,3'-trihydroxyflavone	ESI	HCD	Isolated	NIST	NIST	M-H	329.067	0	1	33429833	N/A	COC1=C(C=C(C=C1)C2=C(C(=O)C3=C(C=C(C=C3O2)O)O)OC)O	InChI=1S/C17H14O7/c1-22-12-4-3-8(5-10(12)19)16-17(23-2)15(21)14-11(20)6-9(18)7-13(14)24-16/h3-7,18-20H,1-2H3	N/A	3	Negative	UPDATE-SINGLE-ANNOTATED-BRONZE	Bronze	1186	spectra_filtered/specs_ms.mgf	lib-00041.mgf	0.901273	NIST17	3094600	253.162	0.649179	3	0.000213623	329.067	329.066	-1	spectra_filtered/specs_ms.mgf1186	20		1	25	ZSPZNFOLWQEVQJ-UHFFFAOYSA-N	ZSPZNFOLWQEVQJ	Phenylpropanoids and polyketides	Flavonoids	O-methylated flavonoids	Flavonoids	Flavonols	Shikimates and Phenylpropanoids
CCMSLIB00003590445	Aurantio-obtusin	ESI	HCD	Isolated	NIST	NIST	M-H	329.067	0	1	67979253	N/A	CC1=C(C(=C2C(=C1)C(=O)C3=CC(=C(C(=C3C2=O)O)OC)O)OC)O	InChI=1S/C17H14O7/c1-6-4-7-11(17(24-3)12(6)19)14(21)10-8(13(7)20)5-9(18)16(23-2)15(10)22/h4-5,18-19,22H,1-3H3	N/A	3	Negative	UPDATE-SINGLE-ANNOTATED-BRONZE	Bronze	1186	spectra_filtered/specs_ms.mgf	lib-00041.mgf	0.8904920000000001	NIST17	3094600	253.162	0.649179	3	0.000213623	329.067	329.066	-1	spectra_filtered/specs_ms.mgf1186	20		2	6	RNXZPKOEJUFJON-UHFFFAOYSA-N	RNXZPKOEJUFJON	Benzenoids	Anthracenes	Anthraquinones	Coumarins|Polycyclic aromatic polyketides	Anthraquinones and anthrones|Simple coumarins	Polyketides|Shikimates and Phenylpropanoids
CCMSLIB00000424748	5,7-dihydroxy-2-(4-hydroxyphenyl)-3,6-dimethoxy-4H-chromen-4-one	DI-ESI	qTof	Isolated	Norberto Lopes	Lucas Marques	M-H	329.066	330.074	-1			O=C1C2=C(O)C(OC)=C(O)C=C2OC(C3=CC=C(O)C=C3)=C1OC	O=C1C2=C(O)C(OC)=C(O)C=C2OC(C3=CC=C(O)C=C3)=C1OCInChI=1S/C17H14O7/c1-22-16-10(19)7-11-12(13(16)20)14(21)17(23-2)15(24-11)8-3-5-9(18)6-4-8/h3-7,18-20H,1-2H3		3	Negative	UPDATE-SINGLE-ANNOTATED-BRONZE	Bronze	1186	spectra_filtered/specs_ms.mgf	lib-00035.mgf	0.8886629999999999	GNPS-LIBRARY	3094600	253.162	1.48384	3	0.000488281	329.066	329.066	-1	spectra_filtered/specs_ms.mgf1186	20		1	8	DDNPCXHBFYJXBJ-UHFFFAOYSA-N	DDNPCXHBFYJXBJ	Phenylpropanoids and polyketides	Flavonoids	O-methylated flavonoids	Flavonoids	Flavonols	Shikimates and Phenylpropanoids
CCMSLIB00004718271	4',5,7-trihydroxy-3,6-dimethoxyflavone	N/A	ESI-QTOF	isolated	MoNA	MoNA:VF-NPL-QTOF000708	[M-H]-	329.067	0	1	N/A	N/A	N/A	InChI=1S/C17H14O7/c1-22-16-10(19)7-11-12(13(16)20)14(21)17(23-2)15(24-11)8-3-5-9(18)6-4-8/h3-7,18-20H,1-2H3	N/A	3	negative	UPDATE-SINGLE-ANNOTATED-BRONZE	Bronze	1186	spectra_filtered/specs_ms.mgf	lib-00002.mgf	0.862024	MONA	3094600	253.162	1.48384	3	0.000488281	329.067	329.066	-1	spectra_filtered/specs_ms.mgf1186	20		0	0	DDNPCXHBFYJXBJ-UHFFFAOYSA-N	DDNPCXHBFYJXBJ	Phenylpropanoids and polyketides	Flavonoids	O-methylated flavonoids	N/A	N/A	N/A
CCMSLIB00004696575	(2Z)-4,6-dihydroxy-2-[(4-hydroxy-3,5-dimethoxyphenyl)methylidene]-1-benzofuran-3-one	N/A	ESI-QFT	isolated	MoNA	MoNA:VF-NPL-QEHF005512	[M-H]-	329.067	0	1	N/A	N/A	N/A	InChI=1S/C17H14O7/c1-22-12-3-8(4-13(23-2)16(12)20)5-14-17(21)15-10(19)6-9(18)7-11(15)24-14/h3-7,18-20H,1-2H3/b14-5-	N/A	3	negative	UPDATE-SINGLE-ANNOTATED-BRONZE	Bronze	1186	spectra_filtered/specs_ms.mgf	lib-00002.mgf	0.860901	MONA	3094600	253.162	1.48384	3	0.000488281	329.067	329.066	-1	spectra_filtered/specs_ms.mgf1186	20		9	213	LOVMOOUQHWMIHZ-RZNTYIFUSA-N	LOVMOOUQHWMIHZ	N/A	N/A	N/A	N/A	N/A	N/A
CCMSLIB00003590447	Aurantio-obtusin	ESI	HCD	Isolated	NIST	NIST	M-H	329.067	0	1	67979253	N/A	CC1=C(C(=C2C(=C1)C(=O)C3=CC(=C(C(=C3C2=O)O)OC)O)OC)O	InChI=1S/C17H14O7/c1-6-4-7-11(17(24-3)12(6)19)14(21)10-8(13(7)20)5-9(18)16(23-2)15(10)22/h4-5,18-19,22H,1-3H3	N/A	3	Negative	UPDATE-SINGLE-ANNOTATED-BRONZE	Bronze	1186	spectra_filtered/specs_ms.mgf	lib-00041.mgf	0.8599530000000001	NIST17	3094600	253.162	0.649179	3	0.000213623	329.067	329.066	-1	spectra_filtered/specs_ms.mgf1186	20		2	6	RNXZPKOEJUFJON-UHFFFAOYSA-N	RNXZPKOEJUFJON	Benzenoids	Anthracenes	Anthraquinones	Coumarins|Polycyclic aromatic polyketides	Anthraquinones and anthrones|Simple coumarins	Polyketides|Shikimates and Phenylpropanoids
CCMSLIB00004696576	(2Z)-4,6-dihydroxy-2-[(4-hydroxy-3,5-dimethoxyphenyl)methylidene]-1-benzofuran-3-one	N/A	ESI-QFT	isolated	MoNA	MoNA:VF-NPL-QEHF005513	[M-H]-	329.067	0	1	N/A	N/A	N/A	InChI=1S/C17H14O7/c1-22-12-3-8(4-13(23-2)16(12)20)5-14-17(21)15-10(19)6-9(18)7-11(15)24-14/h3-7,18-20H,1-2H3/b14-5-	N/A	3	negative	UPDATE-SINGLE-ANNOTATED-BRONZE	Bronze	1186	spectra_filtered/specs_ms.mgf	lib-00002.mgf	0.852648	MONA	3094600	253.162	1.48384	3	0.000488281	329.067	329.066	-1	spectra_filtered/specs_ms.mgf1186	20		9	213	LOVMOOUQHWMIHZ-RZNTYIFUSA-N	LOVMOOUQHWMIHZ	N/A	N/A	N/A	N/A	N/A	N/A
CCMSLIB00003405059	Tricin	ESI	HCD	Isolated	NIST	NIST	M-H	329.067	0	1	520321	N/A	COC1=CC(=CC(=C1O)OC)C2=CC(=O)C3=C(C=C(C=C3O2)O)O	InChI=1S/C17H14O7/c1-22-14-3-8(4-15(23-2)17(14)21)12-7-11(20)16-10(19)5-9(18)6-13(16)24-12/h3-7,18-19,21H,1-2H3	N/A	3	Negative	UPDATE-SINGLE-ANNOTATED-BRONZE	Bronze	1186	spectra_filtered/specs_ms.mgf	lib-00041.mgf	0.7799189999999999	NIST17	3094600	253.162	0.649179	6	0.000213623	329.067	329.066	-1	spectra_filtered/specs_ms.mgf1186	20		4	65	HRGUSFBJBOKSML-UHFFFAOYSA-N	HRGUSFBJBOKSML	Phenylpropanoids and polyketides	Flavonoids	O-methylated flavonoids	Flavonoids	Flavones	Shikimates and Phenylpropanoids
CCMSLIB00005777779	Massbank:FIO00746 Tricin	ESI	qTof	Isolated	Massbank	Massbank	M-H	329.067	0	1	520-32-1	N/A	COc(c1)c(O)c(OC)cc1C(=C2)Oc(c3)c(c(O)cc(O)3)C(=O)2	1S/C17H14O7/c1-22-14-3-8(4-15(23-2)17(14)21)12-7-11(20)16-10(19)5-9(18)6-13(16)24-12/h3-7,18-19,21H,1-2H3	N/A	3	Negative	UPDATE-SINGLE-ANNOTATED-BRONZE	Bronze	1186	spectra_filtered/specs_ms.mgf	lib-00039.mgf	0.756471	MASSBANK	3094600	253.162	1.48384	5	0.000488281	329.067	329.066	-1	spectra_filtered/specs_ms.mgf1186	20		0	0	HRGUSFBJBOKSML-UHFFFAOYSA-N	HRGUSFBJBOKSML	Phenylpropanoids and polyketides	Flavonoids	O-methylated flavonoids	Flavonoids	Flavones	Shikimates and Phenylpropanoids
CCMSLIB00003313232	3,4'-Dimethoxy-5,7,3'-trihydroxyflavone	ESI	HCD	Isolated	NIST	NIST	M-H	329.067	0	1	33429833	N/A	COC1=C(C=C(C=C1)C2=C(C(=O)C3=C(C=C(C=C3O2)O)O)OC)O	InChI=1S/C17H14O7/c1-22-12-4-3-8(5-10(12)19)16-17(23-2)15(21)14-11(20)6-9(18)7-13(14)24-16/h3-7,18-20H,1-2H3	N/A	3	Negative	UPDATE-SINGLE-ANNOTATED-BRONZE	Bronze	1186	spectra_filtered/specs_ms.mgf	lib-00041.mgf	0.746532	NIST17	3094600	253.162	0.649179	3	0.000213623	329.067	329.066	-1	spectra_filtered/specs_ms.mgf1186	20		1	25	ZSPZNFOLWQEVQJ-UHFFFAOYSA-N	ZSPZNFOLWQEVQJ	Phenylpropanoids and polyketides	Flavonoids	O-methylated flavonoids	Flavonoids	Flavonols	Shikimates and Phenylpropanoids
CCMSLIB00000081738	Quercetin 3,7-dimethyl ether	DI-ESI	qTof	Isolated	Norberto Lopes	Gobbo Neto	M-H	329.062	330.074	1	1968-02-02	N/A	OC1=C(O)C=C(C2=C(OC)C(C3=C(O)C=C(OC)C=C3O2)=O)C=C1	InChI=1S/C17H14O7/c1-22-9-6-12(20)14-13(7-9)24-16(17(23-2)15(14)21)8-3-4-10(18)11(19)5-8/h3-7,18-20H,1-2H3	N/A	3	Negative	UPDATE-SINGLE-ANNOTATED-BRONZE	Bronze	1186	spectra_filtered/specs_ms.mgf	lib-00035.mgf	0.651065	GNPS-LIBRARY	3094600	253.162	13.6329	4	0.00448608	329.062	329.066	-1	spectra_filtered/specs_ms.mgf1186	20		0	0	LUJAXSNNYBCFEE-UHFFFAOYSA-N	LUJAXSNNYBCFEE	Phenylpropanoids and polyketides	Flavonoids	O-methylated flavonoids	Flavonoids	Flavonols	Shikimates and Phenylpropanoids
CCMSLIB00004705321	4',5,7-trihydroxy-3,6-dimethoxyflavone	N/A	ESI-QFT	isolated	MoNA	MoNA:VF-NPL-QEHF014258	[M-H]-	329.067	0	1	N/A	N/A	N/A	InChI=1S/C17H14O7/c1-22-16-10(19)7-11-12(13(16)20)14(21)17(23-2)15(24-11)8-3-5-9(18)6-4-8/h3-7,18-20H,1-2H3	N/A	3	negative	UPDATE-SINGLE-ANNOTATED-BRONZE	Bronze	1186	spectra_filtered/specs_ms.mgf	lib-00002.mgf	0.648113	MONA	3094600	253.162	1.48384	3	0.000488281	329.067	329.066	-1	spectra_filtered/specs_ms.mgf1186	20		0	0	DDNPCXHBFYJXBJ-UHFFFAOYSA-N	DDNPCXHBFYJXBJ	Phenylpropanoids and polyketides	Flavonoids	O-methylated flavonoids	N/A	N/A	N/A
CCMSLIB00003590448	Aurantio-obtusin	ESI	HCD	Isolated	NIST	NIST	M-H	329.067	0	1	67979253	N/A	CC1=C(C(=C2C(=C1)C(=O)C3=CC(=C(C(=C3C2=O)O)OC)O)OC)O	InChI=1S/C17H14O7/c1-6-4-7-11(17(24-3)12(6)19)14(21)10-8(13(7)20)5-9(18)16(23-2)15(10)22/h4-5,18-19,22H,1-3H3	N/A	3	Negative	UPDATE-SINGLE-ANNOTATED-BRONZE	Bronze	1186	spectra_filtered/specs_ms.mgf	lib-00041.mgf	0.634931	NIST17	3094600	253.162	0.649179	3	0.000213623	329.067	329.066	-1	spectra_filtered/specs_ms.mgf1186	20		2	6	RNXZPKOEJUFJON-UHFFFAOYSA-N	RNXZPKOEJUFJON	Benzenoids	Anthracenes	Anthraquinones	Coumarins|Polycyclic aromatic polyketides	Anthraquinones and anthrones|Simple coumarins	Polyketides|Shikimates and Phenylpropanoids
CCMSLIB00003567886	Rhamnazin	ESI	HCD	Isolated	NIST	NIST	M-H	329.067	0	1	552545	N/A	COC1=CC(=C2C(=C1)OC(=C(C2=O)O)C3=CC(=C(C=C3)O)OC)O	InChI=1S/C17H14O7/c1-22-9-6-11(19)14-13(7-9)24-17(16(21)15(14)20)8-3-4-10(18)12(5-8)23-2/h3-7,18-19,21H,1-2H3	N/A	3	Negative	UPDATE-SINGLE-ANNOTATED-BRONZE	Bronze	1186	spectra_filtered/specs_ms.mgf	lib-00041.mgf	0.597881	NIST17	3094600	253.162	0.649179	3	0.000213623	329.067	329.066	-1	spectra_filtered/specs_ms.mgf1186	20		2	4	MYMGKIQXYXSRIJ-UHFFFAOYSA-N	MYMGKIQXYXSRIJ	Phenylpropanoids and polyketides	Flavonoids	Flavones	Flavonoids	Flavonols	Shikimates and Phenylpropanoids
CCMSLIB00006701417	4-hydroxybenzaldehyde	LC-ESI	Orbitrap	commercial	Trent Northen	JGI:208100	M-H	121.029	0	1	N/A	N/A	O=Cc1ccc(O)cc1	InChI=1S/C7H6O2/c8-5-6-1-3-7(9)4-2-6/h1-5,9H	N/A	3	Negative	UPDATE-SINGLE-ANNOTATED-BRONZE	Bronze	1197	spectra_filtered/specs_ms.mgf	lib-00009.mgf	0.830901	BERKELEY-LAB	7710000	154.86	0.630375	3	7.62939e-05	121.029	121.029	-1	spectra_filtered/specs_ms.mgf1197	17		0	0	RGHHSNMVTDWUBI-UHFFFAOYSA-N	RGHHSNMVTDWUBI	Organic oxygen compounds	Organooxygen compounds	Carbonyl compounds	Phenolic acids (C6-C1)	Shikimic acids and derivatives|Simple phenolic acids	Shikimates and Phenylpropanoids
CCMSLIB00006708560	3-hydroxybenzaldehyde	LC-ESI	Orbitrap	commercial	Trent Northen	JGI:215243	M-H	121.029	0	1	N/A	N/A	O=Cc1cccc(O)c1	InChI=1S/C7H6O2/c8-5-6-2-1-3-7(9)4-6/h1-5,9H	N/A	3	Negative	UPDATE-SINGLE-ANNOTATED-BRONZE	Bronze	1197	spectra_filtered/specs_ms.mgf	lib-00009.mgf	0.8248719999999999	BERKELEY-LAB	7710000	154.86	0.630375	4	7.62939e-05	121.029	121.029	-1	spectra_filtered/specs_ms.mgf1197	17		0	0	IAVREABSGIHHMO-UHFFFAOYSA-N	IAVREABSGIHHMO	Organic oxygen compounds	Organooxygen compounds	Carbonyl compounds	Phenolic acids (C6-C1)	Shikimic acids and derivatives|Simple phenolic acids	Shikimates and Phenylpropanoids
CCMSLIB00003443293	3,5-Dihydroxybenzyl alcohol	ESI	HCD	Isolated	NIST	NIST	M-H-H2O	121.03	0	1	29654555	N/A	C1=C(C=C(C=C1O)O)CO	InChI=1S/C7H8O3/c8-4-5-1-6(9)3-7(10)2-5/h1-3,8-10H,4H2	N/A	3	Negative	UPDATE-SINGLE-ANNOTATED-BRONZE	Bronze	1197	spectra_filtered/specs_ms.mgf	lib-00041.mgf	0.708919	NIST17	7710000	154.86	0.8194870000000001	3	9.91821e-05	121.03	121.029	-1	spectra_filtered/specs_ms.mgf1197	17		0	0	NGYYFWGABVVEPL-UHFFFAOYSA-N	NGYYFWGABVVEPL	Benzenoids	Phenols	Benzenediols
CCMSLIB00000578331	4-HYDROXYBENZALDEHYDE	LC-ESI	Q-Exactive Plus	Commercial standard	Alexandrov Theodore	Prasad	M-H	121.029	122.037	0	123-08-0	126	O=Cc1ccc(O)cc1	N/A	N/A	1	Negative	UPDATE-SINGLE-ANNOTATED-GOLD	Gold	1197	spectra_filtered/specs_ms.mgf	lib-00021.mgf	0.70721	GNPS-EMBL-MCF	7710000	154.86	3.341	3	0.000404358	121.029	121.029	-1	spectra_filtered/specs_ms.mgf1197	17		0	0	RGHHSNMVTDWUBI-UHFFFAOYSA-N	RGHHSNMVTDWUBI	Organic oxygen compounds	Organooxygen compounds	Carbonyl compounds	Phenolic acids (C6-C1)	Shikimic acids and derivatives|Simple phenolic acids	Shikimates and Phenylpropanoids
CCMSLIB00003573466	3-Hydroxybenzaldehyde	ESI	HCD	Isolated	NIST	NIST	M-H	121.03	0	1	100834	N/A	C1=CC(=CC(=C1)O)C=O	InChI=1S/C7H6O2/c8-5-6-2-1-3-7(9)4-6/h1-5,9H	N/A	3	Negative	UPDATE-SINGLE-ANNOTATED-BRONZE	Bronze	1197	spectra_filtered/specs_ms.mgf	lib-00041.mgf	0.6807479999999999	NIST17	7710000	154.86	0.8194870000000001	4	9.91821e-05	121.03	121.029	-1	spectra_filtered/specs_ms.mgf1197	17		0	0	IAVREABSGIHHMO-UHFFFAOYSA-N	IAVREABSGIHHMO	Organic oxygen compounds	Organooxygen compounds	Carbonyl compounds	Phenolic acids (C6-C1)	Shikimic acids and derivatives|Simple phenolic acids	Shikimates and Phenylpropanoids
CCMSLIB00003573465	3-Hydroxybenzaldehyde	ESI	HCD	Isolated	NIST	NIST	M-H	121.03	0	1	100834	N/A	C1=CC(=CC(=C1)O)C=O	InChI=1S/C7H6O2/c8-5-6-2-1-3-7(9)4-6/h1-5,9H	N/A	3	Negative	UPDATE-SINGLE-ANNOTATED-BRONZE	Bronze	1197	spectra_filtered/specs_ms.mgf	lib-00041.mgf	0.676374	NIST17	7710000	154.86	0.8194870000000001	3	9.91821e-05	121.03	121.029	-1	spectra_filtered/specs_ms.mgf1197	17		0	0	IAVREABSGIHHMO-UHFFFAOYSA-N	IAVREABSGIHHMO	Organic oxygen compounds	Organooxygen compounds	Carbonyl compounds	Phenolic acids (C6-C1)	Shikimic acids and derivatives|Simple phenolic acids	Shikimates and Phenylpropanoids
CCMSLIB00003573467	3-Hydroxybenzaldehyde	ESI	HCD	Isolated	NIST	NIST	M-H	121.03	0	1	100834	N/A	C1=CC(=CC(=C1)O)C=O	InChI=1S/C7H6O2/c8-5-6-2-1-3-7(9)4-6/h1-5,9H	N/A	3	Negative	UPDATE-SINGLE-ANNOTATED-BRONZE	Bronze	1197	spectra_filtered/specs_ms.mgf	lib-00041.mgf	0.665673	NIST17	7710000	154.86	0.8194870000000001	4	9.91821e-05	121.03	121.029	-1	spectra_filtered/specs_ms.mgf1197	17		0	0	IAVREABSGIHHMO-UHFFFAOYSA-N	IAVREABSGIHHMO	Organic oxygen compounds	Organooxygen compounds	Carbonyl compounds	Phenolic acids (C6-C1)	Shikimic acids and derivatives|Simple phenolic acids	Shikimates and Phenylpropanoids
CCMSLIB00003453300	3-Hydroxymandelic acid	ESI	HCD	Isolated	NIST	NIST	M-H-CH2O2	121.03	0	1	17119152	N/A	C1=CC(=CC(=C1)O)C(C(=O)O)O	InChI=1S/C8H8O4/c9-6-3-1-2-5(4-6)7(10)8(11)12/h1-4,7,9-10H,(H,11,12)	N/A	3	Negative	UPDATE-SINGLE-ANNOTATED-BRONZE	Bronze	1197	spectra_filtered/specs_ms.mgf	lib-00041.mgf	0.662713	NIST17	7710000	154.86	0.8194870000000001	3	9.91821e-05	121.03	121.029	-1	spectra_filtered/specs_ms.mgf1197	17		0	0	OLSDAJRAVOVKLG-UHFFFAOYSA-N	OLSDAJRAVOVKLG	Benzenoids	Phenols	1-hydroxy-4-unsubstituted benzenoids	Phenylpropanoids (C6-C3)	Cinnamic acids and derivatives	Shikimates and Phenylpropanoids
CCMSLIB00003573468	3-Hydroxybenzaldehyde	ESI	HCD	Isolated	NIST	NIST	M-H	121.03	0	1	100834	N/A	C1=CC(=CC(=C1)O)C=O	InChI=1S/C7H6O2/c8-5-6-2-1-3-7(9)4-6/h1-5,9H	N/A	3	Negative	UPDATE-SINGLE-ANNOTATED-BRONZE	Bronze	1197	spectra_filtered/specs_ms.mgf	lib-00041.mgf	0.644892	NIST17	7710000	154.86	0.8194870000000001	4	9.91821e-05	121.03	121.029	-1	spectra_filtered/specs_ms.mgf1197	17		0	0	IAVREABSGIHHMO-UHFFFAOYSA-N	IAVREABSGIHHMO	Organic oxygen compounds	Organooxygen compounds	Carbonyl compounds	Phenolic acids (C6-C1)	Shikimic acids and derivatives|Simple phenolic acids	Shikimates and Phenylpropanoids
CCMSLIB00003573985	Xanthydrol	ESI	HCD	Isolated	NIST	NIST	M-H-C6H4	121.03	0	1	90460	N/A	C1=CC=C2C(=C1)C(C3=CC=CC=C3O2)O	InChI=1S/C13H10O2/c14-13-9-5-1-3-7-11(9)15-12-8-4-2-6-10(12)13/h1-8,13-14H	N/A	3	Negative	UPDATE-SINGLE-ANNOTATED-BRONZE	Bronze	1197	spectra_filtered/specs_ms.mgf	lib-00041.mgf	0.639882	NIST17	7710000	154.86	0.8194870000000001	3	9.91821e-05	121.03	121.029	-1	spectra_filtered/specs_ms.mgf1197	17		0	0	JFRMYMMIJXLMBB-UHFFFAOYSA-N	JFRMYMMIJXLMBB	Organoheterocyclic compounds	Benzopyrans	1-benzopyrans	Flavonoids	Chalcones	Shikimates and Phenylpropanoids
CCMSLIB00003573469	3-Hydroxybenzaldehyde	ESI	HCD	Isolated	NIST	NIST	M-H	121.03	0	1	100834	N/A	C1=CC(=CC(=C1)O)C=O	InChI=1S/C7H6O2/c8-5-6-2-1-3-7(9)4-6/h1-5,9H	N/A	3	Negative	UPDATE-SINGLE-ANNOTATED-BRONZE	Bronze	1197	spectra_filtered/specs_ms.mgf	lib-00041.mgf	0.634242	NIST17	7710000	154.86	0.8194870000000001	4	9.91821e-05	121.03	121.029	-1	spectra_filtered/specs_ms.mgf1197	17		0	0	IAVREABSGIHHMO-UHFFFAOYSA-N	IAVREABSGIHHMO	Organic oxygen compounds	Organooxygen compounds	Carbonyl compounds	Phenolic acids (C6-C1)	Shikimic acids and derivatives|Simple phenolic acids	Shikimates and Phenylpropanoids
CCMSLIB00003573986	Xanthydrol	ESI	HCD	Isolated	NIST	NIST	M-H-C6H4	121.03	0	1	90460	N/A	C1=CC=C2C(=C1)C(C3=CC=CC=C3O2)O	InChI=1S/C13H10O2/c14-13-9-5-1-3-7-11(9)15-12-8-4-2-6-10(12)13/h1-8,13-14H	N/A	3	Negative	UPDATE-SINGLE-ANNOTATED-BRONZE	Bronze	1197	spectra_filtered/specs_ms.mgf	lib-00041.mgf	0.6340720000000001	NIST17	7710000	154.86	0.8194870000000001	3	9.91821e-05	121.03	121.029	-1	spectra_filtered/specs_ms.mgf1197	17		0	0	JFRMYMMIJXLMBB-UHFFFAOYSA-N	JFRMYMMIJXLMBB	Organoheterocyclic compounds	Benzopyrans	1-benzopyrans	Flavonoids	Chalcones	Shikimates and Phenylpropanoids
CCMSLIB00003573987	Xanthydrol	ESI	HCD	Isolated	NIST	NIST	M-H-C6H4	121.03	0	1	90460	N/A	C1=CC=C2C(=C1)C(C3=CC=CC=C3O2)O	InChI=1S/C13H10O2/c14-13-9-5-1-3-7-11(9)15-12-8-4-2-6-10(12)13/h1-8,13-14H	N/A	3	Negative	UPDATE-SINGLE-ANNOTATED-BRONZE	Bronze	1197	spectra_filtered/specs_ms.mgf	lib-00041.mgf	0.619478	NIST17	7710000	154.86	0.8194870000000001	3	9.91821e-05	121.03	121.029	-1	spectra_filtered/specs_ms.mgf1197	17		0	0	JFRMYMMIJXLMBB-UHFFFAOYSA-N	JFRMYMMIJXLMBB	Organoheterocyclic compounds	Benzopyrans	1-benzopyrans	Flavonoids	Chalcones	Shikimates and Phenylpropanoids
CCMSLIB00003573471	3-Hydroxybenzaldehyde	ESI	HCD	Isolated	NIST	NIST	M-H	121.03	0	1	100834	N/A	C1=CC(=CC(=C1)O)C=O	InChI=1S/C7H6O2/c8-5-6-2-1-3-7(9)4-6/h1-5,9H	N/A	3	Negative	UPDATE-SINGLE-ANNOTATED-BRONZE	Bronze	1197	spectra_filtered/specs_ms.mgf	lib-00041.mgf	0.605554	NIST17	7710000	154.86	0.8194870000000001	3	9.91821e-05	121.03	121.029	-1	spectra_filtered/specs_ms.mgf1197	17		0	0	IAVREABSGIHHMO-UHFFFAOYSA-N	IAVREABSGIHHMO	Organic oxygen compounds	Organooxygen compounds	Carbonyl compounds	Phenolic acids (C6-C1)	Shikimic acids and derivatives|Simple phenolic acids	Shikimates and Phenylpropanoids
CCMSLIB00003573470	3-Hydroxybenzaldehyde	ESI	HCD	Isolated	NIST	NIST	M-H	121.03	0	1	100834	N/A	C1=CC(=CC(=C1)O)C=O	InChI=1S/C7H6O2/c8-5-6-2-1-3-7(9)4-6/h1-5,9H	N/A	3	Negative	UPDATE-SINGLE-ANNOTATED-BRONZE	Bronze	1197	spectra_filtered/specs_ms.mgf	lib-00041.mgf	0.60438	NIST17	7710000	154.86	0.8194870000000001	3	9.91821e-05	121.03	121.029	-1	spectra_filtered/specs_ms.mgf1197	17		0	0	IAVREABSGIHHMO-UHFFFAOYSA-N	IAVREABSGIHHMO	Organic oxygen compounds	Organooxygen compounds	Carbonyl compounds	Phenolic acids (C6-C1)	Shikimic acids and derivatives|Simple phenolic acids	Shikimates and Phenylpropanoids
CCMSLIB00003573988	Xanthydrol	ESI	HCD	Isolated	NIST	NIST	M-H-C6H4	121.03	0	1	90460	N/A	C1=CC=C2C(=C1)C(C3=CC=CC=C3O2)O	InChI=1S/C13H10O2/c14-13-9-5-1-3-7-11(9)15-12-8-4-2-6-10(12)13/h1-8,13-14H	N/A	3	Negative	UPDATE-SINGLE-ANNOTATED-BRONZE	Bronze	1197	spectra_filtered/specs_ms.mgf	lib-00041.mgf	0.598866	NIST17	7710000	154.86	0.8194870000000001	3	9.91821e-05	121.03	121.029	-1	spectra_filtered/specs_ms.mgf1197	17		0	0	JFRMYMMIJXLMBB-UHFFFAOYSA-N	JFRMYMMIJXLMBB	Organoheterocyclic compounds	Benzopyrans	1-benzopyrans	Flavonoids	Chalcones	Shikimates and Phenylpropanoids
CCMSLIB00003573989	Xanthydrol	ESI	HCD	Isolated	NIST	NIST	M-H-C6H4	121.03	0	1	90460	N/A	C1=CC=C2C(=C1)C(C3=CC=CC=C3O2)O	InChI=1S/C13H10O2/c14-13-9-5-1-3-7-11(9)15-12-8-4-2-6-10(12)13/h1-8,13-14H	N/A	3	Negative	UPDATE-SINGLE-ANNOTATED-BRONZE	Bronze	1197	spectra_filtered/specs_ms.mgf	lib-00041.mgf	0.5820529999999999	NIST17	7710000	154.86	0.8194870000000001	3	9.91821e-05	121.03	121.029	-1	spectra_filtered/specs_ms.mgf1197	17		0	0	JFRMYMMIJXLMBB-UHFFFAOYSA-N	JFRMYMMIJXLMBB	Organoheterocyclic compounds	Benzopyrans	1-benzopyrans	Flavonoids	Chalcones	Shikimates and Phenylpropanoids
CCMSLIB00003371732	Monoisobutyl phthalate	ESI	HCD	Isolated	NIST	NIST	M-H	221.082	0	1	30833535	N/A	CC(C)COC(=O)C1=CC=CC=C1C(=O)O	InChI=1S/C12H14O4/c1-8(2)7-16-12(15)10-6-4-3-5-9(10)11(13)14/h3-6,8H,7H2,1-2H3,(H,13,14)	N/A	3	Negative	UPDATE-SINGLE-ANNOTATED-BRONZE	Bronze	1256	spectra_filtered/specs_ms.mgf	lib-00041.mgf	0.572821	NIST17	841900	276.529	0	4	0	221.082	221.082	-1	spectra_filtered/specs_ms.mgf1256	20		3	14	RZJSUWQGFCHNFS-UHFFFAOYSA-N	RZJSUWQGFCHNFS	Benzenoids	Benzene and substituted derivatives	Benzoic acids and derivatives	Phenolic acids (C6-C1)	Shikimic acids and derivatives|Simple phenolic acids	Shikimates and Phenylpropanoids
CCMSLIB00003371733	Monoisobutyl phthalate	ESI	HCD	Isolated	NIST	NIST	M-H	221.082	0	1	30833535	N/A	CC(C)COC(=O)C1=CC=CC=C1C(=O)O	InChI=1S/C12H14O4/c1-8(2)7-16-12(15)10-6-4-3-5-9(10)11(13)14/h3-6,8H,7H2,1-2H3,(H,13,14)	N/A	3	Negative	UPDATE-SINGLE-ANNOTATED-BRONZE	Bronze	1256	spectra_filtered/specs_ms.mgf	lib-00041.mgf	0.5656	NIST17	841900	276.529	0	4	0	221.082	221.082	-1	spectra_filtered/specs_ms.mgf1256	20		3	14	RZJSUWQGFCHNFS-UHFFFAOYSA-N	RZJSUWQGFCHNFS	Benzenoids	Benzene and substituted derivatives	Benzoic acids and derivatives	Phenolic acids (C6-C1)	Shikimic acids and derivatives|Simple phenolic acids	Shikimates and Phenylpropanoids
CCMSLIB00003371731	Monoisobutyl phthalate	ESI	HCD	Isolated	NIST	NIST	M-H	221.082	0	1	30833535	N/A	CC(C)COC(=O)C1=CC=CC=C1C(=O)O	InChI=1S/C12H14O4/c1-8(2)7-16-12(15)10-6-4-3-5-9(10)11(13)14/h3-6,8H,7H2,1-2H3,(H,13,14)	N/A	3	Negative	UPDATE-SINGLE-ANNOTATED-BRONZE	Bronze	1256	spectra_filtered/specs_ms.mgf	lib-00041.mgf	0.565546	NIST17	841900	276.529	0	4	0	221.082	221.082	-1	spectra_filtered/specs_ms.mgf1256	20		3	14	RZJSUWQGFCHNFS-UHFFFAOYSA-N	RZJSUWQGFCHNFS	Benzenoids	Benzene and substituted derivatives	Benzoic acids and derivatives	Phenolic acids (C6-C1)	Shikimic acids and derivatives|Simple phenolic acids	Shikimates and Phenylpropanoids
CCMSLIB00003371730	Monoisobutyl phthalate	ESI	HCD	Isolated	NIST	NIST	M-H	221.082	0	1	30833535	N/A	CC(C)COC(=O)C1=CC=CC=C1C(=O)O	InChI=1S/C12H14O4/c1-8(2)7-16-12(15)10-6-4-3-5-9(10)11(13)14/h3-6,8H,7H2,1-2H3,(H,13,14)	N/A	3	Negative	UPDATE-SINGLE-ANNOTATED-BRONZE	Bronze	1256	spectra_filtered/specs_ms.mgf	lib-00041.mgf	0.5525	NIST17	841900	276.529	0	4	0	221.082	221.082	-1	spectra_filtered/specs_ms.mgf1256	20		3	14	RZJSUWQGFCHNFS-UHFFFAOYSA-N	RZJSUWQGFCHNFS	Benzenoids	Benzene and substituted derivatives	Benzoic acids and derivatives	Phenolic acids (C6-C1)	Shikimic acids and derivatives|Simple phenolic acids	Shikimates and Phenylpropanoids
CCMSLIB00003371734	Monoisobutyl phthalate	ESI	HCD	Isolated	NIST	NIST	M-H	221.082	0	1	30833535	N/A	CC(C)COC(=O)C1=CC=CC=C1C(=O)O	InChI=1S/C12H14O4/c1-8(2)7-16-12(15)10-6-4-3-5-9(10)11(13)14/h3-6,8H,7H2,1-2H3,(H,13,14)	N/A	3	Negative	UPDATE-SINGLE-ANNOTATED-BRONZE	Bronze	1256	spectra_filtered/specs_ms.mgf	lib-00041.mgf	0.547565	NIST17	841900	276.529	0	4	0	221.082	221.082	-1	spectra_filtered/specs_ms.mgf1256	20		3	14	RZJSUWQGFCHNFS-UHFFFAOYSA-N	RZJSUWQGFCHNFS	Benzenoids	Benzene and substituted derivatives	Benzoic acids and derivatives	Phenolic acids (C6-C1)	Shikimic acids and derivatives|Simple phenolic acids	Shikimates and Phenylpropanoids
CCMSLIB00003371729	Monoisobutyl phthalate	ESI	HCD	Isolated	NIST	NIST	M-H	221.082	0	1	30833535	N/A	CC(C)COC(=O)C1=CC=CC=C1C(=O)O	InChI=1S/C12H14O4/c1-8(2)7-16-12(15)10-6-4-3-5-9(10)11(13)14/h3-6,8H,7H2,1-2H3,(H,13,14)	N/A	3	Negative	UPDATE-SINGLE-ANNOTATED-BRONZE	Bronze	1256	spectra_filtered/specs_ms.mgf	lib-00041.mgf	0.5464899999999999	NIST17	841900	276.529	0	5	0	221.082	221.082	-1	spectra_filtered/specs_ms.mgf1256	20		3	14	RZJSUWQGFCHNFS-UHFFFAOYSA-N	RZJSUWQGFCHNFS	Benzenoids	Benzene and substituted derivatives	Benzoic acids and derivatives	Phenolic acids (C6-C1)	Shikimic acids and derivatives|Simple phenolic acids	Shikimates and Phenylpropanoids
CCMSLIB00003371728	Monoisobutyl phthalate	ESI	HCD	Isolated	NIST	NIST	M-H	221.082	0	1	30833535	N/A	CC(C)COC(=O)C1=CC=CC=C1C(=O)O	InChI=1S/C12H14O4/c1-8(2)7-16-12(15)10-6-4-3-5-9(10)11(13)14/h3-6,8H,7H2,1-2H3,(H,13,14)	N/A	3	Negative	UPDATE-SINGLE-ANNOTATED-BRONZE	Bronze	1256	spectra_filtered/specs_ms.mgf	lib-00041.mgf	0.5404329999999999	NIST17	841900	276.529	0	5	0	221.082	221.082	-1	spectra_filtered/specs_ms.mgf1256	20		3	14	RZJSUWQGFCHNFS-UHFFFAOYSA-N	RZJSUWQGFCHNFS	Benzenoids	Benzene and substituted derivatives	Benzoic acids and derivatives	Phenolic acids (C6-C1)	Shikimic acids and derivatives|Simple phenolic acids	Shikimates and Phenylpropanoids
CCMSLIB00003371727	Monoisobutyl phthalate	ESI	HCD	Isolated	NIST	NIST	M-H	221.082	0	1	30833535	N/A	CC(C)COC(=O)C1=CC=CC=C1C(=O)O	InChI=1S/C12H14O4/c1-8(2)7-16-12(15)10-6-4-3-5-9(10)11(13)14/h3-6,8H,7H2,1-2H3,(H,13,14)	N/A	3	Negative	UPDATE-SINGLE-ANNOTATED-BRONZE	Bronze	1256	spectra_filtered/specs_ms.mgf	lib-00041.mgf	0.526558	NIST17	841900	276.529	0	5	0	221.082	221.082	-1	spectra_filtered/specs_ms.mgf1256	20		3	14	RZJSUWQGFCHNFS-UHFFFAOYSA-N	RZJSUWQGFCHNFS	Benzenoids	Benzene and substituted derivatives	Benzoic acids and derivatives	Phenolic acids (C6-C1)	Shikimic acids and derivatives|Simple phenolic acids	Shikimates and Phenylpropanoids
CCMSLIB00005732848	Massbank:EQ367252 Diethyl-phthalate|Diethyl phthalate|Diethyl benzene-1,2-dicarboxylate	ESI	Hybrid FT	Isolated	Massbank	Massbank	M-H	221.082	0	1	84-66-2	N/A	CCOC(=O)C1=CC=CC=C1C(=O)OCC	1S/C12H14O4/c1-3-15-11(13)9-7-5-6-8-10(9)12(14)16-4-2/h5-8H,3-4H2,1-2H3	N/A	3	Negative	UPDATE-SINGLE-ANNOTATED-BRONZE	Bronze	1256	spectra_filtered/specs_ms.mgf	lib-00039.mgf	0.5247149999999999	MASSBANK	841900	276.529	0.48313100000000003	4	0.000106812	221.082	221.082	-1	spectra_filtered/specs_ms.mgf1256	20		0	0	FLKPEMZONWLCSK-UHFFFAOYSA-N	FLKPEMZONWLCSK	Benzenoids	Benzene and substituted derivatives	Benzoic acids and derivatives	Phenolic acids (C6-C1)	Shikimic acids and derivatives|Simple phenolic acids	Shikimates and Phenylpropanoids
CCMSLIB00000568739	MoNA:934502 Diethyl phthalate (NF)	LC-ESI	qTof	Isolated	MoNA	MoNA	M-H	221.082	222.089	1	N/A	N/A	CCOC(=O)C1=CC=CC=C1C(=O)OCC	InChI=1S/C12H14O4/c1-3-15-11(13)9-7-5-6-8-10(9)12(14)16-4-2/h5-8H,3-4H2,1-2H3	N/A	3	Negative	UPDATE-SINGLE-ANNOTATED-BRONZE	Bronze	1256	spectra_filtered/specs_ms.mgf	lib-00002.mgf	0.5247149999999999	MONA	841900	276.529	0.48313100000000003	4	0.000106812	221.082	221.082	-1	spectra_filtered/specs_ms.mgf1256	20		0	0	FLKPEMZONWLCSK-UHFFFAOYSA-N	FLKPEMZONWLCSK	Benzenoids	Benzene and substituted derivatives	Benzoic acids and derivatives	Phenolic acids (C6-C1)	Shikimic acids and derivatives|Simple phenolic acids	Shikimates and Phenylpropanoids
CCMSLIB00003371735	Monoisobutyl phthalate	ESI	HCD	Isolated	NIST	NIST	M-H	221.082	0	1	30833535	N/A	CC(C)COC(=O)C1=CC=CC=C1C(=O)O	InChI=1S/C12H14O4/c1-8(2)7-16-12(15)10-6-4-3-5-9(10)11(13)14/h3-6,8H,7H2,1-2H3,(H,13,14)	N/A	3	Negative	UPDATE-SINGLE-ANNOTATED-BRONZE	Bronze	1256	spectra_filtered/specs_ms.mgf	lib-00041.mgf	0.524107	NIST17	841900	276.529	0	4	0	221.082	221.082	-1	spectra_filtered/specs_ms.mgf1256	20		3	14	RZJSUWQGFCHNFS-UHFFFAOYSA-N	RZJSUWQGFCHNFS	Benzenoids	Benzene and substituted derivatives	Benzoic acids and derivatives	Phenolic acids (C6-C1)	Shikimic acids and derivatives|Simple phenolic acids	Shikimates and Phenylpropanoids
CCMSLIB00000568555	MoNA:958521 Diethyl phthalate (NF)	LC-ESI-QFT	LC-ESI-QFT	isolated	MoNA	MoNA	[M-H]-	221.082	0	1	N/A	N/A	N/A	InChI=1S/C12H14O4/c1-3-15-11(13)9-7-5-6-8-10(9)12(14)16-4-2/h5-8H,3-4H2,1-2H3	N/A	3		UPDATE-SINGLE-ANNOTATED-BRONZE	Bronze	1256	spectra_filtered/specs_ms.mgf	lib-00002.mgf	0.516027	MONA	841900	276.529	0.48313100000000003	5	0.000106812	221.082	221.082	-1	spectra_filtered/specs_ms.mgf1256	20		0	0	FLKPEMZONWLCSK-UHFFFAOYSA-N	FLKPEMZONWLCSK	Benzenoids	Benzene and substituted derivatives	Benzoic acids and derivatives	N/A	N/A	N/A
CCMSLIB00005731340	Massbank:EQ367253 Diethyl-phthalate|Diethyl phthalate|Diethyl benzene-1,2-dicarboxylate	ESI	Hybrid FT	Isolated	Massbank	Massbank	M-H	221.082	0	1	84-66-2	N/A	CCOC(=O)C1=CC=CC=C1C(=O)OCC	1S/C12H14O4/c1-3-15-11(13)9-7-5-6-8-10(9)12(14)16-4-2/h5-8H,3-4H2,1-2H3	N/A	3	Negative	UPDATE-SINGLE-ANNOTATED-BRONZE	Bronze	1256	spectra_filtered/specs_ms.mgf	lib-00039.mgf	0.516027	MASSBANK	841900	276.529	0.48313100000000003	5	0.000106812	221.082	221.082	-1	spectra_filtered/specs_ms.mgf1256	20		0	0	FLKPEMZONWLCSK-UHFFFAOYSA-N	FLKPEMZONWLCSK	Benzenoids	Benzene and substituted derivatives	Benzoic acids and derivatives	Phenolic acids (C6-C1)	Shikimic acids and derivatives|Simple phenolic acids	Shikimates and Phenylpropanoids
CCMSLIB00003371724	Monoisobutyl phthalate	ESI	HCD	Isolated	NIST	NIST	M-H	221.082	0	1	30833535	N/A	CC(C)COC(=O)C1=CC=CC=C1C(=O)O	InChI=1S/C12H14O4/c1-8(2)7-16-12(15)10-6-4-3-5-9(10)11(13)14/h3-6,8H,7H2,1-2H3,(H,13,14)	N/A	3	Negative	UPDATE-SINGLE-ANNOTATED-BRONZE	Bronze	1256	spectra_filtered/specs_ms.mgf	lib-00041.mgf	0.507487	NIST17	841900	276.529	0	5	0	221.082	221.082	-1	spectra_filtered/specs_ms.mgf1256	20		3	14	RZJSUWQGFCHNFS-UHFFFAOYSA-N	RZJSUWQGFCHNFS	Benzenoids	Benzene and substituted derivatives	Benzoic acids and derivatives	Phenolic acids (C6-C1)	Shikimic acids and derivatives|Simple phenolic acids	Shikimates and Phenylpropanoids
CCMSLIB00003371726	Monoisobutyl phthalate	ESI	HCD	Isolated	NIST	NIST	M-H	221.082	0	1	30833535	N/A	CC(C)COC(=O)C1=CC=CC=C1C(=O)O	InChI=1S/C12H14O4/c1-8(2)7-16-12(15)10-6-4-3-5-9(10)11(13)14/h3-6,8H,7H2,1-2H3,(H,13,14)	N/A	3	Negative	UPDATE-SINGLE-ANNOTATED-BRONZE	Bronze	1256	spectra_filtered/specs_ms.mgf	lib-00041.mgf	0.505447	NIST17	841900	276.529	0	5	0	221.082	221.082	-1	spectra_filtered/specs_ms.mgf1256	20		3	14	RZJSUWQGFCHNFS-UHFFFAOYSA-N	RZJSUWQGFCHNFS	Benzenoids	Benzene and substituted derivatives	Benzoic acids and derivatives	Phenolic acids (C6-C1)	Shikimic acids and derivatives|Simple phenolic acids	Shikimates and Phenylpropanoids
CCMSLIB00003371725	Monoisobutyl phthalate	ESI	HCD	Isolated	NIST	NIST	M-H	221.082	0	1	30833535	N/A	CC(C)COC(=O)C1=CC=CC=C1C(=O)O	InChI=1S/C12H14O4/c1-8(2)7-16-12(15)10-6-4-3-5-9(10)11(13)14/h3-6,8H,7H2,1-2H3,(H,13,14)	N/A	3	Negative	UPDATE-SINGLE-ANNOTATED-BRONZE	Bronze	1256	spectra_filtered/specs_ms.mgf	lib-00041.mgf	0.501926	NIST17	841900	276.529	0	5	0	221.082	221.082	-1	spectra_filtered/specs_ms.mgf1256	20		3	14	RZJSUWQGFCHNFS-UHFFFAOYSA-N	RZJSUWQGFCHNFS	Benzenoids	Benzene and substituted derivatives	Benzoic acids and derivatives	Phenolic acids (C6-C1)	Shikimic acids and derivatives|Simple phenolic acids	Shikimates and Phenylpropanoids
CCMSLIB00005730352	Massbank:EQ367251 Diethyl-phthalate|Diethyl phthalate|Diethyl benzene-1,2-dicarboxylate	ESI	Hybrid FT	Isolated	Massbank	Massbank	M-H	221.082	0	1	84-66-2	N/A	CCOC(=O)C1=CC=CC=C1C(=O)OCC	1S/C12H14O4/c1-3-15-11(13)9-7-5-6-8-10(9)12(14)16-4-2/h5-8H,3-4H2,1-2H3	N/A	3	Negative	UPDATE-SINGLE-ANNOTATED-BRONZE	Bronze	1256	spectra_filtered/specs_ms.mgf	lib-00039.mgf	0.5006390000000001	MASSBANK	841900	276.529	0.48313100000000003	4	0.000106812	221.082	221.082	-1	spectra_filtered/specs_ms.mgf1256	20		0	0	FLKPEMZONWLCSK-UHFFFAOYSA-N	FLKPEMZONWLCSK	Benzenoids	Benzene and substituted derivatives	Benzoic acids and derivatives	Phenolic acids (C6-C1)	Shikimic acids and derivatives|Simple phenolic acids	Shikimates and Phenylpropanoids
CCMSLIB00000569250	MoNA:933702 Diethyl phthalate (NF)	LC-ESI-QFT	LC-ESI-QFT	isolated	MoNA	MoNA	[M-H]-	221.082	0	1	N/A	N/A	N/A	InChI=1S/C12H14O4/c1-3-15-11(13)9-7-5-6-8-10(9)12(14)16-4-2/h5-8H,3-4H2,1-2H3	N/A	3		UPDATE-SINGLE-ANNOTATED-BRONZE	Bronze	1256	spectra_filtered/specs_ms.mgf	lib-00002.mgf	0.5006390000000001	MONA	841900	276.529	0.48313100000000003	4	0.000106812	221.082	221.082	-1	spectra_filtered/specs_ms.mgf1256	20		0	0	FLKPEMZONWLCSK-UHFFFAOYSA-N	FLKPEMZONWLCSK	Benzenoids	Benzene and substituted derivatives	Benzoic acids and derivatives	N/A	N/A	N/A
CCMSLIB00003371519	Monobutyl phthalate	ESI	HCD	Isolated	NIST	NIST	M-H	221.082	0	1	131704	N/A	CCCCOC(=O)C1=CC=CC=C1C(=O)O	InChI=1S/C12H14O4/c1-2-3-8-16-12(15)10-7-5-4-6-9(10)11(13)14/h4-7H,2-3,8H2,1H3,(H,13,14)	N/A	3	Negative	UPDATE-SINGLE-ANNOTATED-BRONZE	Bronze	1256	spectra_filtered/specs_ms.mgf	lib-00041.mgf	0.498954	NIST17	841900	276.529	0	4	0	221.082	221.082	-1	spectra_filtered/specs_ms.mgf1256	20		4	72	YZBOVSFWWNVKRJ-UHFFFAOYSA-N	YZBOVSFWWNVKRJ	Benzenoids	Benzene and substituted derivatives	Benzoic acids and derivatives	Phenolic acids (C6-C1)	Shikimic acids and derivatives|Simple phenolic acids	Shikimates and Phenylpropanoids
CCMSLIB00003371520	Monobutyl phthalate	ESI	HCD	Isolated	NIST	NIST	M-H	221.082	0	1	131704	N/A	CCCCOC(=O)C1=CC=CC=C1C(=O)O	InChI=1S/C12H14O4/c1-2-3-8-16-12(15)10-7-5-4-6-9(10)11(13)14/h4-7H,2-3,8H2,1H3,(H,13,14)	N/A	3	Negative	UPDATE-SINGLE-ANNOTATED-BRONZE	Bronze	1256	spectra_filtered/specs_ms.mgf	lib-00041.mgf	0.49185200000000007	NIST17	841900	276.529	0	4	0	221.082	221.082	-1	spectra_filtered/specs_ms.mgf1256	20		4	72	YZBOVSFWWNVKRJ-UHFFFAOYSA-N	YZBOVSFWWNVKRJ	Benzenoids	Benzene and substituted derivatives	Benzoic acids and derivatives	Phenolic acids (C6-C1)	Shikimic acids and derivatives|Simple phenolic acids	Shikimates and Phenylpropanoids
CCMSLIB00005742320	Massbank:PR305530 Luteolin-6-C-glucoside	ESI	qTof	Isolated	Massbank	Massbank	M-H	447.093	0	1	N/A	N/A	OCC1OC(C(O)C(O)C1O)C1=C(O)C2=C(OC(=CC2=O)C2=CC(O)=C(O)C=C2)C=C1O	1S/C21H20O11/c22-6-14-17(27)19(29)20(30)21(32-14)16-11(26)5-13-15(18(16)28)10(25)4-12(31-13)7-1-2-8(23)9(24)3-7/h1-5,14,17,19-24,26-30H,6H2	N/A	3	Negative	UPDATE-SINGLE-ANNOTATED-BRONZE	Bronze	1372	spectra_filtered/specs_ms.mgf	lib-00039.mgf	0.902595	MASSBANK	37790000	177.233	0.409547	12	0.000183105	447.093	447.093	-1	spectra_filtered/specs_ms.mgf1372	20		0	0	ODBRNZZJSYPIDI-UHFFFAOYSA-N	ODBRNZZJSYPIDI	Phenylpropanoids and polyketides	Flavonoids	Flavonoid glycosides	Flavonoids	Flavones	Shikimates and Phenylpropanoids
CCMSLIB00005739226	Massbank:PR040128 luteolin-6-C-glucoside|Homoorietin|Isoorientin|Lutl_6_C_Glc|2-(3,4-dihydroxyphenyl)-5,7-dihydroxy-6-[(2S,3S,4R,5R,6R)-3,4,5-trihydroxy-6-(hydroxymethyl)oxan-2-yl]chromen-4-one|Homoorientin	ESI	qTof	Isolated	Massbank	Massbank	M+H	447.1	0	1	4261-42-1	N/A	OCC(C(O)4)OC(C(O)C(O)4)c(c(O)1)c(O)c(C(=O)3)c(OC(=C3)c(c2)cc(O)c(O)c2)c1	1S/C21H20O11/c22-6-14-17(27)19(29)20(30)21(32-14)16-11(26)5-13-15(18(16)28)10(25)4-12(31-13)7-1-2-8(23)9(24)3-7/h1-5,14,17,19-24,26-30H,6H2/t14-,17-,19+,20-,21+/m1/s1	N/A	3	Negative	UPDATE-SINGLE-ANNOTATED-BRONZE	Bronze	1372	spectra_filtered/specs_ms.mgf	lib-00039.mgf	0.901041	MASSBANK	37790000	177.233	16.1086	12	0.00720215	447.1	447.093	-1	spectra_filtered/specs_ms.mgf1372	20		0	0	ODBRNZZJSYPIDI-UHFFFAOYSA-N	ODBRNZZJSYPIDI	Phenylpropanoids and polyketides	Flavonoids	Flavonoid glycosides	Flavonoids	Flavones	Shikimates and Phenylpropanoids
CCMSLIB00000222098	ReSpect:PT204250 Homoorientin|Lutl-6-C-Glc|Isoorientin|luteolin-6-C-glucoside|luteolin- 6-C-beta-D-glucopyranoside|2-(3,4-dihydroxyphenyl)-5,7-dihydroxy-6-[(2S,3R,4R,5S,6R)-3,4,5-trihydroxy-6-(hydroxymethyl)oxan-2-yl]	ESI	LC-Q-TOF/MS	Isolated	Putative ReSpect Match	ReSpect	[M+H]	447.093	0	1	4261-42-1	N/A	C1=CC(=C(C=C1C2=CC(=O)C3=C(C(=C(C=C3O2)O)C4C(C(C(C(O4)CO)O)O)O)O)O)O	1/C21H20O11/c22-6-14-17(27)19(29)20(30)21(32-14)16-11(26)5-13-15(18(16)28)10(25)4-12(31-13)7-1-2-8(23)9(24)3-7/h1-5,14,17,19-24,26-30H,6H2/t14-,17-,19+,20-,21+/m1/s1	N/A	3	Positive	UPDATE-SINGLE-ANNOTATED-BRONZE	Bronze	1372	spectra_filtered/specs_ms.mgf	lib-00033.mgf	0.884652	RESPECT	37790000	177.233	0.409547	9	0.000183105	447.093	447.093	-1	spectra_filtered/specs_ms.mgf1372	20		2	29	ODBRNZZJSYPIDI-UHFFFAOYSA-N	ODBRNZZJSYPIDI	Phenylpropanoids and polyketides	Flavonoids	Flavonoid glycosides	Flavonoids	Flavones	Shikimates and Phenylpropanoids
CCMSLIB00005759402	Massbank:PT204250 Lutl-6-C-Glc|Isoorientin|Homoorientin|2-(3,4-dihydroxyphenyl)-5,7-dihydroxy-6-[(2S,3R,4R,5S,6R)-3,4,5-trihydroxy-6-(hydroxymethyl)oxan-2-yl]chromen-4-one|luteolin-6-C-glucoside|luteolin- 6-C-beta-D-gl	ESI	qTof	Isolated	Massbank	Massbank	M+H	447.093	0	1	4261-42-1	N/A	C1=CC(=C(C=C1C2=CC(=O)C3=C(C(=C(C=C3O2)O)C4C(C(C(C(O4)CO)O)O)O)O)O)O	1S/C21H20O11/c22-6-14-17(27)19(29)20(30)21(32-14)16-11(26)5-13-15(18(16)28)10(25)4-12(31-13)7-1-2-8(23)9(24)3-7/h1-5,14,17,19-24,26-30H,6H2	N/A	3	Negative	UPDATE-SINGLE-ANNOTATED-BRONZE	Bronze	1372	spectra_filtered/specs_ms.mgf	lib-00039.mgf	0.8845129999999999	MASSBANK	37790000	177.233	0.409547	9	0.000183105	447.093	447.093	-1	spectra_filtered/specs_ms.mgf1372	20		0	0	ODBRNZZJSYPIDI-UHFFFAOYSA-N	ODBRNZZJSYPIDI	Phenylpropanoids and polyketides	Flavonoids	Flavonoid glycosides	Flavonoids	Flavones	Shikimates and Phenylpropanoids
CCMSLIB00005748141	Massbank:PR100668 Homoorientin|Lutl-6-C-Glc|Isoorientin|luteolin-6-C-glucoside|luteolin- 6-C-beta-D-glucopyranoside|Homoorietin	ESI	qTof	Isolated	Massbank	Massbank	M-H	447.093	0	1	4261-42-1	N/A	OCC(C(O)4)OC(C(O)C(O)4)c(c(O)1)c(O)c(C(=O)3)c(OC(=C3)c(c2)cc(O)c(O)c2)c1	1S/C21H20O11/c22-6-14-17(27)19(29)20(30)21(32-14)16-11(26)5-13-15(18(16)28)10(25)4-12(31-13)7-1-2-8(23)9(24)3-7/h1-5,14,17,19-24,26-30H,6H2/t14-,17-,19+,20-,21+/m1/s1	N/A	3	Negative	UPDATE-SINGLE-ANNOTATED-BRONZE	Bronze	1372	spectra_filtered/specs_ms.mgf	lib-00039.mgf	0.8845129999999999	MASSBANK	37790000	177.233	0.409547	9	0.000183105	447.093	447.093	-1	spectra_filtered/specs_ms.mgf1372	20		0	0	ODBRNZZJSYPIDI-UHFFFAOYSA-N	ODBRNZZJSYPIDI	Phenylpropanoids and polyketides	Flavonoids	Flavonoid glycosides	Flavonoids	Flavones	Shikimates and Phenylpropanoids
CCMSLIB00003555797	Isoorientin	ESI	HCD	Isolated	NIST	NIST	M-H	447.093	0	1	4261421	N/A	C1=CC(=C(C=C1C2=CC(=O)C3=C(C(=C(C=C3O2)O)C4C(C(C(C(O4)CO)O)O)O)O)O)O	InChI=1S/C21H20O11/c22-6-14-17(27)19(29)20(30)21(32-14)16-11(26)5-13-15(18(16)28)10(25)4-12(31-13)7-1-2-8(23)9(24)3-7/h1-5,14,17,19-24,26-30H,6H2/t14-,17-,19+,20-,21+/m1/s1	N/A	3	Negative	UPDATE-SINGLE-ANNOTATED-BRONZE	Bronze	1372	spectra_filtered/specs_ms.mgf	lib-00041.mgf	0.876676	NIST17	37790000	177.233	1.09212	13	0.000488281	447.093	447.093	-1	spectra_filtered/specs_ms.mgf1372	20		27	651	ODBRNZZJSYPIDI-UHFFFAOYSA-N	ODBRNZZJSYPIDI	Phenylpropanoids and polyketides	Flavonoids	Flavonoid glycosides	Flavonoids	Flavones	Shikimates and Phenylpropanoids
CCMSLIB00004696807	homoorientin	N/A	ESI-QFT	isolated	MoNA	MoNA:VF-NPL-QEHF005744	[M-H]-	447.093	0	1	N/A	N/A	N/A	InChI=1S/C21H20O11/c22-6-14-17(27)19(29)20(30)21(32-14)16-11(26)5-13-15(18(16)28)10(25)4-12(31-13)7-1-2-8(23)9(24)3-7/h1-5,14,17,19-24,26-30H,6H2	N/A	3	negative	UPDATE-SINGLE-ANNOTATED-BRONZE	Bronze	1372	spectra_filtered/specs_ms.mgf	lib-00002.mgf	0.861157	MONA	37790000	177.233	0.409547	11	0.000183105	447.093	447.093	-1	spectra_filtered/specs_ms.mgf1372	20		0	0	ODBRNZZJSYPIDI-UHFFFAOYSA-N	ODBRNZZJSYPIDI	Phenylpropanoids and polyketides	Flavonoids	Flavonoid glycosides	N/A	N/A	N/A
CCMSLIB00005738985	Massbank:PR305542 Luteolin-6-C-glucoside	ESI	qTof	Isolated	Massbank	Massbank	M-H	447.093	0	1	N/A	N/A	OCC1OC(C(O)C(O)C1O)C1=C(O)C2=C(OC(=CC2=O)C2=CC(O)=C(O)C=C2)C=C1O	1S/C21H20O11/c22-6-14-17(27)19(29)20(30)21(32-14)16-11(26)5-13-15(18(16)28)10(25)4-12(31-13)7-1-2-8(23)9(24)3-7/h1-5,14,17,19-24,26-30H,6H2	N/A	3	Negative	UPDATE-SINGLE-ANNOTATED-BRONZE	Bronze	1372	spectra_filtered/specs_ms.mgf	lib-00039.mgf	0.856484	MASSBANK	37790000	177.233	0.409547	9	0.000183105	447.093	447.093	-1	spectra_filtered/specs_ms.mgf1372	20		0	0	ODBRNZZJSYPIDI-UHFFFAOYSA-N	ODBRNZZJSYPIDI	Phenylpropanoids and polyketides	Flavonoids	Flavonoid glycosides	Flavonoids	Flavones	Shikimates and Phenylpropanoids
CCMSLIB00003555798	Isoorientin	ESI	HCD	Isolated	NIST	NIST	M-H	447.093	0	1	4261421	N/A	C1=CC(=C(C=C1C2=CC(=O)C3=C(C(=C(C=C3O2)O)C4C(C(C(C(O4)CO)O)O)O)O)O)O	InChI=1S/C21H20O11/c22-6-14-17(27)19(29)20(30)21(32-14)16-11(26)5-13-15(18(16)28)10(25)4-12(31-13)7-1-2-8(23)9(24)3-7/h1-5,14,17,19-24,26-30H,6H2/t14-,17-,19+,20-,21+/m1/s1	N/A	3	Negative	UPDATE-SINGLE-ANNOTATED-BRONZE	Bronze	1372	spectra_filtered/specs_ms.mgf	lib-00041.mgf	0.853611	NIST17	37790000	177.233	1.09212	14	0.000488281	447.093	447.093	-1	spectra_filtered/specs_ms.mgf1372	20		27	651	ODBRNZZJSYPIDI-UHFFFAOYSA-N	ODBRNZZJSYPIDI	Phenylpropanoids and polyketides	Flavonoids	Flavonoid glycosides	Flavonoids	Flavones	Shikimates and Phenylpropanoids
CCMSLIB00003555902	Orientin	ESI	HCD	Isolated	NIST	NIST	M-H	447.093	0	1	28608755	N/A	C1=CC(=C(C=C1C2=CC(=O)C3=C(O2)C(=C(C=C3O)O)C4C(C(C(C(O4)CO)O)O)O)O)O	InChI=1S/C21H20O11/c22-6-14-17(28)18(29)19(30)21(32-14)16-11(26)4-10(25)15-12(27)5-13(31-20(15)16)7-1-2-8(23)9(24)3-7/h1-5,14,17-19,21-26,28-30H,6H2/t14-,17-,18+,19-,21+/m1/s1	N/A	3	Negative	UPDATE-SINGLE-ANNOTATED-BRONZE	Bronze	1372	spectra_filtered/specs_ms.mgf	lib-00041.mgf	0.8431780000000001	NIST17	37790000	177.233	1.09212	11	0.000488281	447.093	447.093	-1	spectra_filtered/specs_ms.mgf1372	20		17	339	PLAPMLGJVGLZOV-UHFFFAOYSA-N	PLAPMLGJVGLZOV	Phenylpropanoids and polyketides	Flavonoids	Flavonoid glycosides	Flavonoids	Flavones	Shikimates and Phenylpropanoids
CCMSLIB00005742577	Massbank:PR305810 Luteolin-8-C-glucoside	ESI	qTof	Isolated	Massbank	Massbank	M-H	447.093	0	1	N/A	N/A	OCC1OC(C(O)C(O)C1O)C1=C(O)C=C(O)C2=C1OC(=CC2=O)C1=CC(O)=C(O)C=C1	1S/C21H20O11/c22-6-14-17(28)18(29)19(30)21(32-14)16-11(26)4-10(25)15-12(27)5-13(31-20(15)16)7-1-2-8(23)9(24)3-7/h1-5,14,17-19,21-26,28-30H,6H2	N/A	3	Negative	UPDATE-SINGLE-ANNOTATED-BRONZE	Bronze	1372	spectra_filtered/specs_ms.mgf	lib-00039.mgf	0.841728	MASSBANK	37790000	177.233	0.409547	12	0.000183105	447.093	447.093	-1	spectra_filtered/specs_ms.mgf1372	20		0	0	PLAPMLGJVGLZOV-UHFFFAOYSA-N	PLAPMLGJVGLZOV	Phenylpropanoids and polyketides	Flavonoids	Flavonoid glycosides	Flavonoids	Flavones	Shikimates and Phenylpropanoids
CCMSLIB00005777790	Massbank:FIO00717 Isoorientin	ESI	qTof	Isolated	Massbank	Massbank	M-H	447.093	0	1	4261-42-1	N/A	OCC(C(O)4)OC(C(O)C(O)4)c(c(O)1)c(O)c(C(=O)3)c(OC(=C3)c(c2)cc(O)c(O)c2)c1	1S/C21H20O11/c22-6-14-17(27)19(29)20(30)21(32-14)16-11(26)5-13-15(18(16)28)10(25)4-12(31-13)7-1-2-8(23)9(24)3-7/h1-5,14,17,19-24,26-30H,6H2/t14-,17-,19+,20-,21+/m1/s1	N/A	3	Negative	UPDATE-SINGLE-ANNOTATED-BRONZE	Bronze	1372	spectra_filtered/specs_ms.mgf	lib-00039.mgf	0.839182	MASSBANK	37790000	177.233	0.409547	9	0.000183105	447.093	447.093	-1	spectra_filtered/specs_ms.mgf1372	20		0	0	ODBRNZZJSYPIDI-UHFFFAOYSA-N	ODBRNZZJSYPIDI	Phenylpropanoids and polyketides	Flavonoids	Flavonoid glycosides	Flavonoids	Flavones	Shikimates and Phenylpropanoids
CCMSLIB00005745402	Massbank:PR305548 Luteolin-6-C-glucoside	ESI	qTof	Isolated	Massbank	Massbank	M-H	447.093	0	1	N/A	N/A	OCC1OC(C(O)C(O)C1O)C1=C(O)C2=C(OC(=CC2=O)C2=CC(O)=C(O)C=C2)C=C1O	1S/C21H20O11/c22-6-14-17(27)19(29)20(30)21(32-14)16-11(26)5-13-15(18(16)28)10(25)4-12(31-13)7-1-2-8(23)9(24)3-7/h1-5,14,17,19-24,26-30H,6H2	N/A	3	Negative	UPDATE-SINGLE-ANNOTATED-BRONZE	Bronze	1372	spectra_filtered/specs_ms.mgf	lib-00039.mgf	0.8370000000000001	MASSBANK	37790000	177.233	0.409547	14	0.000183105	447.093	447.093	-1	spectra_filtered/specs_ms.mgf1372	20		0	0	ODBRNZZJSYPIDI-UHFFFAOYSA-N	ODBRNZZJSYPIDI	Phenylpropanoids and polyketides	Flavonoids	Flavonoid glycosides	Flavonoids	Flavones	Shikimates and Phenylpropanoids
CCMSLIB00005739935	Massbank:PR305786 Luteolin-8-C-glucoside	ESI	qTof	Isolated	Massbank	Massbank	M-H	447.093	0	1	N/A	N/A	OCC1OC(C(O)C(O)C1O)C1=C(O)C=C(O)C2=C1OC(=CC2=O)C1=CC(O)=C(O)C=C1	1S/C21H20O11/c22-6-14-17(28)18(29)19(30)21(32-14)16-11(26)4-10(25)15-12(27)5-13(31-20(15)16)7-1-2-8(23)9(24)3-7/h1-5,14,17-19,21-26,28-30H,6H2	N/A	3	Negative	UPDATE-SINGLE-ANNOTATED-BRONZE	Bronze	1372	spectra_filtered/specs_ms.mgf	lib-00039.mgf	0.835511	MASSBANK	37790000	177.233	0.409547	11	0.000183105	447.093	447.093	-1	spectra_filtered/specs_ms.mgf1372	20		0	0	PLAPMLGJVGLZOV-UHFFFAOYSA-N	PLAPMLGJVGLZOV	Phenylpropanoids and polyketides	Flavonoids	Flavonoid glycosides	Flavonoids	Flavones	Shikimates and Phenylpropanoids
CCMSLIB00005749352	Massbank:PR305554 Luteolin-6-C-glucoside	ESI	qTof	Isolated	Massbank	Massbank	M-H	447.093	0	1	N/A	N/A	OCC1OC(C(O)C(O)C1O)C1=C(O)C2=C(OC(=CC2=O)C2=CC(O)=C(O)C=C2)C=C1O	1S/C21H20O11/c22-6-14-17(27)19(29)20(30)21(32-14)16-11(26)5-13-15(18(16)28)10(25)4-12(31-13)7-1-2-8(23)9(24)3-7/h1-5,14,17,19-24,26-30H,6H2	N/A	3	Negative	UPDATE-SINGLE-ANNOTATED-BRONZE	Bronze	1372	spectra_filtered/specs_ms.mgf	lib-00039.mgf	0.834644	MASSBANK	37790000	177.233	0.409547	10	0.000183105	447.093	447.093	-1	spectra_filtered/specs_ms.mgf1372	20		0	0	ODBRNZZJSYPIDI-UHFFFAOYSA-N	ODBRNZZJSYPIDI	Phenylpropanoids and polyketides	Flavonoids	Flavonoid glycosides	Flavonoids	Flavones	Shikimates and Phenylpropanoids
CCMSLIB00005743649	Massbank:PR305835 Luteolin-8-C-glucoside	ESI	qTof	Isolated	Massbank	Massbank	M-H	447.093	0	1	N/A	N/A	OCC1OC(C(O)C(O)C1O)C1=C(O)C=C(O)C2=C1OC(=CC2=O)C1=CC(O)=C(O)C=C1	1S/C21H20O11/c22-6-14-17(28)18(29)19(30)21(32-14)16-11(26)4-10(25)15-12(27)5-13(31-20(15)16)7-1-2-8(23)9(24)3-7/h1-5,14,17-19,21-26,28-30H,6H2	N/A	3	Negative	UPDATE-SINGLE-ANNOTATED-BRONZE	Bronze	1372	spectra_filtered/specs_ms.mgf	lib-00039.mgf	0.83163	MASSBANK	37790000	177.233	0.409547	12	0.000183105	447.093	447.093	-1	spectra_filtered/specs_ms.mgf1372	20		0	0	PLAPMLGJVGLZOV-UHFFFAOYSA-N	PLAPMLGJVGLZOV	Phenylpropanoids and polyketides	Flavonoids	Flavonoid glycosides	Flavonoids	Flavones	Shikimates and Phenylpropanoids
CCMSLIB00005745900	Massbank:PR309287 Luteolin-8-C-glucoside	ESI	qTof	Isolated	Massbank	Massbank	M-H	447.093	0	1	N/A	N/A	O=C1C=C(OC2=C1C(O)=CC(O)=C2C3OC(CO)C(O)C(O)C3(O))C4=CC=C(O)C(O)=C4	1S/C21H20O11/c22-6-14-17(28)18(29)19(30)21(32-14)16-11(26)4-10(25)15-12(27)5-13(31-20(15)16)7-1-2-8(23)9(24)3-7/h1-5,14,17-19,21-26,28-30H,6H2	N/A	3	Negative	UPDATE-SINGLE-ANNOTATED-BRONZE	Bronze	1372	spectra_filtered/specs_ms.mgf	lib-00039.mgf	0.830399	MASSBANK	37790000	177.233	0.409547	13	0.000183105	447.093	447.093	-1	spectra_filtered/specs_ms.mgf1372	20		0	0	PLAPMLGJVGLZOV-UHFFFAOYSA-N	PLAPMLGJVGLZOV	Phenylpropanoids and polyketides	Flavonoids	Flavonoid glycosides	Flavonoids	Flavones	Shikimates and Phenylpropanoids
CCMSLIB00005743150	Massbank:PR305536 Luteolin-6-C-glucoside	ESI	qTof	Isolated	Massbank	Massbank	M-H	447.093	0	1	N/A	N/A	OCC1OC(C(O)C(O)C1O)C1=C(O)C2=C(OC(=CC2=O)C2=CC(O)=C(O)C=C2)C=C1O	1S/C21H20O11/c22-6-14-17(27)19(29)20(30)21(32-14)16-11(26)5-13-15(18(16)28)10(25)4-12(31-13)7-1-2-8(23)9(24)3-7/h1-5,14,17,19-24,26-30H,6H2	N/A	3	Negative	UPDATE-SINGLE-ANNOTATED-BRONZE	Bronze	1372	spectra_filtered/specs_ms.mgf	lib-00039.mgf	0.8246620000000001	MASSBANK	37790000	177.233	0.409547	12	0.000183105	447.093	447.093	-1	spectra_filtered/specs_ms.mgf1372	20		0	0	ODBRNZZJSYPIDI-UHFFFAOYSA-N	ODBRNZZJSYPIDI	Phenylpropanoids and polyketides	Flavonoids	Flavonoid glycosides	Flavonoids	Flavones	Shikimates and Phenylpropanoids
CCMSLIB00005745749	Massbank:PR307159 NP-000286(7)	ESI	qTof	Isolated	Massbank	Massbank	M-H	447.093	0	1	N/A	N/A	OCC1OC(C(O)C(O)C1O)C1=C(O)C2=C(OC(=CC2=O)C2=CC(O)=C(O)C=C2)C=C1O	1S/C21H20O11/c22-6-14-17(27)19(29)20(30)21(32-14)16-11(26)5-13-15(18(16)28)10(25)4-12(31-13)7-1-2-8(23)9(24)3-7/h1-5,14,17,19-24,26-30H,6H2	N/A	3	Negative	UPDATE-SINGLE-ANNOTATED-BRONZE	Bronze	1372	spectra_filtered/specs_ms.mgf	lib-00039.mgf	0.822334	MASSBANK	37790000	177.233	0.409547	12	0.000183105	447.093	447.093	-1	spectra_filtered/specs_ms.mgf1372	20		0	0	ODBRNZZJSYPIDI-UHFFFAOYSA-N	ODBRNZZJSYPIDI	Phenylpropanoids and polyketides	Flavonoids	Flavonoid glycosides	Flavonoids	Flavones	Shikimates and Phenylpropanoids
CCMSLIB00003555903	Orientin	ESI	HCD	Isolated	NIST	NIST	M-H	447.093	0	1	28608755	N/A	C1=CC(=C(C=C1C2=CC(=O)C3=C(O2)C(=C(C=C3O)O)C4C(C(C(C(O4)CO)O)O)O)O)O	InChI=1S/C21H20O11/c22-6-14-17(28)18(29)19(30)21(32-14)16-11(26)4-10(25)15-12(27)5-13(31-20(15)16)7-1-2-8(23)9(24)3-7/h1-5,14,17-19,21-26,28-30H,6H2/t14-,17-,18+,19-,21+/m1/s1	N/A	3	Negative	UPDATE-SINGLE-ANNOTATED-BRONZE	Bronze	1372	spectra_filtered/specs_ms.mgf	lib-00041.mgf	0.8209549999999999	NIST17	37790000	177.233	1.09212	11	0.000488281	447.093	447.093	-1	spectra_filtered/specs_ms.mgf1372	20		17	339	PLAPMLGJVGLZOV-UHFFFAOYSA-N	PLAPMLGJVGLZOV	Phenylpropanoids and polyketides	Flavonoids	Flavonoid glycosides	Flavonoids	Flavones	Shikimates and Phenylpropanoids
CCMSLIB00003166330	Benzenesulfonic acid, dodecyl(sulfophenoxy)-	ESI	QqQ	Isolated	NIST	NIST	M-2H]	248.08	0	1	30260721	N/A	CCCCCCCCCCCCC1=C(C=CC(=C1)OC2=CC=C(C=C2)S(=O)(=O)O)S(=O)(=O)O	InChI=1S/C24H34O7S2/c1-2-3-4-5-6-7-8-9-10-11-12-20-19-22(15-18-24(20)33(28,29)30)31-21-13-16-23(17-14-21)32(25,26)27/h13-19H,2-12H2,1H3,(H,25,26,27)(H,28,29,30)	N/A	3	Negative	UPDATE-SINGLE-ANNOTATED-BRONZE	Bronze	1377	spectra_filtered/specs_ms.mgf	lib-00041.mgf	0.527325	NIST17	105800	274.487	0.7995979999999999	3	0.000198364	248.08	248.08	1	spectra_filtered/specs_ms.mgf1377	1		1	5	VHPYFVGYHUYYCU-UHFFFAOYSA-N	VHPYFVGYHUYYCU	Benzenoids	Benzene and substituted derivatives	Diphenylethers			Polyketides
CCMSLIB00003175378	1-Hexadecanoyl-2-sn-glycero-3-phosphate	ESI	QqIT	Isolated	NIST	NIST	M-H	409.236	0	1	7220340	N/A	CCCCCCCCCCCCCCCC(=O)OCC(COP(=O)(O)O)O	InChI=1S/C19H39O7P/c1-2-3-4-5-6-7-8-9-10-11-12-13-14-15-19(21)25-16-18(20)17-26-27(22,23)24/h18,20H,2-17H2,1H3,(H2,22,23,24)/t18-/m1/s1	N/A	3	Negative	UPDATE-SINGLE-ANNOTATED-BRONZE	Bronze	1730	spectra_filtered/specs_ms.mgf	lib-00041.mgf	0.6122529999999999	NIST17	20564000	429.68199999999996	1.04401	3	0.000427246	409.236	409.236	-1	spectra_filtered/specs_ms.mgf1730	1		39	938	YNDYKPRNFWPPFU-UHFFFAOYSA-N	YNDYKPRNFWPPFU	Lipids and lipid-like molecules	Glycerophospholipids	Glycerophosphates	Glycerophospholipids	Glycerophosphates	Fatty acids
CCMSLIB00005738530	Massbank:RP022611 D-Glucose|(3R,4S,5S,6R)-6-(hydroxymethyl)oxane-2,3,4,5-tetrol	ESI	qTof	Isolated	Massbank	Massbank	M-H	179.056	0	1	50-99-7	N/A	OC[C@H]1OC(O)[C@H](O)[C@@H](O)[C@@H]1O	1S/C6H12O6/c7-1-2-3(8)4(9)5(10)6(11)12-2/h2-11H,1H2/t2-,3-,4+,5-,6?/m1/s1	N/A	3	Negative	UPDATE-SINGLE-ANNOTATED-BRONZE	Bronze	1809	spectra_filtered/specs_ms.mgf	lib-00039.mgf	0.7255550000000001	MASSBANK	28600000	20.938000000000002	0	3	0	179.056	179.05599999999998	-1	spectra_filtered/specs_ms.mgf1809	20		0	0	WQZGKKKJIJFFOK-GASJEMHNSA-N	WQZGKKKJIJFFOK	Organic oxygen compounds	Organooxygen compounds	Carbohydrates and carbohydrate conjugates	Saccharides|Flavonoids	Disaccharides|Flavones|Monosaccharides|Polysaccharides	Carbohydrates|Shikimates and Phenylpropanoids
CCMSLIB00006678838	FRUCTOSE	ESI	Orbitrap	isolated	MoNA	MoNA:MoNA038461	M-H	179.056	0	1	N/A	N/A	C1[C@H]([C@H]([C@@H](C(CO)(O)O1)O)O)O	"InChI=1S/C6H12O6/c7-2-6(11)5(10)4(9)3(8)1-12-6/h3-5,7-11H,1-2H2/t3-,4-,5+,6?/m1/s1"	N/A	3	negative	UPDATE-SINGLE-ANNOTATED-BRONZE	Bronze	1809	spectra_filtered/specs_ms.mgf	lib-00002.mgf	0.71178	MONA	28600000	20.938000000000002	0	4	0	179.056	179.05599999999998	-1	spectra_filtered/specs_ms.mgf1809	20		0	0	LKDRXBCSQODPBY-VRPWFDPXSA-N	LKDRXBCSQODPBY	Organic oxygen compounds	Organooxygen compounds	Carbohydrates and carbohydrate conjugates	Saccharides	Monosaccharides	Carbohydrates
CCMSLIB00005738288	Massbank:RP022811 D-Galactose|alpha-D-galactose|(2S,3R,4S,5R,6R)-6-(hydroxymethyl)oxane-2,3,4,5-tetrol	ESI	qTof	Isolated	Massbank	Massbank	M-H	179.056	0	1	59-23-4	N/A	O[C@H]1[C@@H](O)[C@H](O[C@H](O)[C@@H]1O)CO	1S/C6H12O6/c7-1-2-3(8)4(9)5(10)6(11)12-2/h2-11H,1H2/t2-,3+,4+,5-,6+/m1/s1	N/A	3	Negative	UPDATE-SINGLE-ANNOTATED-BRONZE	Bronze	1809	spectra_filtered/specs_ms.mgf	lib-00039.mgf	0.70775	MASSBANK	28600000	20.938000000000002	0	3	0	179.056	179.05599999999998	-1	spectra_filtered/specs_ms.mgf1809	20		0	0	WQZGKKKJIJFFOK-PHYPRBDBSA-N	WQZGKKKJIJFFOK	Organic oxygen compounds	Organooxygen compounds	Carbohydrates and carbohydrate conjugates	Saccharides|Flavonoids	Disaccharides|Flavones|Monosaccharides|Polysaccharides	Carbohydrates|Shikimates and Phenylpropanoids
CCMSLIB00003201334	D-Fructose	ESI	Q-TOF	Isolated	NIST	NIST	M-H	179.056	0	1	57487	N/A	C(C(C(C(C(=O)CO)O)O)O)O	InChI=1S/C6H12O6/c7-1-3(9)5(11)6(12)4(10)2-8/h3,5-9,11-12H,1-2H2/t3-,5-,6-/m1/s1	N/A	3	Negative	UPDATE-SINGLE-ANNOTATED-BRONZE	Bronze	1809	spectra_filtered/specs_ms.mgf	lib-00041.mgf	0.698882	NIST17	28600000	20.938000000000002	0.596525	3	0.000106812	179.056	179.05599999999998	-1	spectra_filtered/specs_ms.mgf1809	20		8	363	BJHIKXHVCXFQLS-UHFFFAOYSA-N	BJHIKXHVCXFQLS	Organic oxygen compounds	Organooxygen compounds	Carbohydrates and carbohydrate conjugates	Saccharides	Monosaccharides	Carbohydrates
CCMSLIB00006678861	PSICOSE	ESI	Orbitrap	isolated	MoNA	MoNA:MoNA037789	M-H	179.056	0	1	N/A	N/A	C1[C@H]([C@H]([C@H](C(CO)(O)O1)O)O)O	"InChI=1S/C6H12O6/c7-2-6(11)5(10)4(9)3(8)1-12-6/h3-5,7-11H,1-2H2/t3-,4-,5-,6?/m1/s1"	N/A	3	negative	UPDATE-SINGLE-ANNOTATED-BRONZE	Bronze	1809	spectra_filtered/specs_ms.mgf	lib-00002.mgf	0.694355	MONA	28600000	20.938000000000002	0	4	0	179.056	179.05599999999998	-1	spectra_filtered/specs_ms.mgf1809	20		0	0	LKDRXBCSQODPBY-JDJSBBGDSA-N	LKDRXBCSQODPBY	Organic oxygen compounds	Organooxygen compounds	Carbohydrates and carbohydrate conjugates	Saccharides	Monosaccharides	Carbohydrates
CCMSLIB00006678767	GALACTOSE	ESI	Orbitrap	isolated	MoNA	MoNA:MoNA038462	M-H	179.056	0	1	N/A	N/A	C([C@@H]1[C@@H]([C@@H]([C@H](C(O)O1)O)O)O)O	"InChI=1S/C6H12O6/c7-1-2-3(8)4(9)5(10)6(11)12-2/h2-11H,1H2/t2-,3+,4+,5-,6?/m1/s1"	N/A	3	negative	UPDATE-SINGLE-ANNOTATED-BRONZE	Bronze	1809	spectra_filtered/specs_ms.mgf	lib-00002.mgf	0.694344	MONA	28600000	20.938000000000002	0	4	0	179.056	179.05599999999998	-1	spectra_filtered/specs_ms.mgf1809	20		0	0	WQZGKKKJIJFFOK-SVZMEOIVSA-N	WQZGKKKJIJFFOK	Organic oxygen compounds	Organooxygen compounds	Carbohydrates and carbohydrate conjugates	Saccharides|Flavonoids	Disaccharides|Flavones|Monosaccharides|Polysaccharides	Carbohydrates|Shikimates and Phenylpropanoids
CCMSLIB00000479621	Galactose	DI-ESI	Q-Exactive Plus	Commercial standard	Alexandrov Theodore	Prasad	M-H	180.16	180.063	1	59-23-4	439357	N/A	"InChI=1S/C6H12O6/c7-1-2-3(8)4(9)5(10)6(11)12-2/h2-11H,1H2/t2-,3+,4+,5-,6?/m1/s1"	WQZGKKKJIJFFOK-SVZMEOIVSA-N	1	Negative	UPDATE-SINGLE-ANNOTATED-GOLD	Gold	1809	spectra_filtered/specs_ms.mgf	lib-00021.mgf	0.6786979999999999	GNPS-EMBL-MCF	28600000	20.938000000000002	39.1135	4	0.00700378	180.16	179.05599999999998	-1	spectra_filtered/specs_ms.mgf1809	20		0	0	N/A	N/A	N/A	N/A	N/A	N/A	N/A	N/A
CCMSLIB00000081789	glucose	LC-ESI	Hybrid FT	Commercial	Vorholt, Piel	Ryffel F, Eric He	M-H	179.055	180.063	-1	58367-01-4					3	Negative	UPDATE-SINGLE-ANNOTATED-BRONZE	Bronze	1809	spectra_filtered/specs_ms.mgf	lib-00035.mgf	0.676873	GNPS-LIBRARY	28600000	20.938000000000002	5.62442	4	0.00100708	179.055	179.05599999999998	-1	spectra_filtered/specs_ms.mgf1809	20		1	7	N/A	N/A	N/A	N/A	N/A	N/A	N/A	N/A
CCMSLIB00003139408	Spectral Match to L-Sorbose from NIST14	ESI	QqQ	Isolated	Data from Kevin Bush	Data deposited by fevargas	M-H	179.056	0	1	87796	N/A	N/A	N/A	N/A	3	Negative	UPDATE-SINGLE-ANNOTATED-BRONZE	Bronze	1809	spectra_filtered/specs_ms.mgf	lib-00015.mgf	0.67511	GNPS-NIST14-MATCHES	28600000	20.938000000000002	0	4	0	179.056	179.05599999999998	-1	spectra_filtered/specs_ms.mgf1809	20		4	8	N/A	N/A	N/A	N/A	N/A	N/A	N/A	N/A
CCMSLIB00000081794	fructose	DI-ESI	Hybrid FT	Commercial	Vorholt, Piel	Ryffel F, Eric He	M-H	179.055	180.063	-1	6035-50-3					3	Negative	UPDATE-SINGLE-ANNOTATED-BRONZE	Bronze	1809	spectra_filtered/specs_ms.mgf	lib-00035.mgf	0.671443	GNPS-LIBRARY	28600000	20.938000000000002	5.62442	3	0.00100708	179.055	179.05599999999998	-1	spectra_filtered/specs_ms.mgf1809	20		0	0	N/A	N/A	N/A	N/A	N/A	N/A	N/A	N/A
CCMSLIB00005738335	Massbank:RP022612 D-Glucose|(3R,4S,5S,6R)-6-(hydroxymethyl)oxane-2,3,4,5-tetrol	ESI	qTof	Isolated	Massbank	Massbank	M-H	179.056	0	1	50-99-7	N/A	OC[C@H]1OC(O)[C@H](O)[C@@H](O)[C@@H]1O	1S/C6H12O6/c7-1-2-3(8)4(9)5(10)6(11)12-2/h2-11H,1H2/t2-,3-,4+,5-,6?/m1/s1	N/A	3	Negative	UPDATE-SINGLE-ANNOTATED-BRONZE	Bronze	1809	spectra_filtered/specs_ms.mgf	lib-00039.mgf	0.671093	MASSBANK	28600000	20.938000000000002	0	4	0	179.056	179.05599999999998	-1	spectra_filtered/specs_ms.mgf1809	20		0	0	WQZGKKKJIJFFOK-GASJEMHNSA-N	WQZGKKKJIJFFOK	Organic oxygen compounds	Organooxygen compounds	Carbohydrates and carbohydrate conjugates	Saccharides|Flavonoids	Disaccharides|Flavones|Monosaccharides|Polysaccharides	Carbohydrates|Shikimates and Phenylpropanoids
CCMSLIB00003138806	Spectral Match to D-(-)-Tagatose from NIST14	ESI	QQQ	Isolated	Data from Kevin Bush	Data deposited by fevargas	M-H	179.056	180.063	1	87810	N/A	C([C@H]([C@@H]([C@@H](C(=O)CO)O)O)O)O	InChI=1S/C6H12O6/c7-1-3(9)5(11)6(12)4(10)2-8/h3,5-9,11-12H,1-2H2/t3-,5+,6-/m1/s1	N/A	3	Negative	UPDATE-SINGLE-ANNOTATED-BRONZE	Bronze	1809	spectra_filtered/specs_ms.mgf	lib-00015.mgf	0.670366	GNPS-NIST14-MATCHES	28600000	20.938000000000002	0	4	0	179.056	179.05599999999998	-1	spectra_filtered/specs_ms.mgf1809	20		1	30	BJHIKXHVCXFQLS-PQLUHFTBSA-N	BJHIKXHVCXFQLS	Organic oxygen compounds	Organooxygen compounds	Carbohydrates and carbohydrate conjugates	Saccharides	Monosaccharides	Carbohydrates
CCMSLIB00006678681	GLUCOSE	ESI	Orbitrap	isolated	MoNA	MoNA:MoNA038230	M-H	179.056	0	1	N/A	N/A	C([C@@H]1[C@H]([C@@H]([C@H](C(O)O1)O)O)O)O	"InChI=1S/C6H12O6/c7-1-2-3(8)4(9)5(10)6(11)12-2/h2-11H,1H2/t2-,3-,4+,5-,6?/m1/s1"	N/A	3	negative	UPDATE-SINGLE-ANNOTATED-BRONZE	Bronze	1809	spectra_filtered/specs_ms.mgf	lib-00002.mgf	0.667637	MONA	28600000	20.938000000000002	0	4	0	179.056	179.05599999999998	-1	spectra_filtered/specs_ms.mgf1809	20		0	0	WQZGKKKJIJFFOK-GASJEMHNSA-N	WQZGKKKJIJFFOK	Organic oxygen compounds	Organooxygen compounds	Carbohydrates and carbohydrate conjugates	Saccharides|Flavonoids	Disaccharides|Flavones|Monosaccharides|Polysaccharides	Carbohydrates|Shikimates and Phenylpropanoids
CCMSLIB00003139388	Spectral Match to D-(+)-Mannose from NIST14	ESI	QQQ	Isolated	Data from Kevin Bush	Data deposited by fevargas	M-H	179.056	180.063	1	3458284	N/A	C([C@@H]1[C@H]([C@@H]([C@@H](C(O1)O)O)O)O)O	InChI=1S/C6H12O6/c7-1-2-3(8)4(9)5(10)6(11)12-2/h2-11H,1H2/t2-,3-,4+,5+,6?/m1/s1	N/A	3	Negative	UPDATE-SINGLE-ANNOTATED-BRONZE	Bronze	1809	spectra_filtered/specs_ms.mgf	lib-00015.mgf	0.6666350000000001	GNPS-NIST14-MATCHES	28600000	20.938000000000002	0	4	0	179.056	179.05599999999998	-1	spectra_filtered/specs_ms.mgf1809	20		0	0	WQZGKKKJIJFFOK-QTVWNMPRSA-N	WQZGKKKJIJFFOK	Organic oxygen compounds	Organooxygen compounds	Carbohydrates and carbohydrate conjugates	Saccharides|Flavonoids	Disaccharides|Flavones|Monosaccharides|Polysaccharides	Carbohydrates|Shikimates and Phenylpropanoids
CCMSLIB00006679476	ALPHA-GLUCOSE	ESI	Orbitrap	isolated	MoNA	MoNA:MoNA037783	M-H	179.056	0	1	N/A	N/A	C([C@@H]1[C@H]([C@@H]([C@H]([C@@H](O)O1)O)O)O)O	"InChI=1S/C6H12O6/c7-1-2-3(8)4(9)5(10)6(11)12-2/h2-11H,1H2/t2-,3-,4+,5-,6+/m1/s1"	N/A	3	negative	UPDATE-SINGLE-ANNOTATED-BRONZE	Bronze	1809	spectra_filtered/specs_ms.mgf	lib-00002.mgf	0.6458020000000001	MONA	28600000	20.938000000000002	0	4	0	179.056	179.05599999999998	-1	spectra_filtered/specs_ms.mgf1809	20		0	0	WQZGKKKJIJFFOK-DVKNGEFBSA-N	WQZGKKKJIJFFOK	Organic oxygen compounds	Organooxygen compounds	Carbohydrates and carbohydrate conjugates	Saccharides|Flavonoids	Disaccharides|Flavones|Monosaccharides|Polysaccharides	Carbohydrates|Shikimates and Phenylpropanoids
CCMSLIB00006679431	SORBOSE	ESI	Orbitrap	isolated	MoNA	MoNA:MoNA038469	M-H	179.056	0	1	N/A	N/A	C([C@@H]([C@H]([C@@H](C(=O)CO)O)O)O)O	"InChI=1S/C6H12O6/c7-1-3(9)5(11)6(12)4(10)2-8/h3,5-9,11-12H,1-2H2/t3-,5+,6+/m0/s1"	N/A	3	negative	UPDATE-SINGLE-ANNOTATED-BRONZE	Bronze	1809	spectra_filtered/specs_ms.mgf	lib-00002.mgf	0.642875	MONA	28600000	20.938000000000002	0	3	0	179.056	179.05599999999998	-1	spectra_filtered/specs_ms.mgf1809	20		0	0	BJHIKXHVCXFQLS-OTWZMJIISA-N	BJHIKXHVCXFQLS	Organic oxygen compounds	Organooxygen compounds	Carbohydrates and carbohydrate conjugates	Saccharides	Monosaccharides	Carbohydrates
CCMSLIB00003139409	Spectral Match to D-Psicose from NIST14	ESI	QqQ	Isolated	Data from Kevin Bush	Data deposited by fevargas	M-H	179.056	0	1	551688	N/A	N/A	N/A	N/A	3	Negative	UPDATE-SINGLE-ANNOTATED-BRONZE	Bronze	1809	spectra_filtered/specs_ms.mgf	lib-00015.mgf	0.6232949999999999	GNPS-NIST14-MATCHES	28600000	20.938000000000002	0	3	0	179.056	179.05599999999998	-1	spectra_filtered/specs_ms.mgf1809	20		0	0	N/A	N/A	N/A	N/A	N/A	N/A	N/A	N/A
CCMSLIB00006679582	SORBOSE	ESI	Orbitrap	isolated	MoNA	MoNA:MoNA037774	M-H	179.056	0	1	N/A	N/A	C([C@@H]([C@H]([C@@H](C(=O)CO)O)O)O)O	"InChI=1S/C6H12O6/c7-1-3(9)5(11)6(12)4(10)2-8/h3,5-9,11-12H,1-2H2/t3-,5+,6+/m0/s1"	N/A	3	negative	UPDATE-SINGLE-ANNOTATED-BRONZE	Bronze	1809	spectra_filtered/specs_ms.mgf	lib-00002.mgf	0.619066	MONA	28600000	20.938000000000002	0	3	0	179.056	179.05599999999998	-1	spectra_filtered/specs_ms.mgf1809	20		0	0	BJHIKXHVCXFQLS-OTWZMJIISA-N	BJHIKXHVCXFQLS	Organic oxygen compounds	Organooxygen compounds	Carbohydrates and carbohydrate conjugates	Saccharides	Monosaccharides	Carbohydrates
CCMSLIB00000479622	Glucose	DI-ESI	Orbitrap	Commercial	Alexandrov Theodore	Prasad	M-H	179.063	180.063	1	50-99-7	5793	N/A	"InChI=1S/C6H12O6/c7-1-2-3(8)4(9)5(10)6(11)12-2/h2-11H,1H2/t2-,3-,4+,5-,6?/m1/s1"	WQZGKKKJIJFFOK-GASJEMHNSA-N	1	Negative	UPDATE-SINGLE-ANNOTATED-GOLD	Gold	1809	spectra_filtered/specs_ms.mgf	lib-00021.mgf	0.616681	GNPS-EMBL-MCF	28600000	20.938000000000002	39.1135	3	0.00700378	179.063	179.05599999999998	-1	spectra_filtered/specs_ms.mgf1809	20		1	24	N/A	N/A	N/A	N/A	N/A	N/A	N/A	N/A
CCMSLIB00006679812	MANNOSE	ESI	Orbitrap	isolated	MoNA	MoNA:MoNA038465	M-H	179.056	0	1	N/A	N/A	C([C@@H]1[C@H]([C@@H]([C@@H](C(O)O1)O)O)O)O	"InChI=1S/C6H12O6/c7-1-2-3(8)4(9)5(10)6(11)12-2/h2-11H,1H2/t2-,3-,4+,5+,6?/m1/s1"	N/A	3	negative	UPDATE-SINGLE-ANNOTATED-BRONZE	Bronze	1809	spectra_filtered/specs_ms.mgf	lib-00002.mgf	0.611448	MONA	28600000	20.938000000000002	0	3	0	179.056	179.05599999999998	-1	spectra_filtered/specs_ms.mgf1809	20		0	0	WQZGKKKJIJFFOK-QTVWNMPRSA-N	WQZGKKKJIJFFOK	Organic oxygen compounds	Organooxygen compounds	Carbohydrates and carbohydrate conjugates	Saccharides|Flavonoids	Disaccharides|Flavones|Monosaccharides|Polysaccharides	Carbohydrates|Shikimates and Phenylpropanoids
CCMSLIB00003542285	Malioxamycin	ESI	HCD	Isolated	NIST	NIST	M-H-C5H10N2O	133.014	0	1	73020276	N/A	CC(C)C(C(=O)NOC(CC(=O)O)C(=O)O)N	InChI=1S/C9H16N2O6/c1-4(2)7(10)8(14)11-17-5(9(15)16)3-6(12)13/h4-5,7H,3,10H2,1-2H3,(H,11,14)(H,12,13)(H,15,16)/t5-,7+/m1/s1	N/A	3	Negative	UPDATE-SINGLE-ANNOTATED-BRONZE	Bronze	1812	spectra_filtered/specs_ms.mgf	lib-00041.mgf	0.9429719999999999	NIST17	53670000	20.74	1.4913	5	0.000198364	133.014	133.014	-1	spectra_filtered/specs_ms.mgf1812	20		0	0	KXQRAPMNPUXYGT-UHFFFAOYSA-N	KXQRAPMNPUXYGT	Organic acids and derivatives	Carboxylic acids and derivatives	Amino acids, peptides, and analogues	Small peptides	Aminoacids|Dipeptides	Amino acids and Peptides
CCMSLIB00003542286	Malioxamycin	ESI	HCD	Isolated	NIST	NIST	M-H-C5H10N2O	133.014	0	1	73020276	N/A	CC(C)C(C(=O)NOC(CC(=O)O)C(=O)O)N	InChI=1S/C9H16N2O6/c1-4(2)7(10)8(14)11-17-5(9(15)16)3-6(12)13/h4-5,7H,3,10H2,1-2H3,(H,11,14)(H,12,13)(H,15,16)/t5-,7+/m1/s1	N/A	3	Negative	UPDATE-SINGLE-ANNOTATED-BRONZE	Bronze	1812	spectra_filtered/specs_ms.mgf	lib-00041.mgf	0.9414870000000001	NIST17	53670000	20.74	1.4913	4	0.000198364	133.014	133.014	-1	spectra_filtered/specs_ms.mgf1812	20		0	0	KXQRAPMNPUXYGT-UHFFFAOYSA-N	KXQRAPMNPUXYGT	Organic acids and derivatives	Carboxylic acids and derivatives	Amino acids, peptides, and analogues	Small peptides	Aminoacids|Dipeptides	Amino acids and Peptides
CCMSLIB00003542284	Malioxamycin	ESI	HCD	Isolated	NIST	NIST	M-H-C5H10N2O	133.014	0	1	73020276	N/A	CC(C)C(C(=O)NOC(CC(=O)O)C(=O)O)N	InChI=1S/C9H16N2O6/c1-4(2)7(10)8(14)11-17-5(9(15)16)3-6(12)13/h4-5,7H,3,10H2,1-2H3,(H,11,14)(H,12,13)(H,15,16)/t5-,7+/m1/s1	N/A	3	Negative	UPDATE-SINGLE-ANNOTATED-BRONZE	Bronze	1812	spectra_filtered/specs_ms.mgf	lib-00041.mgf	0.919898	NIST17	53670000	20.74	1.4913	5	0.000198364	133.014	133.014	-1	spectra_filtered/specs_ms.mgf1812	20		0	0	KXQRAPMNPUXYGT-UHFFFAOYSA-N	KXQRAPMNPUXYGT	Organic acids and derivatives	Carboxylic acids and derivatives	Amino acids, peptides, and analogues	Small peptides	Aminoacids|Dipeptides	Amino acids and Peptides
CCMSLIB00003542283	Malioxamycin	ESI	HCD	Isolated	NIST	NIST	M-H-C5H10N2O	133.014	0	1	73020276	N/A	CC(C)C(C(=O)NOC(CC(=O)O)C(=O)O)N	InChI=1S/C9H16N2O6/c1-4(2)7(10)8(14)11-17-5(9(15)16)3-6(12)13/h4-5,7H,3,10H2,1-2H3,(H,11,14)(H,12,13)(H,15,16)/t5-,7+/m1/s1	N/A	3	Negative	UPDATE-SINGLE-ANNOTATED-BRONZE	Bronze	1812	spectra_filtered/specs_ms.mgf	lib-00041.mgf	0.905294	NIST17	53670000	20.74	1.4913	5	0.000198364	133.014	133.014	-1	spectra_filtered/specs_ms.mgf1812	20		0	0	KXQRAPMNPUXYGT-UHFFFAOYSA-N	KXQRAPMNPUXYGT	Organic acids and derivatives	Carboxylic acids and derivatives	Amino acids, peptides, and analogues	Small peptides	Aminoacids|Dipeptides	Amino acids and Peptides
CCMSLIB00005467755	Malate	LC-ESI	qTof	Isolated	Claudia Maier	Armando Alcazar	M-H	133.01	0	1						3	Negative	UPDATE-SINGLE-ANNOTATED-BRONZE	Bronze	1812	spectra_filtered/specs_ms.mgf	lib-00035.mgf	0.8667600000000001	GNPS-LIBRARY	53670000	20.74	30.8594	3	0.00410461	133.01	133.014	-1	spectra_filtered/specs_ms.mgf1812	20		0	0	N/A	N/A	N/A	N/A	N/A	N/A	N/A	N/A
CCMSLIB00003542282	Malioxamycin	ESI	HCD	Isolated	NIST	NIST	M-H-C5H10N2O	133.014	0	1	73020276	N/A	CC(C)C(C(=O)NOC(CC(=O)O)C(=O)O)N	InChI=1S/C9H16N2O6/c1-4(2)7(10)8(14)11-17-5(9(15)16)3-6(12)13/h4-5,7H,3,10H2,1-2H3,(H,11,14)(H,12,13)(H,15,16)/t5-,7+/m1/s1	N/A	3	Negative	UPDATE-SINGLE-ANNOTATED-BRONZE	Bronze	1812	spectra_filtered/specs_ms.mgf	lib-00041.mgf	0.864346	NIST17	53670000	20.74	1.4913	5	0.000198364	133.014	133.014	-1	spectra_filtered/specs_ms.mgf1812	20		0	0	KXQRAPMNPUXYGT-UHFFFAOYSA-N	KXQRAPMNPUXYGT	Organic acids and derivatives	Carboxylic acids and derivatives	Amino acids, peptides, and analogues	Small peptides	Aminoacids|Dipeptides	Amino acids and Peptides
CCMSLIB00003479308	DL-Malic acid	ESI	HCD	Isolated	NIST	NIST	M-H	133.014	0	1	6915157	N/A	C(C(C(=O)O)O)C(=O)O	InChI=1S/C4H6O5/c5-2(4(8)9)1-3(6)7/h2,5H,1H2,(H,6,7)(H,8,9)	N/A	3	Negative	UPDATE-SINGLE-ANNOTATED-BRONZE	Bronze	1812	spectra_filtered/specs_ms.mgf	lib-00041.mgf	0.8219190000000001	NIST17	53670000	20.74	1.4913	4	0.000198364	133.014	133.014	-1	spectra_filtered/specs_ms.mgf1812	20		0	0	BJEPYKJPYRNKOW-UHFFFAOYSA-N	BJEPYKJPYRNKOW	Organic acids and derivatives	Hydroxy acids and derivatives	Beta hydroxy acids and derivatives	Fatty Acids and Conjugates	Dicarboxylic acids|Hydroxy fatty acids	Fatty acids
CCMSLIB00003542281	Malioxamycin	ESI	HCD	Isolated	NIST	NIST	M-H-C5H10N2O	133.014	0	1	73020276	N/A	CC(C)C(C(=O)NOC(CC(=O)O)C(=O)O)N	InChI=1S/C9H16N2O6/c1-4(2)7(10)8(14)11-17-5(9(15)16)3-6(12)13/h4-5,7H,3,10H2,1-2H3,(H,11,14)(H,12,13)(H,15,16)/t5-,7+/m1/s1	N/A	3	Negative	UPDATE-SINGLE-ANNOTATED-BRONZE	Bronze	1812	spectra_filtered/specs_ms.mgf	lib-00041.mgf	0.807821	NIST17	53670000	20.74	1.4913	5	0.000198364	133.014	133.014	-1	spectra_filtered/specs_ms.mgf1812	20		0	0	KXQRAPMNPUXYGT-UHFFFAOYSA-N	KXQRAPMNPUXYGT	Organic acids and derivatives	Carboxylic acids and derivatives	Amino acids, peptides, and analogues	Small peptides	Aminoacids|Dipeptides	Amino acids and Peptides
CCMSLIB00003542280	Malioxamycin	ESI	HCD	Isolated	NIST	NIST	M-H-C5H10N2O	133.014	0	1	73020276	N/A	CC(C)C(C(=O)NOC(CC(=O)O)C(=O)O)N	InChI=1S/C9H16N2O6/c1-4(2)7(10)8(14)11-17-5(9(15)16)3-6(12)13/h4-5,7H,3,10H2,1-2H3,(H,11,14)(H,12,13)(H,15,16)/t5-,7+/m1/s1	N/A	3	Negative	UPDATE-SINGLE-ANNOTATED-BRONZE	Bronze	1812	spectra_filtered/specs_ms.mgf	lib-00041.mgf	0.7939229999999999	NIST17	53670000	20.74	1.4913	5	0.000198364	133.014	133.014	-1	spectra_filtered/specs_ms.mgf1812	20		0	0	KXQRAPMNPUXYGT-UHFFFAOYSA-N	KXQRAPMNPUXYGT	Organic acids and derivatives	Carboxylic acids and derivatives	Amino acids, peptides, and analogues	Small peptides	Aminoacids|Dipeptides	Amino acids and Peptides
CCMSLIB00006681894	MALIC ACID	ESI	qTof	isolated	MoNA	MoNA:MoNA035303	M-H	133.014	0	1	N/A	N/A	C(C(C(=O)O)O)C(=O)O	"InChI=1S/C4H6O5/c5-2(4(8)9)1-3(6)7/h2,5H,1H2,(H,6,7)(H,8,9)"	N/A	3	negative	UPDATE-SINGLE-ANNOTATED-BRONZE	Bronze	1812	spectra_filtered/specs_ms.mgf	lib-00002.mgf	0.716244	MONA	53670000	20.74	0.688294	4	9.15527e-05	133.014	133.014	-1	spectra_filtered/specs_ms.mgf1812	20		0	0	BJEPYKJPYRNKOW-UHFFFAOYSA-N	BJEPYKJPYRNKOW	Organic acids and derivatives	Hydroxy acids and derivatives	Beta hydroxy acids and derivatives	Fatty Acids and Conjugates	Dicarboxylic acids|Hydroxy fatty acids	Fatty acids
CCMSLIB00006681444	MALIC ACID	ESI	qTof	isolated	MoNA	MoNA:MoNA035305	M-H	133.014	0	1	N/A	N/A	C(C(C(=O)O)O)C(=O)O	"InChI=1S/C4H6O5/c5-2(4(8)9)1-3(6)7/h2,5H,1H2,(H,6,7)(H,8,9)"	N/A	3	negative	UPDATE-SINGLE-ANNOTATED-BRONZE	Bronze	1812	spectra_filtered/specs_ms.mgf	lib-00002.mgf	0.716023	MONA	53670000	20.74	0.688294	3	9.15527e-05	133.014	133.014	-1	spectra_filtered/specs_ms.mgf1812	20		0	0	BJEPYKJPYRNKOW-UHFFFAOYSA-N	BJEPYKJPYRNKOW	Organic acids and derivatives	Hydroxy acids and derivatives	Beta hydroxy acids and derivatives	Fatty Acids and Conjugates	Dicarboxylic acids|Hydroxy fatty acids	Fatty acids
CCMSLIB00003479307	DL-Malic acid	ESI	HCD	Isolated	NIST	NIST	M-H	133.014	0	1	6915157	N/A	C(C(C(=O)O)O)C(=O)O	InChI=1S/C4H6O5/c5-2(4(8)9)1-3(6)7/h2,5H,1H2,(H,6,7)(H,8,9)	N/A	3	Negative	UPDATE-SINGLE-ANNOTATED-BRONZE	Bronze	1812	spectra_filtered/specs_ms.mgf	lib-00041.mgf	0.711713	NIST17	53670000	20.74	1.4913	5	0.000198364	133.014	133.014	-1	spectra_filtered/specs_ms.mgf1812	20		0	0	BJEPYKJPYRNKOW-UHFFFAOYSA-N	BJEPYKJPYRNKOW	Organic acids and derivatives	Hydroxy acids and derivatives	Beta hydroxy acids and derivatives	Fatty Acids and Conjugates	Dicarboxylic acids|Hydroxy fatty acids	Fatty acids
CCMSLIB00003542279	Malioxamycin	ESI	HCD	Isolated	NIST	NIST	M-H-C5H10N2O	133.014	0	1	73020276	N/A	CC(C)C(C(=O)NOC(CC(=O)O)C(=O)O)N	InChI=1S/C9H16N2O6/c1-4(2)7(10)8(14)11-17-5(9(15)16)3-6(12)13/h4-5,7H,3,10H2,1-2H3,(H,11,14)(H,12,13)(H,15,16)/t5-,7+/m1/s1	N/A	3	Negative	UPDATE-SINGLE-ANNOTATED-BRONZE	Bronze	1812	spectra_filtered/specs_ms.mgf	lib-00041.mgf	0.70495	NIST17	53670000	20.74	1.4913	5	0.000198364	133.014	133.014	-1	spectra_filtered/specs_ms.mgf1812	20		0	0	KXQRAPMNPUXYGT-UHFFFAOYSA-N	KXQRAPMNPUXYGT	Organic acids and derivatives	Carboxylic acids and derivatives	Amino acids, peptides, and analogues	Small peptides	Aminoacids|Dipeptides	Amino acids and Peptides
CCMSLIB00006685764	D-malic acid	LC-ESI	Orbitrap	commercial	Trent Northen	JGI:192445	M-H	133.014	0	1	N/A	N/A	O=C(O)C[C@@H](O)C(=O)O	InChI=1S/C4H6O5/c5-2(4(8)9)1-3(6)7/h2,5H,1H2,(H,6,7)(H,8,9)/t2-/m1/s1	N/A	3	Negative	UPDATE-SINGLE-ANNOTATED-BRONZE	Bronze	1812	spectra_filtered/specs_ms.mgf	lib-00009.mgf	0.677258	BERKELEY-LAB	53670000	20.74	0.688294	5	9.15527e-05	133.014	133.014	-1	spectra_filtered/specs_ms.mgf1812	20		0	0	BJEPYKJPYRNKOW-UWTATZPHSA-N	BJEPYKJPYRNKOW	Organic acids and derivatives	Hydroxy acids and derivatives	Beta hydroxy acids and derivatives	Fatty Acids and Conjugates	Dicarboxylic acids|Hydroxy fatty acids	Fatty acids
CCMSLIB00006709377	D-malic acid	LC-ESI	Orbitrap	commercial	Trent Northen	JGI:1214395	M-H	133.014	0	1	N/A	N/A	O=C(O)C[C@@H](O)C(=O)O	InChI=1S/C4H6O5/c5-2(4(8)9)1-3(6)7/h2,5H,1H2,(H,6,7)(H,8,9)/t2-/m1/s1	N/A	3	Negative	UPDATE-SINGLE-ANNOTATED-BRONZE	Bronze	1812	spectra_filtered/specs_ms.mgf	lib-00009.mgf	0.677258	BERKELEY-LAB	53670000	20.74	0.688294	5	9.15527e-05	133.014	133.014	-1	spectra_filtered/specs_ms.mgf1812	20		0	0	BJEPYKJPYRNKOW-UWTATZPHSA-N	BJEPYKJPYRNKOW	Organic acids and derivatives	Hydroxy acids and derivatives	Beta hydroxy acids and derivatives	Fatty Acids and Conjugates	Dicarboxylic acids|Hydroxy fatty acids	Fatty acids
CCMSLIB00005464084	MALATE	ESI	Orbitrap	Commercial	Dorrestein	Kelly Weldon	M-H	133.014	134.022	-1	636-61-3	N/A	O[C@H](CC(O)=O)C(O)=O	"InChI=1S/C4H6O5/c5-2(4(8)9)1-3(6)7/h2,5H,1H2,(H,6,7)(H,8,9)/t2-/m1/s1"	N/A	1	Negative	UPDATE-SINGLE-ANNOTATED-GOLD	Gold	1812	spectra_filtered/specs_ms.mgf	lib-00025.mgf	0.644829	GNPS-MSMLS	53670000	20.74	0.688294	4	9.15527e-05	133.014	133.014	-1	spectra_filtered/specs_ms.mgf1812	20		0	0	BJEPYKJPYRNKOW-UWTATZPHSA-N	BJEPYKJPYRNKOW	Organic acids and derivatives	Hydroxy acids and derivatives	Beta hydroxy acids and derivatives	Fatty Acids and Conjugates	Dicarboxylic acids|Hydroxy fatty acids	Fatty acids
CCMSLIB00003542278	Malioxamycin	ESI	HCD	Isolated	NIST	NIST	M-H-C5H10N2O	133.014	0	1	73020276	N/A	CC(C)C(C(=O)NOC(CC(=O)O)C(=O)O)N	InChI=1S/C9H16N2O6/c1-4(2)7(10)8(14)11-17-5(9(15)16)3-6(12)13/h4-5,7H,3,10H2,1-2H3,(H,11,14)(H,12,13)(H,15,16)/t5-,7+/m1/s1	N/A	3	Negative	UPDATE-SINGLE-ANNOTATED-BRONZE	Bronze	1812	spectra_filtered/specs_ms.mgf	lib-00041.mgf	0.635927	NIST17	53670000	20.74	1.4913	5	0.000198364	133.014	133.014	-1	spectra_filtered/specs_ms.mgf1812	20		0	0	KXQRAPMNPUXYGT-UHFFFAOYSA-N	KXQRAPMNPUXYGT	Organic acids and derivatives	Carboxylic acids and derivatives	Amino acids, peptides, and analogues	Small peptides	Aminoacids|Dipeptides	Amino acids and Peptides
CCMSLIB00005463983	MALATE	ESI	Orbitrap	Commercial	Dorrestein	Kelly Weldon	M-H	133.014	134.022	-1	97-67-6	N/A	O[C@@H](CC(O)=O)C(O)=O	"InChI=1S/C4H6O5/c5-2(4(8)9)1-3(6)7/h2,5H,1H2,(H,6,7)(H,8,9)/t2-/m0/s1"	N/A	1	Negative	UPDATE-SINGLE-ANNOTATED-GOLD	Gold	1812	spectra_filtered/specs_ms.mgf	lib-00025.mgf	0.623445	GNPS-MSMLS	53670000	20.74	0.688294	4	9.15527e-05	133.014	133.014	-1	spectra_filtered/specs_ms.mgf1812	20		0	0	BJEPYKJPYRNKOW-REOHCLBHSA-N	BJEPYKJPYRNKOW	Organic acids and derivatives	Hydroxy acids and derivatives	Beta hydroxy acids and derivatives	Fatty Acids and Conjugates	Dicarboxylic acids|Hydroxy fatty acids	Fatty acids
CCMSLIB00003479306	DL-Malic acid	ESI	HCD	Isolated	NIST	NIST	M-H	133.014	0	1	6915157	N/A	C(C(C(=O)O)O)C(=O)O	InChI=1S/C4H6O5/c5-2(4(8)9)1-3(6)7/h2,5H,1H2,(H,6,7)(H,8,9)	N/A	3	Negative	UPDATE-SINGLE-ANNOTATED-BRONZE	Bronze	1812	spectra_filtered/specs_ms.mgf	lib-00041.mgf	0.6087239999999999	NIST17	53670000	20.74	1.4913	5	0.000198364	133.014	133.014	-1	spectra_filtered/specs_ms.mgf1812	20		0	0	BJEPYKJPYRNKOW-UHFFFAOYSA-N	BJEPYKJPYRNKOW	Organic acids and derivatives	Hydroxy acids and derivatives	Beta hydroxy acids and derivatives	Fatty Acids and Conjugates	Dicarboxylic acids|Hydroxy fatty acids	Fatty acids
CCMSLIB00000578132	(S)-MALATE	LC-ESI	Q-Exactive Plus	Commercial standard	Alexandrov Theodore	Prasad	M-H	133.014	134.022	0	97-67-6	222656	OC(=O)C[C@@H](C(=O)O)O	N/A	N/A	1	Negative	UPDATE-SINGLE-ANNOTATED-GOLD	Gold	1812	spectra_filtered/specs_ms.mgf	lib-00021.mgf	0.6059399999999999	GNPS-EMBL-MCF	53670000	20.74	0.688294	3	9.15527e-05	133.014	133.014	-1	spectra_filtered/specs_ms.mgf1812	20		0	0	BJEPYKJPYRNKOW-REOHCLBHSA-N	BJEPYKJPYRNKOW	Organic acids and derivatives	Hydroxy acids and derivatives	Beta hydroxy acids and derivatives	Fatty Acids and Conjugates	Dicarboxylic acids|Hydroxy fatty acids	Fatty acids
CCMSLIB00003639236	D-Psicose	ESI	HCD	Isolated	NIST	NIST	M+Cl	215.033	0	1	551688	N/A	C(C(C(C(C(=O)CO)O)O)O)O	InChI=1S/C6H12O6/c7-1-3(9)5(11)6(12)4(10)2-8/h3,5-9,11-12H,1-2H2/t3-,5-,6+/m1/s1	N/A	3	Negative	UPDATE-SINGLE-ANNOTATED-BRONZE	Bronze	1831	spectra_filtered/specs_ms.mgf	lib-00041.mgf	0.9511780000000001	NIST17	1892000	20.320999999999998	0.9934440000000001	7	0.000213623	215.033	215.033	-1	spectra_filtered/specs_ms.mgf1831	17		7	205	BJHIKXHVCXFQLS-UHFFFAOYSA-N	BJHIKXHVCXFQLS	Organic oxygen compounds	Organooxygen compounds	Carbohydrates and carbohydrate conjugates	Saccharides	Monosaccharides	Carbohydrates
CCMSLIB00003639237	D-Psicose	ESI	HCD	Isolated	NIST	NIST	M+Cl	215.033	0	1	551688	N/A	C(C(C(C(C(=O)CO)O)O)O)O	InChI=1S/C6H12O6/c7-1-3(9)5(11)6(12)4(10)2-8/h3,5-9,11-12H,1-2H2/t3-,5-,6+/m1/s1	N/A	3	Negative	UPDATE-SINGLE-ANNOTATED-BRONZE	Bronze	1831	spectra_filtered/specs_ms.mgf	lib-00041.mgf	0.92963	NIST17	1892000	20.320999999999998	0.9934440000000001	7	0.000213623	215.033	215.033	-1	spectra_filtered/specs_ms.mgf1831	17		7	205	BJHIKXHVCXFQLS-UHFFFAOYSA-N	BJHIKXHVCXFQLS	Organic oxygen compounds	Organooxygen compounds	Carbohydrates and carbohydrate conjugates	Saccharides	Monosaccharides	Carbohydrates
CCMSLIB00003722672	D-(+)-Galactose	ESI	HCD	Isolated	NIST	NIST	M+Cl	215.033	0	1	59234	N/A	C(C(C(C(C(C=O)O)O)O)O)O	InChI=1S/C6H12O6/c7-1-3(9)5(11)6(12)4(10)2-8/h1,3-6,8-12H,2H2/t3-,4+,5+,6-/m0/s1	N/A	3	Negative	UPDATE-SINGLE-ANNOTATED-BRONZE	Bronze	1831	spectra_filtered/specs_ms.mgf	lib-00041.mgf	0.929501	NIST17	1892000	20.320999999999998	0.922484	8	0.000198364	215.033	215.033	-1	spectra_filtered/specs_ms.mgf1831	17		3	31	GZCGUPFRVQAUEE-UHFFFAOYSA-N	GZCGUPFRVQAUEE	Organic oxygen compounds	Organooxygen compounds	Carbohydrates and carbohydrate conjugates	Saccharides	Monosaccharides	Carbohydrates
CCMSLIB00003639235	D-Psicose	ESI	HCD	Isolated	NIST	NIST	M+Cl	215.033	0	1	551688	N/A	C(C(C(C(C(=O)CO)O)O)O)O	InChI=1S/C6H12O6/c7-1-3(9)5(11)6(12)4(10)2-8/h3,5-9,11-12H,1-2H2/t3-,5-,6+/m1/s1	N/A	3	Negative	UPDATE-SINGLE-ANNOTATED-BRONZE	Bronze	1831	spectra_filtered/specs_ms.mgf	lib-00041.mgf	0.922098	NIST17	1892000	20.320999999999998	0.9934440000000001	7	0.000213623	215.033	215.033	-1	spectra_filtered/specs_ms.mgf1831	17		7	205	BJHIKXHVCXFQLS-UHFFFAOYSA-N	BJHIKXHVCXFQLS	Organic oxygen compounds	Organooxygen compounds	Carbohydrates and carbohydrate conjugates	Saccharides	Monosaccharides	Carbohydrates
CCMSLIB00003639238	D-Psicose	ESI	HCD	Isolated	NIST	NIST	M+Cl	215.033	0	1	551688	N/A	C(C(C(C(C(=O)CO)O)O)O)O	InChI=1S/C6H12O6/c7-1-3(9)5(11)6(12)4(10)2-8/h3,5-9,11-12H,1-2H2/t3-,5-,6+/m1/s1	N/A	3	Negative	UPDATE-SINGLE-ANNOTATED-BRONZE	Bronze	1831	spectra_filtered/specs_ms.mgf	lib-00041.mgf	0.8660979999999999	NIST17	1892000	20.320999999999998	0.9934440000000001	7	0.000213623	215.033	215.033	-1	spectra_filtered/specs_ms.mgf1831	17		7	205	BJHIKXHVCXFQLS-UHFFFAOYSA-N	BJHIKXHVCXFQLS	Organic oxygen compounds	Organooxygen compounds	Carbohydrates and carbohydrate conjugates	Saccharides	Monosaccharides	Carbohydrates
CCMSLIB00003639234	D-Psicose	ESI	HCD	Isolated	NIST	NIST	M+Cl	215.033	0	1	551688	N/A	C(C(C(C(C(=O)CO)O)O)O)O	InChI=1S/C6H12O6/c7-1-3(9)5(11)6(12)4(10)2-8/h3,5-9,11-12H,1-2H2/t3-,5-,6+/m1/s1	N/A	3	Negative	UPDATE-SINGLE-ANNOTATED-BRONZE	Bronze	1831	spectra_filtered/specs_ms.mgf	lib-00041.mgf	0.861042	NIST17	1892000	20.320999999999998	0.9934440000000001	7	0.000213623	215.033	215.033	-1	spectra_filtered/specs_ms.mgf1831	17		7	205	BJHIKXHVCXFQLS-UHFFFAOYSA-N	BJHIKXHVCXFQLS	Organic oxygen compounds	Organooxygen compounds	Carbohydrates and carbohydrate conjugates	Saccharides	Monosaccharides	Carbohydrates
CCMSLIB00003722671	D-(+)-Galactose	ESI	HCD	Isolated	NIST	NIST	M+Cl	215.033	0	1	59234	N/A	C(C(C(C(C(C=O)O)O)O)O)O	InChI=1S/C6H12O6/c7-1-3(9)5(11)6(12)4(10)2-8/h1,3-6,8-12H,2H2/t3-,4+,5+,6-/m0/s1	N/A	3	Negative	UPDATE-SINGLE-ANNOTATED-BRONZE	Bronze	1831	spectra_filtered/specs_ms.mgf	lib-00041.mgf	0.8496030000000001	NIST17	1892000	20.320999999999998	0.922484	7	0.000198364	215.033	215.033	-1	spectra_filtered/specs_ms.mgf1831	17		3	31	GZCGUPFRVQAUEE-UHFFFAOYSA-N	GZCGUPFRVQAUEE	Organic oxygen compounds	Organooxygen compounds	Carbohydrates and carbohydrate conjugates	Saccharides	Monosaccharides	Carbohydrates
CCMSLIB00003722751	D-Fructose	ESI	HCD	Isolated	NIST	NIST	M+Cl	215.033	0	1	57487	N/A	C(C(C(C(C(=O)CO)O)O)O)O	InChI=1S/C6H12O6/c7-1-3(9)5(11)6(12)4(10)2-8/h3,5-9,11-12H,1-2H2/t3-,5-,6-/m1/s1	N/A	3	Negative	UPDATE-SINGLE-ANNOTATED-BRONZE	Bronze	1831	spectra_filtered/specs_ms.mgf	lib-00041.mgf	0.825683	NIST17	1892000	20.320999999999998	0.922484	7	0.000198364	215.033	215.033	-1	spectra_filtered/specs_ms.mgf1831	17		8	363	BJHIKXHVCXFQLS-UHFFFAOYSA-N	BJHIKXHVCXFQLS	Organic oxygen compounds	Organooxygen compounds	Carbohydrates and carbohydrate conjugates	Saccharides	Monosaccharides	Carbohydrates
CCMSLIB00003639233	D-Psicose	ESI	HCD	Isolated	NIST	NIST	M+Cl	215.033	0	1	551688	N/A	C(C(C(C(C(=O)CO)O)O)O)O	InChI=1S/C6H12O6/c7-1-3(9)5(11)6(12)4(10)2-8/h3,5-9,11-12H,1-2H2/t3-,5-,6+/m1/s1	N/A	3	Negative	UPDATE-SINGLE-ANNOTATED-BRONZE	Bronze	1831	spectra_filtered/specs_ms.mgf	lib-00041.mgf	0.820433	NIST17	1892000	20.320999999999998	0.9934440000000001	7	0.000213623	215.033	215.033	-1	spectra_filtered/specs_ms.mgf1831	17		7	205	BJHIKXHVCXFQLS-UHFFFAOYSA-N	BJHIKXHVCXFQLS	Organic oxygen compounds	Organooxygen compounds	Carbohydrates and carbohydrate conjugates	Saccharides	Monosaccharides	Carbohydrates
CCMSLIB00003639232	D-Psicose	ESI	HCD	Isolated	NIST	NIST	M+Cl	215.033	0	1	551688	N/A	C(C(C(C(C(=O)CO)O)O)O)O	InChI=1S/C6H12O6/c7-1-3(9)5(11)6(12)4(10)2-8/h3,5-9,11-12H,1-2H2/t3-,5-,6+/m1/s1	N/A	3	Negative	UPDATE-SINGLE-ANNOTATED-BRONZE	Bronze	1831	spectra_filtered/specs_ms.mgf	lib-00041.mgf	0.803999	NIST17	1892000	20.320999999999998	0.9934440000000001	8	0.000213623	215.033	215.033	-1	spectra_filtered/specs_ms.mgf1831	17		7	205	BJHIKXHVCXFQLS-UHFFFAOYSA-N	BJHIKXHVCXFQLS	Organic oxygen compounds	Organooxygen compounds	Carbohydrates and carbohydrate conjugates	Saccharides	Monosaccharides	Carbohydrates
CCMSLIB00003639239	D-Psicose	ESI	HCD	Isolated	NIST	NIST	M+Cl	215.033	0	1	551688	N/A	C(C(C(C(C(=O)CO)O)O)O)O	InChI=1S/C6H12O6/c7-1-3(9)5(11)6(12)4(10)2-8/h3,5-9,11-12H,1-2H2/t3-,5-,6+/m1/s1	N/A	3	Negative	UPDATE-SINGLE-ANNOTATED-BRONZE	Bronze	1831	spectra_filtered/specs_ms.mgf	lib-00041.mgf	0.801521	NIST17	1892000	20.320999999999998	0.9934440000000001	5	0.000213623	215.033	215.033	-1	spectra_filtered/specs_ms.mgf1831	17		7	205	BJHIKXHVCXFQLS-UHFFFAOYSA-N	BJHIKXHVCXFQLS	Organic oxygen compounds	Organooxygen compounds	Carbohydrates and carbohydrate conjugates	Saccharides	Monosaccharides	Carbohydrates
CCMSLIB00003722673	D-(+)-Galactose	ESI	IT-FT/ion trap with FTMS	Isolated	NIST	NIST	M+Cl	215.033	0	1	59234	N/A	C(C(C(C(C(C=O)O)O)O)O)O	InChI=1S/C6H12O6/c7-1-3(9)5(11)6(12)4(10)2-8/h1,3-6,8-12H,2H2/t3-,4+,5+,6-/m0/s1	N/A	3	Negative	UPDATE-SINGLE-ANNOTATED-BRONZE	Bronze	1831	spectra_filtered/specs_ms.mgf	lib-00041.mgf	0.762613	NIST17	1892000	20.320999999999998	0.922484	8	0.000198364	215.033	215.033	-1	spectra_filtered/specs_ms.mgf1831	17		3	31	GZCGUPFRVQAUEE-UHFFFAOYSA-N	GZCGUPFRVQAUEE	Organic oxygen compounds	Organooxygen compounds	Carbohydrates and carbohydrate conjugates	Saccharides	Monosaccharides	Carbohydrates
CCMSLIB00003639231	D-Psicose	ESI	HCD	Isolated	NIST	NIST	M+Cl	215.033	0	1	551688	N/A	C(C(C(C(C(=O)CO)O)O)O)O	InChI=1S/C6H12O6/c7-1-3(9)5(11)6(12)4(10)2-8/h3,5-9,11-12H,1-2H2/t3-,5-,6+/m1/s1	N/A	3	Negative	UPDATE-SINGLE-ANNOTATED-BRONZE	Bronze	1831	spectra_filtered/specs_ms.mgf	lib-00041.mgf	0.729129	NIST17	1892000	20.320999999999998	0.9934440000000001	7	0.000213623	215.033	215.033	-1	spectra_filtered/specs_ms.mgf1831	17		7	205	BJHIKXHVCXFQLS-UHFFFAOYSA-N	BJHIKXHVCXFQLS	Organic oxygen compounds	Organooxygen compounds	Carbohydrates and carbohydrate conjugates	Saccharides	Monosaccharides	Carbohydrates
CCMSLIB00003722752	D-Fructose	ESI	IT-FT/ion trap with FTMS	Isolated	NIST	NIST	M+Cl	215.033	0	1	57487	N/A	C(C(C(C(C(=O)CO)O)O)O)O	InChI=1S/C6H12O6/c7-1-3(9)5(11)6(12)4(10)2-8/h3,5-9,11-12H,1-2H2/t3-,5-,6-/m1/s1	N/A	3	Negative	UPDATE-SINGLE-ANNOTATED-BRONZE	Bronze	1831	spectra_filtered/specs_ms.mgf	lib-00041.mgf	0.710491	NIST17	1892000	20.320999999999998	0.922484	8	0.000198364	215.033	215.033	-1	spectra_filtered/specs_ms.mgf1831	17		8	363	BJHIKXHVCXFQLS-UHFFFAOYSA-N	BJHIKXHVCXFQLS	Organic oxygen compounds	Organooxygen compounds	Carbohydrates and carbohydrate conjugates	Saccharides	Monosaccharides	Carbohydrates
CCMSLIB00003665022	D-Psicose	ESI	IT-FT/ion trap with FTMS	Isolated	NIST	NIST	M+Cl	215.033	0	1	551688	N/A	C(C(C(C(C(=O)CO)O)O)O)O	InChI=1S/C6H12O6/c7-1-3(9)5(11)6(12)4(10)2-8/h3,5-9,11-12H,1-2H2/t3-,5-,6+/m1/s1	N/A	3	Negative	UPDATE-SINGLE-ANNOTATED-BRONZE	Bronze	1831	spectra_filtered/specs_ms.mgf	lib-00041.mgf	0.694087	NIST17	1892000	20.320999999999998	0.9934440000000001	8	0.000213623	215.033	215.033	-1	spectra_filtered/specs_ms.mgf1831	17		7	205	BJHIKXHVCXFQLS-UHFFFAOYSA-N	BJHIKXHVCXFQLS	Organic oxygen compounds	Organooxygen compounds	Carbohydrates and carbohydrate conjugates	Saccharides	Monosaccharides	Carbohydrates
CCMSLIB00003639230	D-Psicose	ESI	HCD	Isolated	NIST	NIST	M+Cl	215.033	0	1	551688	N/A	C(C(C(C(C(=O)CO)O)O)O)O	InChI=1S/C6H12O6/c7-1-3(9)5(11)6(12)4(10)2-8/h3,5-9,11-12H,1-2H2/t3-,5-,6+/m1/s1	N/A	3	Negative	UPDATE-SINGLE-ANNOTATED-BRONZE	Bronze	1831	spectra_filtered/specs_ms.mgf	lib-00041.mgf	0.687288	NIST17	1892000	20.320999999999998	0.9934440000000001	7	0.000213623	215.033	215.033	-1	spectra_filtered/specs_ms.mgf1831	17		7	205	BJHIKXHVCXFQLS-UHFFFAOYSA-N	BJHIKXHVCXFQLS	Organic oxygen compounds	Organooxygen compounds	Carbohydrates and carbohydrate conjugates	Saccharides	Monosaccharides	Carbohydrates
CCMSLIB00003639229	D-Psicose	ESI	HCD	Isolated	NIST	NIST	M+Cl	215.033	0	1	551688	N/A	C(C(C(C(C(=O)CO)O)O)O)O	InChI=1S/C6H12O6/c7-1-3(9)5(11)6(12)4(10)2-8/h3,5-9,11-12H,1-2H2/t3-,5-,6+/m1/s1	N/A	3	Negative	UPDATE-SINGLE-ANNOTATED-BRONZE	Bronze	1831	spectra_filtered/specs_ms.mgf	lib-00041.mgf	0.679845	NIST17	1892000	20.320999999999998	0.9934440000000001	8	0.000213623	215.033	215.033	-1	spectra_filtered/specs_ms.mgf1831	17		7	205	BJHIKXHVCXFQLS-UHFFFAOYSA-N	BJHIKXHVCXFQLS	Organic oxygen compounds	Organooxygen compounds	Carbohydrates and carbohydrate conjugates	Saccharides	Monosaccharides	Carbohydrates
CCMSLIB00003187227	1-Oleoyl-L-.alpha.-lysophosphatidic acid	ESI	Q-TOF	Isolated	NIST	NIST	M-H	435.252	0	1	22002875	N/A	CCCCCCCCC=CCCCCCCCC(=O)OCC(COP(=O)(O)O)O	InChI=1S/C21H41O7P/c1-2-3-4-5-6-7-8-9-10-11-12-13-14-15-16-17-21(23)27-18-20(22)19-28-29(24,25)26/h9-10,20,22H,2-8,11-19H2,1H3,(H2,24,25,26)/b10-9-/t20-/m1/s1	N/A	3	Negative	UPDATE-SINGLE-ANNOTATED-BRONZE	Bronze	1883	spectra_filtered/specs_ms.mgf	lib-00041.mgf	0.9927309999999999	NIST17	4880000	448.95	0.490803	6	0.000213623	435.252	435.251	-1	spectra_filtered/specs_ms.mgf1883	20		65	1168	WRGQSWVCFNIUNZ-UHFFFAOYSA-N	WRGQSWVCFNIUNZ	Lipids and lipid-like molecules	Glycerophospholipids	Glycerophosphates	Glycerophospholipids	Glycerophosphates	Fatty acids
CCMSLIB00003561516	1,2-Dioleoyl-sn-glycero-3-phosphate	ESI	HCD	Isolated	NIST	NIST	M-H-C18H32O	435.252	0	1	61617081	N/A	CCCCCCCCC=CCCCCCCCC(=O)OCC(COP(=O)(O)O)OC(=O)CCCCCCCC=CCCCCCCCC	InChI=1S/C39H73O8P/c1-3-5-7-9-11-13-15-17-19-21-23-25-27-29-31-33-38(40)45-35-37(36-46-48(42,43)44)47-39(41)34-32-30-28-26-24-22-20-18-16-14-12-10-8-6-4-2/h17-20,37H,3-16,21-36H2,1-2H3,(H2,42,43,44)/b19-17-,20-18-/t37-/m1/s1	N/A	3	Negative	UPDATE-SINGLE-ANNOTATED-BRONZE	Bronze	1883	spectra_filtered/specs_ms.mgf	lib-00041.mgf	0.9905639999999999	NIST17	4880000	448.95	0.490803	6	0.000213623	435.252	435.251	-1	spectra_filtered/specs_ms.mgf1883	20		3	49	MHUWZNTUIIFHAS-UHFFFAOYSA-N	MHUWZNTUIIFHAS	Lipids and lipid-like molecules	Glycerophospholipids	Glycerophosphates	Glycerophospholipids	Glycerophosphates	Fatty acids
CCMSLIB00003187226	1-Oleoyl-L-.alpha.-lysophosphatidic acid	ESI	Q-TOF	Isolated	NIST	NIST	M-H	435.252	0	1	22002875	N/A	CCCCCCCCC=CCCCCCCCC(=O)OCC(COP(=O)(O)O)O	InChI=1S/C21H41O7P/c1-2-3-4-5-6-7-8-9-10-11-12-13-14-15-16-17-21(23)27-18-20(22)19-28-29(24,25)26/h9-10,20,22H,2-8,11-19H2,1H3,(H2,24,25,26)/b10-9-/t20-/m1/s1	N/A	3	Negative	UPDATE-SINGLE-ANNOTATED-BRONZE	Bronze	1883	spectra_filtered/specs_ms.mgf	lib-00041.mgf	0.988424	NIST17	4880000	448.95	0.490803	6	0.000213623	435.252	435.251	-1	spectra_filtered/specs_ms.mgf1883	20		65	1168	WRGQSWVCFNIUNZ-UHFFFAOYSA-N	WRGQSWVCFNIUNZ	Lipids and lipid-like molecules	Glycerophospholipids	Glycerophosphates	Glycerophospholipids	Glycerophosphates	Fatty acids
CCMSLIB00003321212	1-Oleoyl-L-.alpha.-lysophosphatidic acid	ESI	HCD	Isolated	NIST	NIST	M-H	435.252	0	1	22002875	N/A	CCCCCCCCC=CCCCCCCCC(=O)OCC(COP(=O)(O)O)O	InChI=1S/C21H41O7P/c1-2-3-4-5-6-7-8-9-10-11-12-13-14-15-16-17-21(23)27-18-20(22)19-28-29(24,25)26/h9-10,20,22H,2-8,11-19H2,1H3,(H2,24,25,26)/b10-9-/t20-/m1/s1	N/A	3	Negative	UPDATE-SINGLE-ANNOTATED-BRONZE	Bronze	1883	spectra_filtered/specs_ms.mgf	lib-00041.mgf	0.983489	NIST17	4880000	448.95	0.490803	6	0.000213623	435.252	435.251	-1	spectra_filtered/specs_ms.mgf1883	20		65	1168	WRGQSWVCFNIUNZ-UHFFFAOYSA-N	WRGQSWVCFNIUNZ	Lipids and lipid-like molecules	Glycerophospholipids	Glycerophosphates	Glycerophospholipids	Glycerophosphates	Fatty acids
CCMSLIB00003187225	1-Oleoyl-L-.alpha.-lysophosphatidic acid	ESI	Q-TOF	Isolated	NIST	NIST	M-H	435.252	0	1	22002875	N/A	CCCCCCCCC=CCCCCCCCC(=O)OCC(COP(=O)(O)O)O	InChI=1S/C21H41O7P/c1-2-3-4-5-6-7-8-9-10-11-12-13-14-15-16-17-21(23)27-18-20(22)19-28-29(24,25)26/h9-10,20,22H,2-8,11-19H2,1H3,(H2,24,25,26)/b10-9-/t20-/m1/s1	N/A	3	Negative	UPDATE-SINGLE-ANNOTATED-BRONZE	Bronze	1883	spectra_filtered/specs_ms.mgf	lib-00041.mgf	0.983079	NIST17	4880000	448.95	0.490803	6	0.000213623	435.252	435.251	-1	spectra_filtered/specs_ms.mgf1883	20		65	1168	WRGQSWVCFNIUNZ-UHFFFAOYSA-N	WRGQSWVCFNIUNZ	Lipids and lipid-like molecules	Glycerophospholipids	Glycerophosphates	Glycerophospholipids	Glycerophosphates	Fatty acids
CCMSLIB00003321211	1-Oleoyl-L-.alpha.-lysophosphatidic acid	ESI	HCD	Isolated	NIST	NIST	M-H	435.252	0	1	22002875	N/A	CCCCCCCCC=CCCCCCCCC(=O)OCC(COP(=O)(O)O)O	InChI=1S/C21H41O7P/c1-2-3-4-5-6-7-8-9-10-11-12-13-14-15-16-17-21(23)27-18-20(22)19-28-29(24,25)26/h9-10,20,22H,2-8,11-19H2,1H3,(H2,24,25,26)/b10-9-/t20-/m1/s1	N/A	3	Negative	UPDATE-SINGLE-ANNOTATED-BRONZE	Bronze	1883	spectra_filtered/specs_ms.mgf	lib-00041.mgf	0.982662	NIST17	4880000	448.95	0.490803	6	0.000213623	435.252	435.251	-1	spectra_filtered/specs_ms.mgf1883	20		65	1168	WRGQSWVCFNIUNZ-UHFFFAOYSA-N	WRGQSWVCFNIUNZ	Lipids and lipid-like molecules	Glycerophospholipids	Glycerophosphates	Glycerophospholipids	Glycerophosphates	Fatty acids
CCMSLIB00003321213	1-Oleoyl-L-.alpha.-lysophosphatidic acid	ESI	HCD	Isolated	NIST	NIST	M-H	435.252	0	1	22002875	N/A	CCCCCCCCC=CCCCCCCCC(=O)OCC(COP(=O)(O)O)O	InChI=1S/C21H41O7P/c1-2-3-4-5-6-7-8-9-10-11-12-13-14-15-16-17-21(23)27-18-20(22)19-28-29(24,25)26/h9-10,20,22H,2-8,11-19H2,1H3,(H2,24,25,26)/b10-9-/t20-/m1/s1	N/A	3	Negative	UPDATE-SINGLE-ANNOTATED-BRONZE	Bronze	1883	spectra_filtered/specs_ms.mgf	lib-00041.mgf	0.978417	NIST17	4880000	448.95	0.490803	6	0.000213623	435.252	435.251	-1	spectra_filtered/specs_ms.mgf1883	20		65	1168	WRGQSWVCFNIUNZ-UHFFFAOYSA-N	WRGQSWVCFNIUNZ	Lipids and lipid-like molecules	Glycerophospholipids	Glycerophosphates	Glycerophospholipids	Glycerophosphates	Fatty acids
CCMSLIB00003321210	1-Oleoyl-L-.alpha.-lysophosphatidic acid	ESI	HCD	Isolated	NIST	NIST	M-H	435.252	0	1	22002875	N/A	CCCCCCCCC=CCCCCCCCC(=O)OCC(COP(=O)(O)O)O	InChI=1S/C21H41O7P/c1-2-3-4-5-6-7-8-9-10-11-12-13-14-15-16-17-21(23)27-18-20(22)19-28-29(24,25)26/h9-10,20,22H,2-8,11-19H2,1H3,(H2,24,25,26)/b10-9-/t20-/m1/s1	N/A	3	Negative	UPDATE-SINGLE-ANNOTATED-BRONZE	Bronze	1883	spectra_filtered/specs_ms.mgf	lib-00041.mgf	0.977748	NIST17	4880000	448.95	0.490803	6	0.000213623	435.252	435.251	-1	spectra_filtered/specs_ms.mgf1883	20		65	1168	WRGQSWVCFNIUNZ-UHFFFAOYSA-N	WRGQSWVCFNIUNZ	Lipids and lipid-like molecules	Glycerophospholipids	Glycerophosphates	Glycerophospholipids	Glycerophosphates	Fatty acids
CCMSLIB00003187228	1-Oleoyl-L-.alpha.-lysophosphatidic acid	ESI	Q-TOF	Isolated	NIST	NIST	M-H	435.252	0	1	22002875	N/A	CCCCCCCCC=CCCCCCCCC(=O)OCC(COP(=O)(O)O)O	InChI=1S/C21H41O7P/c1-2-3-4-5-6-7-8-9-10-11-12-13-14-15-16-17-21(23)27-18-20(22)19-28-29(24,25)26/h9-10,20,22H,2-8,11-19H2,1H3,(H2,24,25,26)/b10-9-/t20-/m1/s1	N/A	3	Negative	UPDATE-SINGLE-ANNOTATED-BRONZE	Bronze	1883	spectra_filtered/specs_ms.mgf	lib-00041.mgf	0.9751040000000001	NIST17	4880000	448.95	0.490803	5	0.000213623	435.252	435.251	-1	spectra_filtered/specs_ms.mgf1883	20		65	1168	WRGQSWVCFNIUNZ-UHFFFAOYSA-N	WRGQSWVCFNIUNZ	Lipids and lipid-like molecules	Glycerophospholipids	Glycerophosphates	Glycerophospholipids	Glycerophosphates	Fatty acids
CCMSLIB00003187224	1-Oleoyl-L-.alpha.-lysophosphatidic acid	ESI	Q-TOF	Isolated	NIST	NIST	M-H	435.252	0	1	22002875	N/A	CCCCCCCCC=CCCCCCCCC(=O)OCC(COP(=O)(O)O)O	InChI=1S/C21H41O7P/c1-2-3-4-5-6-7-8-9-10-11-12-13-14-15-16-17-21(23)27-18-20(22)19-28-29(24,25)26/h9-10,20,22H,2-8,11-19H2,1H3,(H2,24,25,26)/b10-9-/t20-/m1/s1	N/A	3	Negative	UPDATE-SINGLE-ANNOTATED-BRONZE	Bronze	1883	spectra_filtered/specs_ms.mgf	lib-00041.mgf	0.972305	NIST17	4880000	448.95	0.490803	6	0.000213623	435.252	435.251	-1	spectra_filtered/specs_ms.mgf1883	20		65	1168	WRGQSWVCFNIUNZ-UHFFFAOYSA-N	WRGQSWVCFNIUNZ	Lipids and lipid-like molecules	Glycerophospholipids	Glycerophosphates	Glycerophospholipids	Glycerophosphates	Fatty acids
CCMSLIB00003561517	1,2-Dioleoyl-sn-glycero-3-phosphate	ESI	HCD	Isolated	NIST	NIST	M-H-C18H32O	435.252	0	1	61617081	N/A	CCCCCCCCC=CCCCCCCCC(=O)OCC(COP(=O)(O)O)OC(=O)CCCCCCCC=CCCCCCCCC	InChI=1S/C39H73O8P/c1-3-5-7-9-11-13-15-17-19-21-23-25-27-29-31-33-38(40)45-35-37(36-46-48(42,43)44)47-39(41)34-32-30-28-26-24-22-20-18-16-14-12-10-8-6-4-2/h17-20,37H,3-16,21-36H2,1-2H3,(H2,42,43,44)/b19-17-,20-18-/t37-/m1/s1	N/A	3	Negative	UPDATE-SINGLE-ANNOTATED-BRONZE	Bronze	1883	spectra_filtered/specs_ms.mgf	lib-00041.mgf	0.9709129999999999	NIST17	4880000	448.95	0.490803	6	0.000213623	435.252	435.251	-1	spectra_filtered/specs_ms.mgf1883	20		3	49	MHUWZNTUIIFHAS-UHFFFAOYSA-N	MHUWZNTUIIFHAS	Lipids and lipid-like molecules	Glycerophospholipids	Glycerophosphates	Glycerophospholipids	Glycerophosphates	Fatty acids
CCMSLIB00003561515	1,2-Dioleoyl-sn-glycero-3-phosphate	ESI	HCD	Isolated	NIST	NIST	M-H-C18H32O	435.252	0	1	61617081	N/A	CCCCCCCCC=CCCCCCCCC(=O)OCC(COP(=O)(O)O)OC(=O)CCCCCCCC=CCCCCCCCC	InChI=1S/C39H73O8P/c1-3-5-7-9-11-13-15-17-19-21-23-25-27-29-31-33-38(40)45-35-37(36-46-48(42,43)44)47-39(41)34-32-30-28-26-24-22-20-18-16-14-12-10-8-6-4-2/h17-20,37H,3-16,21-36H2,1-2H3,(H2,42,43,44)/b19-17-,20-18-/t37-/m1/s1	N/A	3	Negative	UPDATE-SINGLE-ANNOTATED-BRONZE	Bronze	1883	spectra_filtered/specs_ms.mgf	lib-00041.mgf	0.968965	NIST17	4880000	448.95	0.490803	6	0.000213623	435.252	435.251	-1	spectra_filtered/specs_ms.mgf1883	20		3	49	MHUWZNTUIIFHAS-UHFFFAOYSA-N	MHUWZNTUIIFHAS	Lipids and lipid-like molecules	Glycerophospholipids	Glycerophosphates	Glycerophospholipids	Glycerophosphates	Fatty acids
CCMSLIB00003321209	1-Oleoyl-L-.alpha.-lysophosphatidic acid	ESI	HCD	Isolated	NIST	NIST	M-H	435.252	0	1	22002875	N/A	CCCCCCCCC=CCCCCCCCC(=O)OCC(COP(=O)(O)O)O	InChI=1S/C21H41O7P/c1-2-3-4-5-6-7-8-9-10-11-12-13-14-15-16-17-21(23)27-18-20(22)19-28-29(24,25)26/h9-10,20,22H,2-8,11-19H2,1H3,(H2,24,25,26)/b10-9-/t20-/m1/s1	N/A	3	Negative	UPDATE-SINGLE-ANNOTATED-BRONZE	Bronze	1883	spectra_filtered/specs_ms.mgf	lib-00041.mgf	0.963924	NIST17	4880000	448.95	0.490803	6	0.000213623	435.252	435.251	-1	spectra_filtered/specs_ms.mgf1883	20		65	1168	WRGQSWVCFNIUNZ-UHFFFAOYSA-N	WRGQSWVCFNIUNZ	Lipids and lipid-like molecules	Glycerophospholipids	Glycerophosphates	Glycerophospholipids	Glycerophosphates	Fatty acids
CCMSLIB00003321208	1-Oleoyl-L-.alpha.-lysophosphatidic acid	ESI	HCD	Isolated	NIST	NIST	M-H	435.252	0	1	22002875	N/A	CCCCCCCCC=CCCCCCCCC(=O)OCC(COP(=O)(O)O)O	InChI=1S/C21H41O7P/c1-2-3-4-5-6-7-8-9-10-11-12-13-14-15-16-17-21(23)27-18-20(22)19-28-29(24,25)26/h9-10,20,22H,2-8,11-19H2,1H3,(H2,24,25,26)/b10-9-/t20-/m1/s1	N/A	3	Negative	UPDATE-SINGLE-ANNOTATED-BRONZE	Bronze	1883	spectra_filtered/specs_ms.mgf	lib-00041.mgf	0.957859	NIST17	4880000	448.95	0.490803	6	0.000213623	435.252	435.251	-1	spectra_filtered/specs_ms.mgf1883	20		65	1168	WRGQSWVCFNIUNZ-UHFFFAOYSA-N	WRGQSWVCFNIUNZ	Lipids and lipid-like molecules	Glycerophospholipids	Glycerophosphates	Glycerophospholipids	Glycerophosphates	Fatty acids
CCMSLIB00003321214	1-Oleoyl-L-.alpha.-lysophosphatidic acid	ESI	HCD	Isolated	NIST	NIST	M-H	435.252	0	1	22002875	N/A	CCCCCCCCC=CCCCCCCCC(=O)OCC(COP(=O)(O)O)O	InChI=1S/C21H41O7P/c1-2-3-4-5-6-7-8-9-10-11-12-13-14-15-16-17-21(23)27-18-20(22)19-28-29(24,25)26/h9-10,20,22H,2-8,11-19H2,1H3,(H2,24,25,26)/b10-9-/t20-/m1/s1	N/A	3	Negative	UPDATE-SINGLE-ANNOTATED-BRONZE	Bronze	1883	spectra_filtered/specs_ms.mgf	lib-00041.mgf	0.9565	NIST17	4880000	448.95	0.490803	6	0.000213623	435.252	435.251	-1	spectra_filtered/specs_ms.mgf1883	20		65	1168	WRGQSWVCFNIUNZ-UHFFFAOYSA-N	WRGQSWVCFNIUNZ	Lipids and lipid-like molecules	Glycerophospholipids	Glycerophosphates	Glycerophospholipids	Glycerophosphates	Fatty acids
CCMSLIB00003187223	1-Oleoyl-L-.alpha.-lysophosphatidic acid	ESI	Q-TOF	Isolated	NIST	NIST	M-H	435.252	0	1	22002875	N/A	CCCCCCCCC=CCCCCCCCC(=O)OCC(COP(=O)(O)O)O	InChI=1S/C21H41O7P/c1-2-3-4-5-6-7-8-9-10-11-12-13-14-15-16-17-21(23)27-18-20(22)19-28-29(24,25)26/h9-10,20,22H,2-8,11-19H2,1H3,(H2,24,25,26)/b10-9-/t20-/m1/s1	N/A	3	Negative	UPDATE-SINGLE-ANNOTATED-BRONZE	Bronze	1883	spectra_filtered/specs_ms.mgf	lib-00041.mgf	0.953678	NIST17	4880000	448.95	0.490803	5	0.000213623	435.252	435.251	-1	spectra_filtered/specs_ms.mgf1883	20		65	1168	WRGQSWVCFNIUNZ-UHFFFAOYSA-N	WRGQSWVCFNIUNZ	Lipids and lipid-like molecules	Glycerophospholipids	Glycerophosphates	Glycerophospholipids	Glycerophosphates	Fatty acids
CCMSLIB00003187222	1-Oleoyl-L-.alpha.-lysophosphatidic acid	ESI	Q-TOF	Isolated	NIST	NIST	M-H	435.252	0	1	22002875	N/A	CCCCCCCCC=CCCCCCCCC(=O)OCC(COP(=O)(O)O)O	InChI=1S/C21H41O7P/c1-2-3-4-5-6-7-8-9-10-11-12-13-14-15-16-17-21(23)27-18-20(22)19-28-29(24,25)26/h9-10,20,22H,2-8,11-19H2,1H3,(H2,24,25,26)/b10-9-/t20-/m1/s1	N/A	3	Negative	UPDATE-SINGLE-ANNOTATED-BRONZE	Bronze	1883	spectra_filtered/specs_ms.mgf	lib-00041.mgf	0.946068	NIST17	4880000	448.95	0.490803	5	0.000213623	435.252	435.251	-1	spectra_filtered/specs_ms.mgf1883	20		65	1168	WRGQSWVCFNIUNZ-UHFFFAOYSA-N	WRGQSWVCFNIUNZ	Lipids and lipid-like molecules	Glycerophospholipids	Glycerophosphates	Glycerophospholipids	Glycerophosphates	Fatty acids
CCMSLIB00003187221	1-Oleoyl-L-.alpha.-lysophosphatidic acid	ESI	Q-TOF	Isolated	NIST	NIST	M-H	435.252	0	1	22002875	N/A	CCCCCCCCC=CCCCCCCCC(=O)OCC(COP(=O)(O)O)O	InChI=1S/C21H41O7P/c1-2-3-4-5-6-7-8-9-10-11-12-13-14-15-16-17-21(23)27-18-20(22)19-28-29(24,25)26/h9-10,20,22H,2-8,11-19H2,1H3,(H2,24,25,26)/b10-9-/t20-/m1/s1	N/A	3	Negative	UPDATE-SINGLE-ANNOTATED-BRONZE	Bronze	1883	spectra_filtered/specs_ms.mgf	lib-00041.mgf	0.9353229999999999	NIST17	4880000	448.95	0.490803	5	0.000213623	435.252	435.251	-1	spectra_filtered/specs_ms.mgf1883	20		65	1168	WRGQSWVCFNIUNZ-UHFFFAOYSA-N	WRGQSWVCFNIUNZ	Lipids and lipid-like molecules	Glycerophospholipids	Glycerophosphates	Glycerophospholipids	Glycerophosphates	Fatty acids
CCMSLIB00003321215	1-Oleoyl-L-.alpha.-lysophosphatidic acid	ESI	HCD	Isolated	NIST	NIST	M-H	435.252	0	1	22002875	N/A	CCCCCCCCC=CCCCCCCCC(=O)OCC(COP(=O)(O)O)O	InChI=1S/C21H41O7P/c1-2-3-4-5-6-7-8-9-10-11-12-13-14-15-16-17-21(23)27-18-20(22)19-28-29(24,25)26/h9-10,20,22H,2-8,11-19H2,1H3,(H2,24,25,26)/b10-9-/t20-/m1/s1	N/A	3	Negative	UPDATE-SINGLE-ANNOTATED-BRONZE	Bronze	1883	spectra_filtered/specs_ms.mgf	lib-00041.mgf	0.9347209999999999	NIST17	4880000	448.95	0.490803	6	0.000213623	435.252	435.251	-1	spectra_filtered/specs_ms.mgf1883	20		65	1168	WRGQSWVCFNIUNZ-UHFFFAOYSA-N	WRGQSWVCFNIUNZ	Lipids and lipid-like molecules	Glycerophospholipids	Glycerophosphates	Glycerophospholipids	Glycerophosphates	Fatty acids
CCMSLIB00003321207	1-Oleoyl-L-.alpha.-lysophosphatidic acid	ESI	HCD	Isolated	NIST	NIST	M-H	435.252	0	1	22002875	N/A	CCCCCCCCC=CCCCCCCCC(=O)OCC(COP(=O)(O)O)O	InChI=1S/C21H41O7P/c1-2-3-4-5-6-7-8-9-10-11-12-13-14-15-16-17-21(23)27-18-20(22)19-28-29(24,25)26/h9-10,20,22H,2-8,11-19H2,1H3,(H2,24,25,26)/b10-9-/t20-/m1/s1	N/A	3	Negative	UPDATE-SINGLE-ANNOTATED-BRONZE	Bronze	1883	spectra_filtered/specs_ms.mgf	lib-00041.mgf	0.9283040000000001	NIST17	4880000	448.95	0.490803	6	0.000213623	435.252	435.251	-1	spectra_filtered/specs_ms.mgf1883	20		65	1168	WRGQSWVCFNIUNZ-UHFFFAOYSA-N	WRGQSWVCFNIUNZ	Lipids and lipid-like molecules	Glycerophospholipids	Glycerophosphates	Glycerophospholipids	Glycerophosphates	Fatty acids
CCMSLIB00003569548	5-Keto-D-gluconic acid	ESI	HCD	Isolated	NIST	NIST	M-H-CH4O4	113.024	0	1	5287649	N/A	C(C(C(C(C(=O)C(=O)O)O)O)O)O	InChI=1S/C6H10O7/c7-1-2(8)3(9)4(10)5(11)6(12)13/h2-4,7-10H,1H2,(H,12,13)/t2-,3+,4-/m1/s1	N/A	3	Negative	UPDATE-SINGLE-ANNOTATED-BRONZE	Bronze	1896	spectra_filtered/specs_ms.mgf	lib-00041.mgf	0.894925	NIST17	3658000	23.905	1.7550599999999998	5	0.000198364	113.024	113.024	-1	spectra_filtered/specs_ms.mgf1896	20		2	10	VBUYCZFBVCCYFD-UHFFFAOYSA-N	VBUYCZFBVCCYFD	Organic oxygen compounds	Organooxygen compounds	Carbohydrates and carbohydrate conjugates	Saccharides	Monosaccharides	Carbohydrates
CCMSLIB00003569547	5-Keto-D-gluconic acid	ESI	HCD	Isolated	NIST	NIST	M-H-CH4O4	113.024	0	1	5287649	N/A	C(C(C(C(C(=O)C(=O)O)O)O)O)O	InChI=1S/C6H10O7/c7-1-2(8)3(9)4(10)5(11)6(12)13/h2-4,7-10H,1H2,(H,12,13)/t2-,3+,4-/m1/s1	N/A	3	Negative	UPDATE-SINGLE-ANNOTATED-BRONZE	Bronze	1896	spectra_filtered/specs_ms.mgf	lib-00041.mgf	0.869165	NIST17	3658000	23.905	1.7550599999999998	5	0.000198364	113.024	113.024	-1	spectra_filtered/specs_ms.mgf1896	20		2	10	VBUYCZFBVCCYFD-UHFFFAOYSA-N	VBUYCZFBVCCYFD	Organic oxygen compounds	Organooxygen compounds	Carbohydrates and carbohydrate conjugates	Saccharides	Monosaccharides	Carbohydrates
CCMSLIB00003722791	D-Xylose	ESI	HCD	Isolated	NIST	NIST	M-H-2H2O	113.024	0	1	58866	N/A	C(C(C(C(C=O)O)O)O)O	InChI=1S/C5H10O5/c6-1-3(8)5(10)4(9)2-7/h1,3-5,7-10H,2H2/t3-,4+,5+/m0/s1	N/A	3	Negative	UPDATE-SINGLE-ANNOTATED-BRONZE	Bronze	1896	spectra_filtered/specs_ms.mgf	lib-00041.mgf	0.8635870000000001	NIST17	3658000	23.905	1.7550599999999998	5	0.000198364	113.024	113.024	-1	spectra_filtered/specs_ms.mgf1896	20		1	8	PYMYPHUHKUWMLA-UHFFFAOYSA-N	PYMYPHUHKUWMLA	Organic oxygen compounds	Organooxygen compounds	Carbohydrates and carbohydrate conjugates	Saccharides	Monosaccharides	Carbohydrates
CCMSLIB00003569546	5-Keto-D-gluconic acid	ESI	HCD	Isolated	NIST	NIST	M-H-CH4O4	113.024	0	1	5287649	N/A	C(C(C(C(C(=O)C(=O)O)O)O)O)O	InChI=1S/C6H10O7/c7-1-2(8)3(9)4(10)5(11)6(12)13/h2-4,7-10H,1H2,(H,12,13)/t2-,3+,4-/m1/s1	N/A	3	Negative	UPDATE-SINGLE-ANNOTATED-BRONZE	Bronze	1896	spectra_filtered/specs_ms.mgf	lib-00041.mgf	0.8363719999999999	NIST17	3658000	23.905	1.7550599999999998	5	0.000198364	113.024	113.024	-1	spectra_filtered/specs_ms.mgf1896	20		2	10	VBUYCZFBVCCYFD-UHFFFAOYSA-N	VBUYCZFBVCCYFD	Organic oxygen compounds	Organooxygen compounds	Carbohydrates and carbohydrate conjugates	Saccharides	Monosaccharides	Carbohydrates
CCMSLIB00003722790	D-Xylose	ESI	HCD	Isolated	NIST	NIST	M-H-2H2O	113.024	0	1	58866	N/A	C(C(C(C(C=O)O)O)O)O	InChI=1S/C5H10O5/c6-1-3(8)5(10)4(9)2-7/h1,3-5,7-10H,2H2/t3-,4+,5+/m0/s1	N/A	3	Negative	UPDATE-SINGLE-ANNOTATED-BRONZE	Bronze	1896	spectra_filtered/specs_ms.mgf	lib-00041.mgf	0.8334030000000001	NIST17	3658000	23.905	1.7550599999999998	5	0.000198364	113.024	113.024	-1	spectra_filtered/specs_ms.mgf1896	20		1	8	PYMYPHUHKUWMLA-UHFFFAOYSA-N	PYMYPHUHKUWMLA	Organic oxygen compounds	Organooxygen compounds	Carbohydrates and carbohydrate conjugates	Saccharides	Monosaccharides	Carbohydrates
CCMSLIB00003722789	D-Xylose	ESI	HCD	Isolated	NIST	NIST	M-H-2H2O	113.024	0	1	58866	N/A	C(C(C(C(C=O)O)O)O)O	InChI=1S/C5H10O5/c6-1-3(8)5(10)4(9)2-7/h1,3-5,7-10H,2H2/t3-,4+,5+/m0/s1	N/A	3	Negative	UPDATE-SINGLE-ANNOTATED-BRONZE	Bronze	1896	spectra_filtered/specs_ms.mgf	lib-00041.mgf	0.8187939999999999	NIST17	3658000	23.905	1.7550599999999998	5	0.000198364	113.024	113.024	-1	spectra_filtered/specs_ms.mgf1896	20		1	8	PYMYPHUHKUWMLA-UHFFFAOYSA-N	PYMYPHUHKUWMLA	Organic oxygen compounds	Organooxygen compounds	Carbohydrates and carbohydrate conjugates	Saccharides	Monosaccharides	Carbohydrates
CCMSLIB00003722788	D-Xylose	ESI	HCD	Isolated	NIST	NIST	M-H-2H2O	113.024	0	1	58866	N/A	C(C(C(C(C=O)O)O)O)O	InChI=1S/C5H10O5/c6-1-3(8)5(10)4(9)2-7/h1,3-5,7-10H,2H2/t3-,4+,5+/m0/s1	N/A	3	Negative	UPDATE-SINGLE-ANNOTATED-BRONZE	Bronze	1896	spectra_filtered/specs_ms.mgf	lib-00041.mgf	0.811705	NIST17	3658000	23.905	1.7550599999999998	5	0.000198364	113.024	113.024	-1	spectra_filtered/specs_ms.mgf1896	20		1	8	PYMYPHUHKUWMLA-UHFFFAOYSA-N	PYMYPHUHKUWMLA	Organic oxygen compounds	Organooxygen compounds	Carbohydrates and carbohydrate conjugates	Saccharides	Monosaccharides	Carbohydrates
CCMSLIB00003722818	D-Arabinose	ESI	HCD	Isolated	NIST	NIST	M-H-2H2O	113.024	0	1	10323203	N/A	C(C(C(C(C=O)O)O)O)O	InChI=1S/C5H10O5/c6-1-3(8)5(10)4(9)2-7/h1,3-5,7-10H,2H2/t3-,4-,5+/m1/s1	N/A	3	Negative	UPDATE-SINGLE-ANNOTATED-BRONZE	Bronze	1896	spectra_filtered/specs_ms.mgf	lib-00041.mgf	0.808526	NIST17	3658000	23.905	1.7550599999999998	5	0.000198364	113.024	113.024	-1	spectra_filtered/specs_ms.mgf1896	20		0	0	PYMYPHUHKUWMLA-UHFFFAOYSA-N	PYMYPHUHKUWMLA	Organic oxygen compounds	Organooxygen compounds	Carbohydrates and carbohydrate conjugates	Saccharides	Monosaccharides	Carbohydrates
CCMSLIB00003722819	D-Arabinose	ESI	HCD	Isolated	NIST	NIST	M-H-2H2O	113.024	0	1	10323203	N/A	C(C(C(C(C=O)O)O)O)O	InChI=1S/C5H10O5/c6-1-3(8)5(10)4(9)2-7/h1,3-5,7-10H,2H2/t3-,4-,5+/m1/s1	N/A	3	Negative	UPDATE-SINGLE-ANNOTATED-BRONZE	Bronze	1896	spectra_filtered/specs_ms.mgf	lib-00041.mgf	0.8035680000000001	NIST17	3658000	23.905	1.7550599999999998	5	0.000198364	113.024	113.024	-1	spectra_filtered/specs_ms.mgf1896	20		0	0	PYMYPHUHKUWMLA-UHFFFAOYSA-N	PYMYPHUHKUWMLA	Organic oxygen compounds	Organooxygen compounds	Carbohydrates and carbohydrate conjugates	Saccharides	Monosaccharides	Carbohydrates
CCMSLIB00003722817	D-Arabinose	ESI	HCD	Isolated	NIST	NIST	M-H-2H2O	113.024	0	1	10323203	N/A	C(C(C(C(C=O)O)O)O)O	InChI=1S/C5H10O5/c6-1-3(8)5(10)4(9)2-7/h1,3-5,7-10H,2H2/t3-,4-,5+/m1/s1	N/A	3	Negative	UPDATE-SINGLE-ANNOTATED-BRONZE	Bronze	1896	spectra_filtered/specs_ms.mgf	lib-00041.mgf	0.7994829999999999	NIST17	3658000	23.905	1.7550599999999998	5	0.000198364	113.024	113.024	-1	spectra_filtered/specs_ms.mgf1896	20		0	0	PYMYPHUHKUWMLA-UHFFFAOYSA-N	PYMYPHUHKUWMLA	Organic oxygen compounds	Organooxygen compounds	Carbohydrates and carbohydrate conjugates	Saccharides	Monosaccharides	Carbohydrates
CCMSLIB00003722787	D-Xylose	ESI	HCD	Isolated	NIST	NIST	M-H-2H2O	113.024	0	1	58866	N/A	C(C(C(C(C=O)O)O)O)O	InChI=1S/C5H10O5/c6-1-3(8)5(10)4(9)2-7/h1,3-5,7-10H,2H2/t3-,4+,5+/m0/s1	N/A	3	Negative	UPDATE-SINGLE-ANNOTATED-BRONZE	Bronze	1896	spectra_filtered/specs_ms.mgf	lib-00041.mgf	0.792521	NIST17	3658000	23.905	1.7550599999999998	4	0.000198364	113.024	113.024	-1	spectra_filtered/specs_ms.mgf1896	20		1	8	PYMYPHUHKUWMLA-UHFFFAOYSA-N	PYMYPHUHKUWMLA	Organic oxygen compounds	Organooxygen compounds	Carbohydrates and carbohydrate conjugates	Saccharides	Monosaccharides	Carbohydrates
CCMSLIB00003373366	Ethyl .beta.-D-Glucuronide	ESI	HCD	Isolated	NIST	NIST	M-H-C3H8O4	113.024	0	1	17685040	N/A	CCOC1C(C(C(C(O1)C(=O)O)O)O)O	InChI=1S/C8H14O7/c1-2-14-8-5(11)3(9)4(10)6(15-8)7(12)13/h3-6,8-11H,2H2,1H3,(H,12,13)/t3-,4-,5+,6-,8+/m0/s1	N/A	3	Negative	UPDATE-SINGLE-ANNOTATED-BRONZE	Bronze	1896	spectra_filtered/specs_ms.mgf	lib-00041.mgf	0.7869189999999999	NIST17	3658000	23.905	1.7550599999999998	5	0.000198364	113.024	113.024	-1	spectra_filtered/specs_ms.mgf1896	20		2	36	IWJBVMJWSPZNJH-UHFFFAOYSA-N	IWJBVMJWSPZNJH	Organic oxygen compounds	Organooxygen compounds	Carbohydrates and carbohydrate conjugates
CCMSLIB00003722786	D-Xylose	ESI	HCD	Isolated	NIST	NIST	M-H-2H2O	113.024	0	1	58866	N/A	C(C(C(C(C=O)O)O)O)O	InChI=1S/C5H10O5/c6-1-3(8)5(10)4(9)2-7/h1,3-5,7-10H,2H2/t3-,4+,5+/m0/s1	N/A	3	Negative	UPDATE-SINGLE-ANNOTATED-BRONZE	Bronze	1896	spectra_filtered/specs_ms.mgf	lib-00041.mgf	0.78457	NIST17	3658000	23.905	1.7550599999999998	4	0.000198364	113.024	113.024	-1	spectra_filtered/specs_ms.mgf1896	20		1	8	PYMYPHUHKUWMLA-UHFFFAOYSA-N	PYMYPHUHKUWMLA	Organic oxygen compounds	Organooxygen compounds	Carbohydrates and carbohydrate conjugates	Saccharides	Monosaccharides	Carbohydrates
CCMSLIB00003722816	D-Arabinose	ESI	HCD	Isolated	NIST	NIST	M-H-2H2O	113.024	0	1	10323203	N/A	C(C(C(C(C=O)O)O)O)O	InChI=1S/C5H10O5/c6-1-3(8)5(10)4(9)2-7/h1,3-5,7-10H,2H2/t3-,4-,5+/m1/s1	N/A	3	Negative	UPDATE-SINGLE-ANNOTATED-BRONZE	Bronze	1896	spectra_filtered/specs_ms.mgf	lib-00041.mgf	0.784217	NIST17	3658000	23.905	1.7550599999999998	5	0.000198364	113.024	113.024	-1	spectra_filtered/specs_ms.mgf1896	20		0	0	PYMYPHUHKUWMLA-UHFFFAOYSA-N	PYMYPHUHKUWMLA	Organic oxygen compounds	Organooxygen compounds	Carbohydrates and carbohydrate conjugates	Saccharides	Monosaccharides	Carbohydrates
CCMSLIB00003569545	5-Keto-D-gluconic acid	ESI	HCD	Isolated	NIST	NIST	M-H-CH4O4	113.024	0	1	5287649	N/A	C(C(C(C(C(=O)C(=O)O)O)O)O)O	InChI=1S/C6H10O7/c7-1-2(8)3(9)4(10)5(11)6(12)13/h2-4,7-10H,1H2,(H,12,13)/t2-,3+,4-/m1/s1	N/A	3	Negative	UPDATE-SINGLE-ANNOTATED-BRONZE	Bronze	1896	spectra_filtered/specs_ms.mgf	lib-00041.mgf	0.78205	NIST17	3658000	23.905	1.7550599999999998	4	0.000198364	113.024	113.024	-1	spectra_filtered/specs_ms.mgf1896	20		2	10	VBUYCZFBVCCYFD-UHFFFAOYSA-N	VBUYCZFBVCCYFD	Organic oxygen compounds	Organooxygen compounds	Carbohydrates and carbohydrate conjugates	Saccharides	Monosaccharides	Carbohydrates
CCMSLIB00003722820	D-Arabinose	ESI	HCD	Isolated	NIST	NIST	M-H-2H2O	113.024	0	1	10323203	N/A	C(C(C(C(C=O)O)O)O)O	InChI=1S/C5H10O5/c6-1-3(8)5(10)4(9)2-7/h1,3-5,7-10H,2H2/t3-,4-,5+/m1/s1	N/A	3	Negative	UPDATE-SINGLE-ANNOTATED-BRONZE	Bronze	1896	spectra_filtered/specs_ms.mgf	lib-00041.mgf	0.781341	NIST17	3658000	23.905	1.7550599999999998	5	0.000198364	113.024	113.024	-1	spectra_filtered/specs_ms.mgf1896	20		0	0	PYMYPHUHKUWMLA-UHFFFAOYSA-N	PYMYPHUHKUWMLA	Organic oxygen compounds	Organooxygen compounds	Carbohydrates and carbohydrate conjugates	Saccharides	Monosaccharides	Carbohydrates
CCMSLIB00003722785	D-Xylose	ESI	HCD	Isolated	NIST	NIST	M-H-2H2O	113.024	0	1	58866	N/A	C(C(C(C(C=O)O)O)O)O	InChI=1S/C5H10O5/c6-1-3(8)5(10)4(9)2-7/h1,3-5,7-10H,2H2/t3-,4+,5+/m0/s1	N/A	3	Negative	UPDATE-SINGLE-ANNOTATED-BRONZE	Bronze	1896	spectra_filtered/specs_ms.mgf	lib-00041.mgf	0.773061	NIST17	3658000	23.905	1.7550599999999998	3	0.000198364	113.024	113.024	-1	spectra_filtered/specs_ms.mgf1896	20		1	8	PYMYPHUHKUWMLA-UHFFFAOYSA-N	PYMYPHUHKUWMLA	Organic oxygen compounds	Organooxygen compounds	Carbohydrates and carbohydrate conjugates	Saccharides	Monosaccharides	Carbohydrates
CCMSLIB00003722784	D-Xylose	ESI	HCD	Isolated	NIST	NIST	M-H-2H2O	113.024	0	1	58866	N/A	C(C(C(C(C=O)O)O)O)O	InChI=1S/C5H10O5/c6-1-3(8)5(10)4(9)2-7/h1,3-5,7-10H,2H2/t3-,4+,5+/m0/s1	N/A	3	Negative	UPDATE-SINGLE-ANNOTATED-BRONZE	Bronze	1896	spectra_filtered/specs_ms.mgf	lib-00041.mgf	0.771984	NIST17	3658000	23.905	1.7550599999999998	3	0.000198364	113.024	113.024	-1	spectra_filtered/specs_ms.mgf1896	20		1	8	PYMYPHUHKUWMLA-UHFFFAOYSA-N	PYMYPHUHKUWMLA	Organic oxygen compounds	Organooxygen compounds	Carbohydrates and carbohydrate conjugates	Saccharides	Monosaccharides	Carbohydrates
CCMSLIB00003722815	D-Arabinose	ESI	HCD	Isolated	NIST	NIST	M-H-2H2O	113.024	0	1	10323203	N/A	C(C(C(C(C=O)O)O)O)O	InChI=1S/C5H10O5/c6-1-3(8)5(10)4(9)2-7/h1,3-5,7-10H,2H2/t3-,4-,5+/m1/s1	N/A	3	Negative	UPDATE-SINGLE-ANNOTATED-BRONZE	Bronze	1896	spectra_filtered/specs_ms.mgf	lib-00041.mgf	0.760412	NIST17	3658000	23.905	1.7550599999999998	5	0.000198364	113.024	113.024	-1	spectra_filtered/specs_ms.mgf1896	20		0	0	PYMYPHUHKUWMLA-UHFFFAOYSA-N	PYMYPHUHKUWMLA	Organic oxygen compounds	Organooxygen compounds	Carbohydrates and carbohydrate conjugates	Saccharides	Monosaccharides	Carbohydrates
CCMSLIB00003722814	D-Arabinose	ESI	HCD	Isolated	NIST	NIST	M-H-2H2O	113.024	0	1	10323203	N/A	C(C(C(C(C=O)O)O)O)O	InChI=1S/C5H10O5/c6-1-3(8)5(10)4(9)2-7/h1,3-5,7-10H,2H2/t3-,4-,5+/m1/s1	N/A	3	Negative	UPDATE-SINGLE-ANNOTATED-BRONZE	Bronze	1896	spectra_filtered/specs_ms.mgf	lib-00041.mgf	0.739176	NIST17	3658000	23.905	1.7550599999999998	5	0.000198364	113.024	113.024	-1	spectra_filtered/specs_ms.mgf1896	20		0	0	PYMYPHUHKUWMLA-UHFFFAOYSA-N	PYMYPHUHKUWMLA	Organic oxygen compounds	Organooxygen compounds	Carbohydrates and carbohydrate conjugates	Saccharides	Monosaccharides	Carbohydrates
CCMSLIB00003645046	D-Sorbitol	ESI	HCD	Isolated	NIST	NIST	M-H-H2O	163.061	0	1	50704	N/A	C(C(C(C(C(CO)O)O)O)O)O	InChI=1S/C6H14O6/c7-1-3(9)5(11)6(12)4(10)2-8/h3-12H,1-2H2/t3-,4+,5-,6-/m1/s1	N/A	3	Negative	UPDATE-SINGLE-ANNOTATED-BRONZE	Bronze	1909	spectra_filtered/specs_ms.mgf	lib-00041.mgf	0.8156720000000001	NIST17	3967900	673.296	0	6	0	163.061	163.061	1	spectra_filtered/specs_ms.mgf1909	20		11	379	FBPFZTCFMRRESA-UHFFFAOYSA-N	FBPFZTCFMRRESA	Organic oxygen compounds	Organooxygen compounds	Carbohydrates and carbohydrate conjugates	Saccharides	Monosaccharides	Carbohydrates
CCMSLIB00003645045	D-Sorbitol	ESI	HCD	Isolated	NIST	NIST	M-H-H2O	163.061	0	1	50704	N/A	C(C(C(C(C(CO)O)O)O)O)O	InChI=1S/C6H14O6/c7-1-3(9)5(11)6(12)4(10)2-8/h3-12H,1-2H2/t3-,4+,5-,6-/m1/s1	N/A	3	Negative	UPDATE-SINGLE-ANNOTATED-BRONZE	Bronze	1909	spectra_filtered/specs_ms.mgf	lib-00041.mgf	0.806082	NIST17	3967900	673.296	0	6	0	163.061	163.061	1	spectra_filtered/specs_ms.mgf1909	20		11	379	FBPFZTCFMRRESA-UHFFFAOYSA-N	FBPFZTCFMRRESA	Organic oxygen compounds	Organooxygen compounds	Carbohydrates and carbohydrate conjugates	Saccharides	Monosaccharides	Carbohydrates
CCMSLIB00003645048	D-Sorbitol	ESI	HCD	Isolated	NIST	NIST	M-H-H2O	163.061	0	1	50704	N/A	C(C(C(C(C(CO)O)O)O)O)O	InChI=1S/C6H14O6/c7-1-3(9)5(11)6(12)4(10)2-8/h3-12H,1-2H2/t3-,4+,5-,6-/m1/s1	N/A	3	Negative	UPDATE-SINGLE-ANNOTATED-BRONZE	Bronze	1909	spectra_filtered/specs_ms.mgf	lib-00041.mgf	0.795122	NIST17	3967900	673.296	0	6	0	163.061	163.061	1	spectra_filtered/specs_ms.mgf1909	20		11	379	FBPFZTCFMRRESA-UHFFFAOYSA-N	FBPFZTCFMRRESA	Organic oxygen compounds	Organooxygen compounds	Carbohydrates and carbohydrate conjugates	Saccharides	Monosaccharides	Carbohydrates
CCMSLIB00003455908	Dulcitol	ESI	HCD	Isolated	NIST	NIST	M-H-H2O	163.061	0	1	608662	N/A	C(C(C(C(C(CO)O)O)O)O)O	InChI=1S/C6H14O6/c7-1-3(9)5(11)6(12)4(10)2-8/h3-12H,1-2H2/t3-,4+,5+,6-	N/A	3	Negative	UPDATE-SINGLE-ANNOTATED-BRONZE	Bronze	1909	spectra_filtered/specs_ms.mgf	lib-00041.mgf	0.787343	NIST17	3967900	673.296	0	6	0	163.061	163.061	1	spectra_filtered/specs_ms.mgf1909	20		5	213	FBPFZTCFMRRESA-UHFFFAOYSA-N	FBPFZTCFMRRESA	Organic oxygen compounds	Organooxygen compounds	Carbohydrates and carbohydrate conjugates	Saccharides	Monosaccharides	Carbohydrates
CCMSLIB00003455907	Dulcitol	ESI	HCD	Isolated	NIST	NIST	M-H-H2O	163.061	0	1	608662	N/A	C(C(C(C(C(CO)O)O)O)O)O	InChI=1S/C6H14O6/c7-1-3(9)5(11)6(12)4(10)2-8/h3-12H,1-2H2/t3-,4+,5+,6-	N/A	3	Negative	UPDATE-SINGLE-ANNOTATED-BRONZE	Bronze	1909	spectra_filtered/specs_ms.mgf	lib-00041.mgf	0.775065	NIST17	3967900	673.296	0	6	0	163.061	163.061	1	spectra_filtered/specs_ms.mgf1909	20		5	213	FBPFZTCFMRRESA-UHFFFAOYSA-N	FBPFZTCFMRRESA	Organic oxygen compounds	Organooxygen compounds	Carbohydrates and carbohydrate conjugates	Saccharides	Monosaccharides	Carbohydrates
CCMSLIB00003645047	D-Sorbitol	ESI	HCD	Isolated	NIST	NIST	M-H-H2O	163.061	0	1	50704	N/A	C(C(C(C(C(CO)O)O)O)O)O	InChI=1S/C6H14O6/c7-1-3(9)5(11)6(12)4(10)2-8/h3-12H,1-2H2/t3-,4+,5-,6-/m1/s1	N/A	3	Negative	UPDATE-SINGLE-ANNOTATED-BRONZE	Bronze	1909	spectra_filtered/specs_ms.mgf	lib-00041.mgf	0.77391	NIST17	3967900	673.296	0	5	0	163.061	163.061	1	spectra_filtered/specs_ms.mgf1909	20		11	379	FBPFZTCFMRRESA-UHFFFAOYSA-N	FBPFZTCFMRRESA	Organic oxygen compounds	Organooxygen compounds	Carbohydrates and carbohydrate conjugates	Saccharides	Monosaccharides	Carbohydrates
CCMSLIB00003455906	Dulcitol	ESI	HCD	Isolated	NIST	NIST	M-H-H2O	163.061	0	1	608662	N/A	C(C(C(C(C(CO)O)O)O)O)O	InChI=1S/C6H14O6/c7-1-3(9)5(11)6(12)4(10)2-8/h3-12H,1-2H2/t3-,4+,5+,6-	N/A	3	Negative	UPDATE-SINGLE-ANNOTATED-BRONZE	Bronze	1909	spectra_filtered/specs_ms.mgf	lib-00041.mgf	0.761807	NIST17	3967900	673.296	0	6	0	163.061	163.061	1	spectra_filtered/specs_ms.mgf1909	20		5	213	FBPFZTCFMRRESA-UHFFFAOYSA-N	FBPFZTCFMRRESA	Organic oxygen compounds	Organooxygen compounds	Carbohydrates and carbohydrate conjugates	Saccharides	Monosaccharides	Carbohydrates
CCMSLIB00003644546	1,5-Anhydro-D-sorbitol	ESI	HCD	Isolated	NIST	NIST	M-H	163.061	0	1	154585	N/A	C1C(C(C(C(O1)CO)O)O)O	InChI=1S/C6H12O5/c7-1-4-6(10)5(9)3(8)2-11-4/h3-10H,1-2H2/t3-,4+,5+,6+/m0/s1	N/A	3	Negative	UPDATE-SINGLE-ANNOTATED-BRONZE	Bronze	1909	spectra_filtered/specs_ms.mgf	lib-00041.mgf	0.7549399999999999	NIST17	3967900	673.296	0	5	0	163.061	163.061	1	spectra_filtered/specs_ms.mgf1909	20		1	61	MPCAJMNYNOGXPB-UHFFFAOYSA-N	MPCAJMNYNOGXPB	Organic oxygen compounds	Organooxygen compounds	Carbohydrates and carbohydrate conjugates	Saccharides	Monosaccharides	Carbohydrates
CCMSLIB00003645049	D-Sorbitol	ESI	HCD	Isolated	NIST	NIST	M-H-H2O	163.061	0	1	50704	N/A	C(C(C(C(C(CO)O)O)O)O)O	InChI=1S/C6H14O6/c7-1-3(9)5(11)6(12)4(10)2-8/h3-12H,1-2H2/t3-,4+,5-,6-/m1/s1	N/A	3	Negative	UPDATE-SINGLE-ANNOTATED-BRONZE	Bronze	1909	spectra_filtered/specs_ms.mgf	lib-00041.mgf	0.7543350000000001	NIST17	3967900	673.296	0	5	0	163.061	163.061	1	spectra_filtered/specs_ms.mgf1909	20		11	379	FBPFZTCFMRRESA-UHFFFAOYSA-N	FBPFZTCFMRRESA	Organic oxygen compounds	Organooxygen compounds	Carbohydrates and carbohydrate conjugates	Saccharides	Monosaccharides	Carbohydrates
CCMSLIB00003234044	D-Quinovose	ESI	Q-TOF	Isolated	NIST	NIST	M-H	163.061	0	1	7658084	N/A	CC1C(C(C(C(O1)O)O)O)O	InChI=1S/C6H12O5/c1-2-3(7)4(8)5(9)6(10)11-2/h2-10H,1H3/t2-,3-,4+,5-,6+/m1/s1	N/A	3	Negative	UPDATE-SINGLE-ANNOTATED-BRONZE	Bronze	1909	spectra_filtered/specs_ms.mgf	lib-00041.mgf	0.751629	NIST17	3967900	673.296	0	6	0	163.061	163.061	1	spectra_filtered/specs_ms.mgf1909	20		0	0	SHZGCJCMOBCMKK-UHFFFAOYSA-N	SHZGCJCMOBCMKK	Organic oxygen compounds	Organooxygen compounds	Carbohydrates and carbohydrate conjugates	Saccharides	Disaccharides|Monosaccharides	Carbohydrates
CCMSLIB00003455910	Dulcitol	ESI	HCD	Isolated	NIST	NIST	M-H-H2O	163.061	0	1	608662	N/A	C(C(C(C(C(CO)O)O)O)O)O	InChI=1S/C6H14O6/c7-1-3(9)5(11)6(12)4(10)2-8/h3-12H,1-2H2/t3-,4+,5+,6-	N/A	3	Negative	UPDATE-SINGLE-ANNOTATED-BRONZE	Bronze	1909	spectra_filtered/specs_ms.mgf	lib-00041.mgf	0.750205	NIST17	3967900	673.296	0	5	0	163.061	163.061	1	spectra_filtered/specs_ms.mgf1909	20		5	213	FBPFZTCFMRRESA-UHFFFAOYSA-N	FBPFZTCFMRRESA	Organic oxygen compounds	Organooxygen compounds	Carbohydrates and carbohydrate conjugates	Saccharides	Monosaccharides	Carbohydrates
CCMSLIB00003645044	D-Sorbitol	ESI	HCD	Isolated	NIST	NIST	M-H-H2O	163.061	0	1	50704	N/A	C(C(C(C(C(CO)O)O)O)O)O	InChI=1S/C6H14O6/c7-1-3(9)5(11)6(12)4(10)2-8/h3-12H,1-2H2/t3-,4+,5-,6-/m1/s1	N/A	3	Negative	UPDATE-SINGLE-ANNOTATED-BRONZE	Bronze	1909	spectra_filtered/specs_ms.mgf	lib-00041.mgf	0.744692	NIST17	3967900	673.296	0	5	0	163.061	163.061	1	spectra_filtered/specs_ms.mgf1909	20		11	379	FBPFZTCFMRRESA-UHFFFAOYSA-N	FBPFZTCFMRRESA	Organic oxygen compounds	Organooxygen compounds	Carbohydrates and carbohydrate conjugates	Saccharides	Monosaccharides	Carbohydrates
CCMSLIB00003455909	Dulcitol	ESI	HCD	Isolated	NIST	NIST	M-H-H2O	163.061	0	1	608662	N/A	C(C(C(C(C(CO)O)O)O)O)O	InChI=1S/C6H14O6/c7-1-3(9)5(11)6(12)4(10)2-8/h3-12H,1-2H2/t3-,4+,5+,6-	N/A	3	Negative	UPDATE-SINGLE-ANNOTATED-BRONZE	Bronze	1909	spectra_filtered/specs_ms.mgf	lib-00041.mgf	0.742015	NIST17	3967900	673.296	0	5	0	163.061	163.061	1	spectra_filtered/specs_ms.mgf1909	20		5	213	FBPFZTCFMRRESA-UHFFFAOYSA-N	FBPFZTCFMRRESA	Organic oxygen compounds	Organooxygen compounds	Carbohydrates and carbohydrate conjugates	Saccharides	Monosaccharides	Carbohydrates
CCMSLIB00000578172	2-DEOXY-D-GLUCOSE	LC-ESI	Q-Exactive Plus	Commercial standard	Alexandrov Theodore	Prasad	M-H	163.061	164.068	0	154-17-6	439268	C(C=O)C(C(C(CO)O)O)O	N/A	N/A	1	Negative	UPDATE-SINGLE-ANNOTATED-GOLD	Gold	1909	spectra_filtered/specs_ms.mgf	lib-00021.mgf	0.738196	GNPS-EMBL-MCF	3967900	673.296	1.2165	4	0.000198364	163.061	163.061	1	spectra_filtered/specs_ms.mgf1909	20		0	0	VRYALKFFQXWPIH-UHFFFAOYSA-N	VRYALKFFQXWPIH	Lipids and lipid-like molecules	Fatty Acyls	Fatty alcohols	Saccharides	Monosaccharides	Carbohydrates
CCMSLIB00003455911	Dulcitol	ESI	HCD	Isolated	NIST	NIST	M-H-H2O	163.061	0	1	608662	N/A	C(C(C(C(C(CO)O)O)O)O)O	InChI=1S/C6H14O6/c7-1-3(9)5(11)6(12)4(10)2-8/h3-12H,1-2H2/t3-,4+,5+,6-	N/A	3	Negative	UPDATE-SINGLE-ANNOTATED-BRONZE	Bronze	1909	spectra_filtered/specs_ms.mgf	lib-00041.mgf	0.7379680000000001	NIST17	3967900	673.296	0	5	0	163.061	163.061	1	spectra_filtered/specs_ms.mgf1909	20		5	213	FBPFZTCFMRRESA-UHFFFAOYSA-N	FBPFZTCFMRRESA	Organic oxygen compounds	Organooxygen compounds	Carbohydrates and carbohydrate conjugates	Saccharides	Monosaccharides	Carbohydrates
CCMSLIB00003644545	1,5-Anhydro-D-sorbitol	ESI	HCD	Isolated	NIST	NIST	M-H	163.061	0	1	154585	N/A	C1C(C(C(C(O1)CO)O)O)O	InChI=1S/C6H12O5/c7-1-4-6(10)5(9)3(8)2-11-4/h3-10H,1-2H2/t3-,4+,5+,6+/m0/s1	N/A	3	Negative	UPDATE-SINGLE-ANNOTATED-BRONZE	Bronze	1909	spectra_filtered/specs_ms.mgf	lib-00041.mgf	0.7301380000000001	NIST17	3967900	673.296	0	5	0	163.061	163.061	1	spectra_filtered/specs_ms.mgf1909	20		1	61	MPCAJMNYNOGXPB-UHFFFAOYSA-N	MPCAJMNYNOGXPB	Organic oxygen compounds	Organooxygen compounds	Carbohydrates and carbohydrate conjugates	Saccharides	Monosaccharides	Carbohydrates
CCMSLIB00003644547	1,5-Anhydro-D-sorbitol	ESI	HCD	Isolated	NIST	NIST	M-H	163.061	0	1	154585	N/A	C1C(C(C(C(O1)CO)O)O)O	InChI=1S/C6H12O5/c7-1-4-6(10)5(9)3(8)2-11-4/h3-10H,1-2H2/t3-,4+,5+,6+/m0/s1	N/A	3	Negative	UPDATE-SINGLE-ANNOTATED-BRONZE	Bronze	1909	spectra_filtered/specs_ms.mgf	lib-00041.mgf	0.729271	NIST17	3967900	673.296	0	5	0	163.061	163.061	1	spectra_filtered/specs_ms.mgf1909	20		1	61	MPCAJMNYNOGXPB-UHFFFAOYSA-N	MPCAJMNYNOGXPB	Organic oxygen compounds	Organooxygen compounds	Carbohydrates and carbohydrate conjugates	Saccharides	Monosaccharides	Carbohydrates
CCMSLIB00003644548	1,5-Anhydro-D-sorbitol	ESI	HCD	Isolated	NIST	NIST	M-H	163.061	0	1	154585	N/A	C1C(C(C(C(O1)CO)O)O)O	InChI=1S/C6H12O5/c7-1-4-6(10)5(9)3(8)2-11-4/h3-10H,1-2H2/t3-,4+,5+,6+/m0/s1	N/A	3	Negative	UPDATE-SINGLE-ANNOTATED-BRONZE	Bronze	1909	spectra_filtered/specs_ms.mgf	lib-00041.mgf	0.718078	NIST17	3967900	673.296	0	5	0	163.061	163.061	1	spectra_filtered/specs_ms.mgf1909	20		1	61	MPCAJMNYNOGXPB-UHFFFAOYSA-N	MPCAJMNYNOGXPB	Organic oxygen compounds	Organooxygen compounds	Carbohydrates and carbohydrate conjugates	Saccharides	Monosaccharides	Carbohydrates
CCMSLIB00005719623	D-Mannitol	LC-ESI	Orbitrap	Isolated	Jean-Luc WOLFENDER Pierre-Marie ALLARD	Damien OLIVIER	[M-H-H2O]	163.061	182.079	1	N/A	N/A	OC[C@@H](O)[C@@H](O)[C@H](O)[C@H](O)CO	"InChI=1S/C6H14O6/c7-1-3(9)5(11)6(12)4(10)2-8/h3-12H,1-2H2/t3-,4-,5-,6-/m1/s1"	N/A	3	Negative	UPDATE-SINGLE-ANNOTATED-BRONZE	Bronze	1909	spectra_filtered/specs_ms.mgf	lib-00028.mgf	0.700206	LDB_NEGATIVE	3967900	673.296	1.2165	4	0.000198364	163.061	163.061	1	spectra_filtered/specs_ms.mgf1909	20		5	102	FBPFZTCFMRRESA-KVTDHHQDSA-N	FBPFZTCFMRRESA	Organic oxygen compounds	Organooxygen compounds	Carbohydrates and carbohydrate conjugates	Saccharides	Monosaccharides	Carbohydrates
CCMSLIB00003644544	1,5-Anhydro-D-sorbitol	ESI	HCD	Isolated	NIST	NIST	M-H	163.061	0	1	154585	N/A	C1C(C(C(C(O1)CO)O)O)O	InChI=1S/C6H12O5/c7-1-4-6(10)5(9)3(8)2-11-4/h3-10H,1-2H2/t3-,4+,5+,6+/m0/s1	N/A	3	Negative	UPDATE-SINGLE-ANNOTATED-BRONZE	Bronze	1909	spectra_filtered/specs_ms.mgf	lib-00041.mgf	0.695901	NIST17	3967900	673.296	0	5	0	163.061	163.061	1	spectra_filtered/specs_ms.mgf1909	20		1	61	MPCAJMNYNOGXPB-UHFFFAOYSA-N	MPCAJMNYNOGXPB	Organic oxygen compounds	Organooxygen compounds	Carbohydrates and carbohydrate conjugates	Saccharides	Monosaccharides	Carbohydrates
CCMSLIB00005436180	SUCROSE	ESI	Orbitrap	Commercial	Dorrestein	Fernando Vargas	M-H	341.109	342.116	-1	57-50-1	na	OC[C@H]1O[C@@](CO)(O[C@H]2O[C@H](CO)[C@@H](O)[C@H](O)[C@H]2O)[C@@H](O)[C@@H]1O	"InChI=1S/C12H22O11/c13-1-4-6(16)8(18)9(19)11(21-4)23-12(3-15)10(20)7(17)5(2-14)22-12/h4-11,13-20H,1-3H2/t4-,5-,6-,7-,8+,9-,10+,11-,12+/m1/s1"	N/A	1	Negative	UPDATE-SINGLE-ANNOTATED-GOLD	Gold	1919	spectra_filtered/specs_ms.mgf	lib-00035.mgf	0.9748450000000001	GNPS-LIBRARY	612000	670.2869999999999	8.85711	9	0.00302124	341.109	341.106	-1	spectra_filtered/specs_ms.mgf1919	20		2	72	CZMRCDWAGMRECN-UGDNZRGBSA-N	CZMRCDWAGMRECN	Organic oxygen compounds	Organooxygen compounds	Carbohydrates and carbohydrate conjugates	Saccharides	Disaccharides	Carbohydrates
CCMSLIB00005463597	SUCROSE	ESI	Orbitrap	Commercial	Dorrestein	Fernando Vargas	M-H	341.109	342.116	-1	57-50-1	na	OC[C@H]1O[C@@](CO)(O[C@H]2O[C@H](CO)[C@@H](O)[C@H](O)[C@H]2O)[C@@H](O)[C@@H]1O	"InChI=1S/C12H22O11/c13-1-4-6(16)8(18)9(19)11(21-4)23-12(3-15)10(20)7(17)5(2-14)22-12/h4-11,13-20H,1-3H2/t4-,5-,6-,7-,8+,9-,10+,11-,12+/m1/s1"	N/A	1	Negative	UPDATE-SINGLE-ANNOTATED-GOLD	Gold	1919	spectra_filtered/specs_ms.mgf	lib-00025.mgf	0.9748450000000001	GNPS-MSMLS	612000	670.2869999999999	8.85711	9	0.00302124	341.109	341.106	-1	spectra_filtered/specs_ms.mgf1919	20		2	72	CZMRCDWAGMRECN-UGDNZRGBSA-N	CZMRCDWAGMRECN	Organic oxygen compounds	Organooxygen compounds	Carbohydrates and carbohydrate conjugates	Saccharides	Disaccharides	Carbohydrates
CCMSLIB00000221770	ReSpect:PT200600 Sucrose|Suc|Fru(beta2-1alpha)Glc|D-(+)-Saccharose|Cane sugar|alpha-D-Glucopyranosyl beta-D-fructofuranoside|Microse|(2R,3R,4S,5S,6R)-2-[(2S,3S,4S,5R)-3,4-dihydroxy-2,5-bis(hydroxymethyl)oxolan-2-yl]ox	ESI	LC-Q-TOF/MS	Isolated	Putative ReSpect Match	ReSpect	[M+H]	341.108	0	1	57-50-1	N/A	C(C1C(C(C(C(O1)OC2(C(C(C(O2)CO)O)O)CO)O)O)O)O	1/C12H22O11/c13-1-4-6(16)8(18)9(19)11(21-4)23-12(3-15)10(20)7(17)5(2-14)22-12/h4-11,13-20H,1-3H2/t4-,5-,6-,7-,8+,9-,10+,11-,12+/m1/s1	N/A	3	Positive	UPDATE-SINGLE-ANNOTATED-BRONZE	Bronze	1919	spectra_filtered/specs_ms.mgf	lib-00033.mgf	0.974791	RESPECT	612000	670.2869999999999	5.90476	9	0.00201416	341.108	341.106	-1	spectra_filtered/specs_ms.mgf1919	20		1	205	CZMRCDWAGMRECN-UHFFFAOYSA-N	CZMRCDWAGMRECN	Organic oxygen compounds	Organooxygen compounds	Carbohydrates and carbohydrate conjugates	Saccharides	Disaccharides	Carbohydrates
CCMSLIB00005744690	Massbank:PR100500 Sucrose|Suc|Fru(beta2-1alpha)Glc|D-(+)-Saccharose|Cane sugar|alpha-D-Glucopyranosyl beta-D-fructofuranoside|Microse	ESI	qTof	Isolated	Massbank	Massbank	M-H	341.108	0	1	57-50-1	N/A	OC[C@@H](O1)[C@@H](O)[C@H](O)[C@@H](O)[C@H]1O[C@](CO)(O2)[C@@H](O)[C@H](O)[C@@H](CO)2	1S/C12H22O11/c13-1-4-6(16)8(18)9(19)11(21-4)23-12(3-15)10(20)7(17)5(2-14)22-12/h4-11,13-20H,1-3H2/t4-,5-,6-,7-,8+,9-,10+,11-,12+/m1/s1	N/A	3	Negative	UPDATE-SINGLE-ANNOTATED-BRONZE	Bronze	1919	spectra_filtered/specs_ms.mgf	lib-00039.mgf	0.974775	MASSBANK	612000	670.2869999999999	5.90476	9	0.00201416	341.108	341.106	-1	spectra_filtered/specs_ms.mgf1919	20		0	0	CZMRCDWAGMRECN-UGDNZRGBSA-N	CZMRCDWAGMRECN	Organic oxygen compounds	Organooxygen compounds	Carbohydrates and carbohydrate conjugates	Saccharides	Disaccharides	Carbohydrates
CCMSLIB00005757032	Massbank:PT200600 Fru(beta2-1alpha)Glc|alpha-D-Glucopyranosyl beta-D-fructofuranoside|Suc|Microse|Cane sugar|Sucrose|(2R,3R,4S,5S,6R)-2-[(2S,3S,4S,5R)-3,4-dihydroxy-2,5-bis(hydroxymethyl)oxolan-2-yl]oxy-6-(hydroxymethy	ESI	qTof	Isolated	Massbank	Massbank	M+H	341.108	0	1	57-50-1	N/A	C(C1C(C(C(C(O1)OC2(C(C(C(O2)CO)O)O)CO)O)O)O)O	1S/C12H22O11/c13-1-4-6(16)8(18)9(19)11(21-4)23-12(3-15)10(20)7(17)5(2-14)22-12/h4-11,13-20H,1-3H2	N/A	3	Negative	UPDATE-SINGLE-ANNOTATED-BRONZE	Bronze	1919	spectra_filtered/specs_ms.mgf	lib-00039.mgf	0.974775	MASSBANK	612000	670.2869999999999	5.90476	9	0.00201416	341.108	341.106	-1	spectra_filtered/specs_ms.mgf1919	20		0	0	CZMRCDWAGMRECN-UHFFFAOYSA-N	CZMRCDWAGMRECN	Organic oxygen compounds	Organooxygen compounds	Carbohydrates and carbohydrate conjugates	Saccharides	Disaccharides	Carbohydrates
CCMSLIB00003664664	.alpha.,.beta.-Trehalose	ESI	HCD	Isolated	NIST	NIST	M-H	341.109	0	1	585911	N/A	C(C1C(C(C(C(O1)OC2C(C(C(C(O2)CO)O)O)O)O)O)O)O	InChI=1S/C12H22O11/c13-1-3-5(15)7(17)9(19)11(21-3)23-12-10(20)8(18)6(16)4(2-14)22-12/h3-20H,1-2H2/t3-,4-,5-,6-,7+,8+,9-,10-,11-,12+/m1/s1	N/A	3	Negative	UPDATE-SINGLE-ANNOTATED-BRONZE	Bronze	1919	spectra_filtered/specs_ms.mgf	lib-00041.mgf	0.973916	NIST17	612000	670.2869999999999	8.49925	9	0.00289917	341.109	341.106	-1	spectra_filtered/specs_ms.mgf1919	20		17	363	HDTRYLNUVZCQOY-UHFFFAOYSA-N	HDTRYLNUVZCQOY	Organic oxygen compounds	Organooxygen compounds	Carbohydrates and carbohydrate conjugates	Saccharides	Disaccharides	Carbohydrates
CCMSLIB00006679996	SUCROSE	ESI	Orbitrap	isolated	MoNA	MoNA:MoNA038468	M-H	341.109	0	1	N/A	N/A	C([C@@H]1[C@H]([C@@H]([C@H]([C@H](O1)O[C@@]2(CO)[C@H]([C@@H]([C@@H](CO)O2)O)O)O)O)O)O	"InChI=1S/C12H22O11/c13-1-4-6(16)8(18)9(19)11(21-4)23-12(3-15)10(20)7(17)5(2-14)22-12/h4-11,13-20H,1-3H2/t4-,5-,6-,7-,8+,9-,10+,11-,12+/m1/s1"	N/A	3	negative	UPDATE-SINGLE-ANNOTATED-BRONZE	Bronze	1919	spectra_filtered/specs_ms.mgf	lib-00002.mgf	0.9737549999999999	MONA	612000	670.2869999999999	8.85711	9	0.00302124	341.109	341.106	-1	spectra_filtered/specs_ms.mgf1919	20		2	72	CZMRCDWAGMRECN-UGDNZRGBSA-N	CZMRCDWAGMRECN	Organic oxygen compounds	Organooxygen compounds	Carbohydrates and carbohydrate conjugates	Saccharides	Disaccharides	Carbohydrates
CCMSLIB00003695903	1,4-D-Xylobiose	ESI	HCD	Isolated	NIST	NIST	M+C2H3O2	341.109	0	1	6860475	N/A	C1C(C(C(C(O1)OC(CO)C(C(C=O)O)O)O)O)O	InChI=1S/C10H18O9/c11-1-4(13)7(15)6(2-12)19-10-9(17)8(16)5(14)3-18-10/h1,4-10,12-17H,2-3H2/t4-,5+,6+,7+,8-,9+,10-/m0/s1	N/A	3	Negative	UPDATE-SINGLE-ANNOTATED-BRONZE	Bronze	1919	spectra_filtered/specs_ms.mgf	lib-00041.mgf	0.973719	NIST17	612000	670.2869999999999	8.678180000000001	9	0.00296021	341.109	341.106	-1	spectra_filtered/specs_ms.mgf1919	20		9	169	SQNRKWHRVIAKLP-UHFFFAOYSA-N	SQNRKWHRVIAKLP	Organic oxygen compounds	Organooxygen compounds	Carbohydrates and carbohydrate conjugates	Saccharides	Disaccharides	Carbohydrates
CCMSLIB00003664846	Maltotetraose	ESI	HCD	Isolated	NIST	NIST	M-H-C12H20O10	341.109	0	1	34612389	N/A	C(C1C(C(C(C(O1)OC2C(OC(C(C2O)O)OC3C(OC(C(C3O)O)OC4C(OC(C(C4O)O)O)CO)CO)CO)O)O)O)O	InChI=1S/C24H42O21/c25-1-5-9(29)10(30)15(35)22(40-5)44-19-7(3-27)42-24(17(37)12(19)32)45-20-8(4-28)41-23(16(36)13(20)33)43-18-6(2-26)39-21(38)14(34)11(18)31/h5-38H,1-4H2/t5-,6-,7-,8-,9-,10+,11-,12-,13-,14-,15-,16-,17-,18-,19-,20-,21-,22-,23-,24-/m1/s1	N/A	3	Negative	UPDATE-SINGLE-ANNOTATED-BRONZE	Bronze	1919	spectra_filtered/specs_ms.mgf	lib-00041.mgf	0.973176	NIST17	612000	670.2869999999999	8.49925	9	0.00289917	341.109	341.106	-1	spectra_filtered/specs_ms.mgf1919	20		66	2163	LUEWUZLMQUOBSB-UHFFFAOYSA-N	LUEWUZLMQUOBSB	Organic oxygen compounds	Organooxygen compounds	Carbohydrates and carbohydrate conjugates	Saccharides	Polysaccharides	Carbohydrates
CCMSLIB00003665050	D-(+)-Trehalose	ESI	HCD	Isolated	NIST	NIST	M-H	341.109	0	1	99207	N/A	C(C1C(C(C(C(O1)OC2C(C(C(C(O2)CO)O)O)O)O)O)O)O	InChI=1S/C12H22O11/c13-1-3-5(15)7(17)9(19)11(21-3)23-12-10(20)8(18)6(16)4(2-14)22-12/h3-20H,1-2H2/t3-,4-,5-,6-,7+,8+,9-,10-,11-,12-/m1/s1	N/A	3	Negative	UPDATE-SINGLE-ANNOTATED-BRONZE	Bronze	1919	spectra_filtered/specs_ms.mgf	lib-00041.mgf	0.972409	NIST17	612000	670.2869999999999	8.49925	9	0.00289917	341.109	341.106	-1	spectra_filtered/specs_ms.mgf1919	20		32	701	HDTRYLNUVZCQOY-UHFFFAOYSA-N	HDTRYLNUVZCQOY	Organic oxygen compounds	Organooxygen compounds	Carbohydrates and carbohydrate conjugates	Saccharides	Disaccharides	Carbohydrates
CCMSLIB00003644931	Sucrose	ESI	HCD	Isolated	NIST	NIST	M-H	341.109	0	1	57501	N/A	C(C1C(C(C(C(O1)OC2(C(C(C(O2)CO)O)O)CO)O)O)O)O	InChI=1S/C12H22O11/c13-1-4-6(16)8(18)9(19)11(21-4)23-12(3-15)10(20)7(17)5(2-14)22-12/h4-11,13-20H,1-3H2/t4-,5-,6-,7-,8+,9-,10+,11-,12+/m1/s1	N/A	3	Negative	UPDATE-SINGLE-ANNOTATED-BRONZE	Bronze	1919	spectra_filtered/specs_ms.mgf	lib-00041.mgf	0.969109	NIST17	612000	670.2869999999999	8.49925	9	0.00289917	341.109	341.106	-1	spectra_filtered/specs_ms.mgf1919	20		50	3337	CZMRCDWAGMRECN-UHFFFAOYSA-N	CZMRCDWAGMRECN	Organic oxygen compounds	Organooxygen compounds	Carbohydrates and carbohydrate conjugates	Saccharides	Disaccharides	Carbohydrates
CCMSLIB00006679992	SUCROSE	ESI	Orbitrap	isolated	MoNA	MoNA:MoNA037782	M-H	341.109	0	1	N/A	N/A	C([C@@H]1[C@H]([C@@H]([C@H]([C@H](O1)O[C@@]2(CO)[C@H]([C@@H]([C@@H](CO)O2)O)O)O)O)O)O	"InChI=1S/C12H22O11/c13-1-4-6(16)8(18)9(19)11(21-4)23-12(3-15)10(20)7(17)5(2-14)22-12/h4-11,13-20H,1-3H2/t4-,5-,6-,7-,8+,9-,10+,11-,12+/m1/s1"	N/A	3	negative	UPDATE-SINGLE-ANNOTATED-BRONZE	Bronze	1919	spectra_filtered/specs_ms.mgf	lib-00002.mgf	0.9681	MONA	612000	670.2869999999999	8.85711	9	0.00302124	341.109	341.106	-1	spectra_filtered/specs_ms.mgf1919	20		2	72	CZMRCDWAGMRECN-UGDNZRGBSA-N	CZMRCDWAGMRECN	Organic oxygen compounds	Organooxygen compounds	Carbohydrates and carbohydrate conjugates	Saccharides	Disaccharides	Carbohydrates
CCMSLIB00003664665	.alpha.,.beta.-Trehalose	ESI	HCD	Isolated	NIST	NIST	M-H	341.109	0	1	585911	N/A	C(C1C(C(C(C(O1)OC2C(C(C(C(O2)CO)O)O)O)O)O)O)O	InChI=1S/C12H22O11/c13-1-3-5(15)7(17)9(19)11(21-3)23-12-10(20)8(18)6(16)4(2-14)22-12/h3-20H,1-2H2/t3-,4-,5-,6-,7+,8+,9-,10-,11-,12+/m1/s1	N/A	3	Negative	UPDATE-SINGLE-ANNOTATED-BRONZE	Bronze	1919	spectra_filtered/specs_ms.mgf	lib-00041.mgf	0.967942	NIST17	612000	670.2869999999999	8.49925	9	0.00289917	341.109	341.106	-1	spectra_filtered/specs_ms.mgf1919	20		17	363	HDTRYLNUVZCQOY-UHFFFAOYSA-N	HDTRYLNUVZCQOY	Organic oxygen compounds	Organooxygen compounds	Carbohydrates and carbohydrate conjugates	Saccharides	Disaccharides	Carbohydrates
CCMSLIB00003644932	Sucrose	ESI	HCD	Isolated	NIST	NIST	M-H	341.109	0	1	57501	N/A	C(C1C(C(C(C(O1)OC2(C(C(C(O2)CO)O)O)CO)O)O)O)O	InChI=1S/C12H22O11/c13-1-4-6(16)8(18)9(19)11(21-4)23-12(3-15)10(20)7(17)5(2-14)22-12/h4-11,13-20H,1-3H2/t4-,5-,6-,7-,8+,9-,10+,11-,12+/m1/s1	N/A	3	Negative	UPDATE-SINGLE-ANNOTATED-BRONZE	Bronze	1919	spectra_filtered/specs_ms.mgf	lib-00041.mgf	0.967915	NIST17	612000	670.2869999999999	8.49925	9	0.00289917	341.109	341.106	-1	spectra_filtered/specs_ms.mgf1919	20		50	3337	CZMRCDWAGMRECN-UHFFFAOYSA-N	CZMRCDWAGMRECN	Organic oxygen compounds	Organooxygen compounds	Carbohydrates and carbohydrate conjugates	Saccharides	Disaccharides	Carbohydrates
CCMSLIB00000221851	ReSpect:PT202020 D-(+)-Trehalose dihydrate,from Saccharomyces cerevisiae|Glc(alpha1-1alpha)Glc|alpha-alpha-Trehalose|Mycose|alpha-D-Glucopyranosyl-alpha-D-glucopyranoside dihydrate|(2R,3S,4S,5R,6R)-2-(hydroxymethyl)-6	ESI	LC-Q-TOF/MS	Isolated	Putative ReSpect Match	ReSpect	[M+H]	341.108	0	1	99-20-7	N/A	C(C1C(C(C(C(O1)OC2C(C(C(C(O2)CO)O)O)O)O)O)O)O	1/C12H22O11/c13-1-3-5(15)7(17)9(19)11(21-3)23-12-10(20)8(18)6(16)4(2-14)22-12/h3-20H,1-2H2/t3-,4-,5-,6-,7+,8+,9-,10-,11-,12-/m1/s1	N/A	3	Positive	UPDATE-SINGLE-ANNOTATED-BRONZE	Bronze	1919	spectra_filtered/specs_ms.mgf	lib-00033.mgf	0.967686	RESPECT	612000	670.2869999999999	5.90476	9	0.00201416	341.108	341.106	-1	spectra_filtered/specs_ms.mgf1919	20		0	0	HDTRYLNUVZCQOY-UHFFFAOYSA-N	HDTRYLNUVZCQOY	Organic oxygen compounds	Organooxygen compounds	Carbohydrates and carbohydrate conjugates	Saccharides	Disaccharides	Carbohydrates
CCMSLIB00005757180	Massbank:PT202020 alpha-D-Glucopyranosyl-alpha-D-glucopyranoside dihydrate|D-(+)-Trehalose dihydrate,from Saccharomyces cerevisiae|(2R,3S,4S,5R,6R)-2-(hydroxymethyl)-6-[(2R,3R,4S,5S,6R)-3,4,5-trihydroxy-6-(hydroxymethy	ESI	qTof	Isolated	Massbank	Massbank	M+H	341.108	0	1	99-20-7	N/A	C(C1C(C(C(C(O1)OC2C(C(C(C(O2)CO)O)O)O)O)O)O)O	1S/C12H22O11/c13-1-3-5(15)7(17)9(19)11(21-3)23-12-10(20)8(18)6(16)4(2-14)22-12/h3-20H,1-2H2	N/A	3	Negative	UPDATE-SINGLE-ANNOTATED-BRONZE	Bronze	1919	spectra_filtered/specs_ms.mgf	lib-00039.mgf	0.9676549999999999	MASSBANK	612000	670.2869999999999	5.90476	9	0.00201416	341.108	341.106	-1	spectra_filtered/specs_ms.mgf1919	20		0	0	HDTRYLNUVZCQOY-UHFFFAOYSA-N	HDTRYLNUVZCQOY	Organic oxygen compounds	Organooxygen compounds	Carbohydrates and carbohydrate conjugates	Saccharides	Disaccharides	Carbohydrates
CCMSLIB00005745027	Massbank:PR100542 D-(+)-Trehalose|Glc(alpha1-1alpha)Glc|alpha-alpha-Trehalose|Mycose|alpha-D-Glucopyranosyl-alpha-D-glucopyranoside	ESI	qTof	Isolated	Massbank	Massbank	M-H	341.108	0	1	99-20-7	N/A	OC[C@@H](O1)[C@@H](O)[C@H](O)[C@@H](O)[C@H]1O[C@@H](O2)[C@H](O)[C@@H](O)[C@H](O)[C@@H](CO)2	1S/C12H22O11/c13-1-3-5(15)7(17)9(19)11(21-3)23-12-10(20)8(18)6(16)4(2-14)22-12/h3-20H,1-2H2/t3-,4-,5-,6-,7+,8+,9-,10-,11-,12-/m1/s1	N/A	3	Negative	UPDATE-SINGLE-ANNOTATED-BRONZE	Bronze	1919	spectra_filtered/specs_ms.mgf	lib-00039.mgf	0.9676549999999999	MASSBANK	612000	670.2869999999999	5.90476	9	0.00201416	341.108	341.106	-1	spectra_filtered/specs_ms.mgf1919	20		0	0	HDTRYLNUVZCQOY-LIZSDCNHSA-N	HDTRYLNUVZCQOY	Organic oxygen compounds	Organooxygen compounds	Carbohydrates and carbohydrate conjugates	Saccharides	Disaccharides	Carbohydrates
CCMSLIB00003695902	1,4-D-Xylobiose	ESI	HCD	Isolated	NIST	NIST	M+C2H3O2	341.109	0	1	6860475	N/A	C1C(C(C(C(O1)OC(CO)C(C(C=O)O)O)O)O)O	InChI=1S/C10H18O9/c11-1-4(13)7(15)6(2-12)19-10-9(17)8(16)5(14)3-18-10/h1,4-10,12-17H,2-3H2/t4-,5+,6+,7+,8-,9+,10-/m0/s1	N/A	3	Negative	UPDATE-SINGLE-ANNOTATED-BRONZE	Bronze	1919	spectra_filtered/specs_ms.mgf	lib-00041.mgf	0.966414	NIST17	612000	670.2869999999999	8.678180000000001	9	0.00296021	341.109	341.106	-1	spectra_filtered/specs_ms.mgf1919	20		9	169	SQNRKWHRVIAKLP-UHFFFAOYSA-N	SQNRKWHRVIAKLP	Organic oxygen compounds	Organooxygen compounds	Carbohydrates and carbohydrate conjugates	Saccharides	Disaccharides	Carbohydrates
CCMSLIB00003665488	Melibiose	ESI	HCD	Isolated	NIST	NIST	M-H	341.109	0	1	585999	N/A	C(C1C(C(C(C(O1)OCC(C(C(C(C=O)O)O)O)O)O)O)O)O	InChI=1S/C12H22O11/c13-1-4(15)7(17)8(18)5(16)3-22-12-11(21)10(20)9(19)6(2-14)23-12/h1,4-12,14-21H,2-3H2/t4-,5+,6+,7+,8+,9-,10-,11+,12-/m0/s1	N/A	3	Negative	UPDATE-SINGLE-ANNOTATED-BRONZE	Bronze	1919	spectra_filtered/specs_ms.mgf	lib-00041.mgf	0.9663200000000001	NIST17	612000	670.2869999999999	8.49925	9	0.00289917	341.109	341.106	-1	spectra_filtered/specs_ms.mgf1919	20		19	659	AYRXSINWFIIFAE-UHFFFAOYSA-N	AYRXSINWFIIFAE	Lipids and lipid-like molecules	Fatty Acyls	Fatty acyl glycosides	Saccharides	Disaccharides	Carbohydrates
CCMSLIB00003665051	D-(+)-Trehalose	ESI	HCD	Isolated	NIST	NIST	M-H	341.109	0	1	99207	N/A	C(C1C(C(C(C(O1)OC2C(C(C(C(O2)CO)O)O)O)O)O)O)O	InChI=1S/C12H22O11/c13-1-3-5(15)7(17)9(19)11(21-3)23-12-10(20)8(18)6(16)4(2-14)22-12/h3-20H,1-2H2/t3-,4-,5-,6-,7+,8+,9-,10-,11-,12-/m1/s1	N/A	3	Negative	UPDATE-SINGLE-ANNOTATED-BRONZE	Bronze	1919	spectra_filtered/specs_ms.mgf	lib-00041.mgf	0.966284	NIST17	612000	670.2869999999999	8.49925	9	0.00289917	341.109	341.106	-1	spectra_filtered/specs_ms.mgf1919	20		32	701	HDTRYLNUVZCQOY-UHFFFAOYSA-N	HDTRYLNUVZCQOY	Organic oxygen compounds	Organooxygen compounds	Carbohydrates and carbohydrate conjugates	Saccharides	Disaccharides	Carbohydrates
CCMSLIB00003393817	1-Palmitoyl-2-hydroxy-sn-glycero-3-phospho-(1'-rac-glycerol)	ESI	HCD	Isolated	NIST	NIST	M-H	483.273	0	1	749875103	N/A	CCCCCCCCCCCCCCCC(=O)OCC(COP(=O)(O)OCC(CO)O)O	InChI=1S/C22H45O9P/c1-2-3-4-5-6-7-8-9-10-11-12-13-14-15-22(26)29-17-21(25)19-31-32(27,28)30-18-20(24)16-23/h20-21,23-25H,2-19H2,1H3,(H,27,28)/t20?,21-/m1/s1	N/A	3	Negative	UPDATE-SINGLE-ANNOTATED-BRONZE	Bronze	1924	spectra_filtered/specs_ms.mgf	lib-00041.mgf	0.9470069999999999	NIST17	13100000	425.208	0.6314770000000001	9	0.000305176	483.273	483.272	-1	spectra_filtered/specs_ms.mgf1924	10		90	3307	BVJSKAUUFXBDOB-UHFFFAOYSA-N	BVJSKAUUFXBDOB	Lipids and lipid-like molecules	Glycerophospholipids	Glycerophosphoglycerols	Glycerophospholipids	Glycerophosphoglycerols	Fatty acids
CCMSLIB00003393818	1-Palmitoyl-2-hydroxy-sn-glycero-3-phospho-(1'-rac-glycerol)	ESI	HCD	Isolated	NIST	NIST	M-H	483.273	0	1	749875103	N/A	CCCCCCCCCCCCCCCC(=O)OCC(COP(=O)(O)OCC(CO)O)O	InChI=1S/C22H45O9P/c1-2-3-4-5-6-7-8-9-10-11-12-13-14-15-22(26)29-17-21(25)19-31-32(27,28)30-18-20(24)16-23/h20-21,23-25H,2-19H2,1H3,(H,27,28)/t20?,21-/m1/s1	N/A	3	Negative	UPDATE-SINGLE-ANNOTATED-BRONZE	Bronze	1924	spectra_filtered/specs_ms.mgf	lib-00041.mgf	0.9191739999999999	NIST17	13100000	425.208	0.6314770000000001	9	0.000305176	483.273	483.272	-1	spectra_filtered/specs_ms.mgf1924	10		90	3307	BVJSKAUUFXBDOB-UHFFFAOYSA-N	BVJSKAUUFXBDOB	Lipids and lipid-like molecules	Glycerophospholipids	Glycerophosphoglycerols	Glycerophospholipids	Glycerophosphoglycerols	Fatty acids
CCMSLIB00003393816	1-Palmitoyl-2-hydroxy-sn-glycero-3-phospho-(1'-rac-glycerol)	ESI	HCD	Isolated	NIST	NIST	M-H	483.273	0	1	749875103	N/A	CCCCCCCCCCCCCCCC(=O)OCC(COP(=O)(O)OCC(CO)O)O	InChI=1S/C22H45O9P/c1-2-3-4-5-6-7-8-9-10-11-12-13-14-15-22(26)29-17-21(25)19-31-32(27,28)30-18-20(24)16-23/h20-21,23-25H,2-19H2,1H3,(H,27,28)/t20?,21-/m1/s1	N/A	3	Negative	UPDATE-SINGLE-ANNOTATED-BRONZE	Bronze	1924	spectra_filtered/specs_ms.mgf	lib-00041.mgf	0.9090239999999999	NIST17	13100000	425.208	0.6314770000000001	8	0.000305176	483.273	483.272	-1	spectra_filtered/specs_ms.mgf1924	10		90	3307	BVJSKAUUFXBDOB-UHFFFAOYSA-N	BVJSKAUUFXBDOB	Lipids and lipid-like molecules	Glycerophospholipids	Glycerophosphoglycerols	Glycerophospholipids	Glycerophosphoglycerols	Fatty acids
CCMSLIB00003393815	1-Palmitoyl-2-hydroxy-sn-glycero-3-phospho-(1'-rac-glycerol)	ESI	HCD	Isolated	NIST	NIST	M-H	483.273	0	1	749875103	N/A	CCCCCCCCCCCCCCCC(=O)OCC(COP(=O)(O)OCC(CO)O)O	InChI=1S/C22H45O9P/c1-2-3-4-5-6-7-8-9-10-11-12-13-14-15-22(26)29-17-21(25)19-31-32(27,28)30-18-20(24)16-23/h20-21,23-25H,2-19H2,1H3,(H,27,28)/t20?,21-/m1/s1	N/A	3	Negative	UPDATE-SINGLE-ANNOTATED-BRONZE	Bronze	1924	spectra_filtered/specs_ms.mgf	lib-00041.mgf	0.8834549999999999	NIST17	13100000	425.208	0.6314770000000001	8	0.000305176	483.273	483.272	-1	spectra_filtered/specs_ms.mgf1924	10		90	3307	BVJSKAUUFXBDOB-UHFFFAOYSA-N	BVJSKAUUFXBDOB	Lipids and lipid-like molecules	Glycerophospholipids	Glycerophosphoglycerols	Glycerophospholipids	Glycerophosphoglycerols	Fatty acids
CCMSLIB00003393814	1-Palmitoyl-2-hydroxy-sn-glycero-3-phospho-(1'-rac-glycerol)	ESI	HCD	Isolated	NIST	NIST	M-H	483.273	0	1	749875103	N/A	CCCCCCCCCCCCCCCC(=O)OCC(COP(=O)(O)OCC(CO)O)O	InChI=1S/C22H45O9P/c1-2-3-4-5-6-7-8-9-10-11-12-13-14-15-22(26)29-17-21(25)19-31-32(27,28)30-18-20(24)16-23/h20-21,23-25H,2-19H2,1H3,(H,27,28)/t20?,21-/m1/s1	N/A	3	Negative	UPDATE-SINGLE-ANNOTATED-BRONZE	Bronze	1924	spectra_filtered/specs_ms.mgf	lib-00041.mgf	0.860554	NIST17	13100000	425.208	0.6314770000000001	7	0.000305176	483.273	483.272	-1	spectra_filtered/specs_ms.mgf1924	10		90	3307	BVJSKAUUFXBDOB-UHFFFAOYSA-N	BVJSKAUUFXBDOB	Lipids and lipid-like molecules	Glycerophospholipids	Glycerophosphoglycerols	Glycerophospholipids	Glycerophosphoglycerols	Fatty acids
CCMSLIB00003393813	1-Palmitoyl-2-hydroxy-sn-glycero-3-phospho-(1'-rac-glycerol)	ESI	HCD	Isolated	NIST	NIST	M-H	483.273	0	1	749875103	N/A	CCCCCCCCCCCCCCCC(=O)OCC(COP(=O)(O)OCC(CO)O)O	InChI=1S/C22H45O9P/c1-2-3-4-5-6-7-8-9-10-11-12-13-14-15-22(26)29-17-21(25)19-31-32(27,28)30-18-20(24)16-23/h20-21,23-25H,2-19H2,1H3,(H,27,28)/t20?,21-/m1/s1	N/A	3	Negative	UPDATE-SINGLE-ANNOTATED-BRONZE	Bronze	1924	spectra_filtered/specs_ms.mgf	lib-00041.mgf	0.8564940000000001	NIST17	13100000	425.208	0.6314770000000001	7	0.000305176	483.273	483.272	-1	spectra_filtered/specs_ms.mgf1924	10		90	3307	BVJSKAUUFXBDOB-UHFFFAOYSA-N	BVJSKAUUFXBDOB	Lipids and lipid-like molecules	Glycerophospholipids	Glycerophosphoglycerols	Glycerophospholipids	Glycerophosphoglycerols	Fatty acids
CCMSLIB00003393812	1-Palmitoyl-2-hydroxy-sn-glycero-3-phospho-(1'-rac-glycerol)	ESI	HCD	Isolated	NIST	NIST	M-H	483.273	0	1	749875103	N/A	CCCCCCCCCCCCCCCC(=O)OCC(COP(=O)(O)OCC(CO)O)O	InChI=1S/C22H45O9P/c1-2-3-4-5-6-7-8-9-10-11-12-13-14-15-22(26)29-17-21(25)19-31-32(27,28)30-18-20(24)16-23/h20-21,23-25H,2-19H2,1H3,(H,27,28)/t20?,21-/m1/s1	N/A	3	Negative	UPDATE-SINGLE-ANNOTATED-BRONZE	Bronze	1924	spectra_filtered/specs_ms.mgf	lib-00041.mgf	0.833109	NIST17	13100000	425.208	0.6314770000000001	5	0.000305176	483.273	483.272	-1	spectra_filtered/specs_ms.mgf1924	10		90	3307	BVJSKAUUFXBDOB-UHFFFAOYSA-N	BVJSKAUUFXBDOB	Lipids and lipid-like molecules	Glycerophospholipids	Glycerophosphoglycerols	Glycerophospholipids	Glycerophosphoglycerols	Fatty acids
CCMSLIB00003393811	1-Palmitoyl-2-hydroxy-sn-glycero-3-phospho-(1'-rac-glycerol)	ESI	HCD	Isolated	NIST	NIST	M-H	483.273	0	1	749875103	N/A	CCCCCCCCCCCCCCCC(=O)OCC(COP(=O)(O)OCC(CO)O)O	InChI=1S/C22H45O9P/c1-2-3-4-5-6-7-8-9-10-11-12-13-14-15-22(26)29-17-21(25)19-31-32(27,28)30-18-20(24)16-23/h20-21,23-25H,2-19H2,1H3,(H,27,28)/t20?,21-/m1/s1	N/A	3	Negative	UPDATE-SINGLE-ANNOTATED-BRONZE	Bronze	1924	spectra_filtered/specs_ms.mgf	lib-00041.mgf	0.8307209999999999	NIST17	13100000	425.208	0.6314770000000001	4	0.000305176	483.273	483.272	-1	spectra_filtered/specs_ms.mgf1924	10		90	3307	BVJSKAUUFXBDOB-UHFFFAOYSA-N	BVJSKAUUFXBDOB	Lipids and lipid-like molecules	Glycerophospholipids	Glycerophosphoglycerols	Glycerophospholipids	Glycerophosphoglycerols	Fatty acids
CCMSLIB00003393819	1-Palmitoyl-2-hydroxy-sn-glycero-3-phospho-(1'-rac-glycerol)	ESI	HCD	Isolated	NIST	NIST	M-H	483.273	0	1	749875103	N/A	CCCCCCCCCCCCCCCC(=O)OCC(COP(=O)(O)OCC(CO)O)O	InChI=1S/C22H45O9P/c1-2-3-4-5-6-7-8-9-10-11-12-13-14-15-22(26)29-17-21(25)19-31-32(27,28)30-18-20(24)16-23/h20-21,23-25H,2-19H2,1H3,(H,27,28)/t20?,21-/m1/s1	N/A	3	Negative	UPDATE-SINGLE-ANNOTATED-BRONZE	Bronze	1924	spectra_filtered/specs_ms.mgf	lib-00041.mgf	0.721957	NIST17	13100000	425.208	0.6314770000000001	8	0.000305176	483.273	483.272	-1	spectra_filtered/specs_ms.mgf1924	10		90	3307	BVJSKAUUFXBDOB-UHFFFAOYSA-N	BVJSKAUUFXBDOB	Lipids and lipid-like molecules	Glycerophospholipids	Glycerophosphoglycerols	Glycerophospholipids	Glycerophosphoglycerols	Fatty acids
CCMSLIB00003393820	1-Palmitoyl-2-hydroxy-sn-glycero-3-phospho-(1'-rac-glycerol)	ESI	HCD	Isolated	NIST	NIST	M-H	483.273	0	1	749875103	N/A	CCCCCCCCCCCCCCCC(=O)OCC(COP(=O)(O)OCC(CO)O)O	InChI=1S/C22H45O9P/c1-2-3-4-5-6-7-8-9-10-11-12-13-14-15-22(26)29-17-21(25)19-31-32(27,28)30-18-20(24)16-23/h20-21,23-25H,2-19H2,1H3,(H,27,28)/t20?,21-/m1/s1	N/A	3	Negative	UPDATE-SINGLE-ANNOTATED-BRONZE	Bronze	1924	spectra_filtered/specs_ms.mgf	lib-00041.mgf	0.706729	NIST17	13100000	425.208	0.6314770000000001	7	0.000305176	483.273	483.272	-1	spectra_filtered/specs_ms.mgf1924	10		90	3307	BVJSKAUUFXBDOB-UHFFFAOYSA-N	BVJSKAUUFXBDOB	Lipids and lipid-like molecules	Glycerophospholipids	Glycerophosphoglycerols	Glycerophospholipids	Glycerophosphoglycerols	Fatty acids
CCMSLIB00003699579	2.alpha.-Mannobiose	ESI	HCD	Isolated	NIST	NIST	M+C2F3O2	455.102	0	1	15548397	N/A	C(C1C(C(C(C(O1)O)OC2C(C(C(C(O2)CO)O)O)O)O)O)O	InChI=1S/C12H22O11/c13-1-3-6(16)8(18)10(11(20)21-3)23-12-9(19)7(17)5(15)4(2-14)22-12/h3-20H,1-2H2/t3-,4-,5-,6-,7+,8+,9+,10+,11?,12-/m1/s1	N/A	3	Negative	UPDATE-SINGLE-ANNOTATED-BRONZE	Bronze	1944	spectra_filtered/specs_ms.mgf	lib-00041.mgf	0.745243	NIST17	34761000	20.479	1.34113	3	0.000610352	455.102	455.101	-1	spectra_filtered/specs_ms.mgf1944	1		13	254	HIWPGCMGAMJNRG-UHFFFAOYSA-N	HIWPGCMGAMJNRG	Organic oxygen compounds	Organooxygen compounds	Carbohydrates and carbohydrate conjugates	Saccharides	Disaccharides	Carbohydrates
CCMSLIB00006701417	4-hydroxybenzaldehyde	LC-ESI	Orbitrap	commercial	Trent Northen	JGI:208100	M-H	121.029	0	1	N/A	N/A	O=Cc1ccc(O)cc1	InChI=1S/C7H6O2/c8-5-6-1-3-7(9)4-2-6/h1-5,9H	N/A	3	Negative	UPDATE-SINGLE-ANNOTATED-BRONZE	Bronze	1952	spectra_filtered/specs_ms.mgf	lib-00009.mgf	0.85251	BERKELEY-LAB	54600	672.9019999999999	0.630375	3	7.62939e-05	121.029	121.029	-1	spectra_filtered/specs_ms.mgf1952	7		0	0	RGHHSNMVTDWUBI-UHFFFAOYSA-N	RGHHSNMVTDWUBI	Organic oxygen compounds	Organooxygen compounds	Carbonyl compounds	Phenolic acids (C6-C1)	Shikimic acids and derivatives|Simple phenolic acids	Shikimates and Phenylpropanoids
CCMSLIB00006708560	3-hydroxybenzaldehyde	LC-ESI	Orbitrap	commercial	Trent Northen	JGI:215243	M-H	121.029	0	1	N/A	N/A	O=Cc1cccc(O)c1	InChI=1S/C7H6O2/c8-5-6-2-1-3-7(9)4-6/h1-5,9H	N/A	3	Negative	UPDATE-SINGLE-ANNOTATED-BRONZE	Bronze	1952	spectra_filtered/specs_ms.mgf	lib-00009.mgf	0.787542	BERKELEY-LAB	54600	672.9019999999999	0.630375	3	7.62939e-05	121.029	121.029	-1	spectra_filtered/specs_ms.mgf1952	7		0	0	IAVREABSGIHHMO-UHFFFAOYSA-N	IAVREABSGIHHMO	Organic oxygen compounds	Organooxygen compounds	Carbonyl compounds	Phenolic acids (C6-C1)	Shikimic acids and derivatives|Simple phenolic acids	Shikimates and Phenylpropanoids
CCMSLIB00000578331	4-HYDROXYBENZALDEHYDE	LC-ESI	Q-Exactive Plus	Commercial standard	Alexandrov Theodore	Prasad	M-H	121.029	122.037	0	123-08-0	126	O=Cc1ccc(O)cc1	N/A	N/A	1	Negative	UPDATE-SINGLE-ANNOTATED-GOLD	Gold	1952	spectra_filtered/specs_ms.mgf	lib-00021.mgf	0.720024	GNPS-EMBL-MCF	54600	672.9019999999999	3.341	3	0.000404358	121.029	121.029	-1	spectra_filtered/specs_ms.mgf1952	7		0	0	RGHHSNMVTDWUBI-UHFFFAOYSA-N	RGHHSNMVTDWUBI	Organic oxygen compounds	Organooxygen compounds	Carbonyl compounds	Phenolic acids (C6-C1)	Shikimic acids and derivatives|Simple phenolic acids	Shikimates and Phenylpropanoids
CCMSLIB00003573466	3-Hydroxybenzaldehyde	ESI	HCD	Isolated	NIST	NIST	M-H	121.03	0	1	100834	N/A	C1=CC(=CC(=C1)O)C=O	InChI=1S/C7H6O2/c8-5-6-2-1-3-7(9)4-6/h1-5,9H	N/A	3	Negative	UPDATE-SINGLE-ANNOTATED-BRONZE	Bronze	1952	spectra_filtered/specs_ms.mgf	lib-00041.mgf	0.647301	NIST17	54600	672.9019999999999	0.8194870000000001	3	9.91821e-05	121.03	121.029	-1	spectra_filtered/specs_ms.mgf1952	7		0	0	IAVREABSGIHHMO-UHFFFAOYSA-N	IAVREABSGIHHMO	Organic oxygen compounds	Organooxygen compounds	Carbonyl compounds	Phenolic acids (C6-C1)	Shikimic acids and derivatives|Simple phenolic acids	Shikimates and Phenylpropanoids
CCMSLIB00003573467	3-Hydroxybenzaldehyde	ESI	HCD	Isolated	NIST	NIST	M-H	121.03	0	1	100834	N/A	C1=CC(=CC(=C1)O)C=O	InChI=1S/C7H6O2/c8-5-6-2-1-3-7(9)4-6/h1-5,9H	N/A	3	Negative	UPDATE-SINGLE-ANNOTATED-BRONZE	Bronze	1952	spectra_filtered/specs_ms.mgf	lib-00041.mgf	0.625042	NIST17	54600	672.9019999999999	0.8194870000000001	3	9.91821e-05	121.03	121.029	-1	spectra_filtered/specs_ms.mgf1952	7		0	0	IAVREABSGIHHMO-UHFFFAOYSA-N	IAVREABSGIHHMO	Organic oxygen compounds	Organooxygen compounds	Carbonyl compounds	Phenolic acids (C6-C1)	Shikimic acids and derivatives|Simple phenolic acids	Shikimates and Phenylpropanoids
CCMSLIB00003573468	3-Hydroxybenzaldehyde	ESI	HCD	Isolated	NIST	NIST	M-H	121.03	0	1	100834	N/A	C1=CC(=CC(=C1)O)C=O	InChI=1S/C7H6O2/c8-5-6-2-1-3-7(9)4-6/h1-5,9H	N/A	3	Negative	UPDATE-SINGLE-ANNOTATED-BRONZE	Bronze	1952	spectra_filtered/specs_ms.mgf	lib-00041.mgf	0.5947359999999999	NIST17	54600	672.9019999999999	0.8194870000000001	3	9.91821e-05	121.03	121.029	-1	spectra_filtered/specs_ms.mgf1952	7		0	0	IAVREABSGIHHMO-UHFFFAOYSA-N	IAVREABSGIHHMO	Organic oxygen compounds	Organooxygen compounds	Carbonyl compounds	Phenolic acids (C6-C1)	Shikimic acids and derivatives|Simple phenolic acids	Shikimates and Phenylpropanoids
CCMSLIB00003573469	3-Hydroxybenzaldehyde	ESI	HCD	Isolated	NIST	NIST	M-H	121.03	0	1	100834	N/A	C1=CC(=CC(=C1)O)C=O	InChI=1S/C7H6O2/c8-5-6-2-1-3-7(9)4-6/h1-5,9H	N/A	3	Negative	UPDATE-SINGLE-ANNOTATED-BRONZE	Bronze	1952	spectra_filtered/specs_ms.mgf	lib-00041.mgf	0.573056	NIST17	54600	672.9019999999999	0.8194870000000001	3	9.91821e-05	121.03	121.029	-1	spectra_filtered/specs_ms.mgf1952	7		0	0	IAVREABSGIHHMO-UHFFFAOYSA-N	IAVREABSGIHHMO	Organic oxygen compounds	Organooxygen compounds	Carbonyl compounds	Phenolic acids (C6-C1)	Shikimic acids and derivatives|Simple phenolic acids	Shikimates and Phenylpropanoids
CCMSLIB00006705583	vanillin	LC-ESI	Orbitrap	commercial	Trent Northen	JGI:212266	M-H	151.04	0	1	N/A	N/A	COc1cc(C=O)ccc1O	InChI=1S/C8H8O3/c1-11-8-4-6(5-9)2-3-7(8)10/h2-5,10H,1H3	N/A	3	Negative	UPDATE-SINGLE-ANNOTATED-BRONZE	Bronze	1967	spectra_filtered/specs_ms.mgf	lib-00009.mgf	0.855107	BERKELEY-LAB	334000	673.325	0.30307399999999995	5	4.5776400000000004e-05	151.04	151.04	-1	spectra_filtered/specs_ms.mgf1967	20		0	0	MWOOGOJBHIARFG-UHFFFAOYSA-N	MWOOGOJBHIARFG	Benzenoids	Phenols	Methoxyphenols	Phenolic acids (C6-C1)|Phenylpropanoids (C6-C3)	Cinnamic acids and derivatives|Simple phenolic acids	Shikimates and Phenylpropanoids
CCMSLIB00006705584	vanillin	LC-ESI	Orbitrap	commercial	Trent Northen	JGI:212267	M-H	151.04	0	1	N/A	N/A	COc1cc(C=O)ccc1O	InChI=1S/C8H8O3/c1-11-8-4-6(5-9)2-3-7(8)10/h2-5,10H,1H3	N/A	3	Negative	UPDATE-SINGLE-ANNOTATED-BRONZE	Bronze	1967	spectra_filtered/specs_ms.mgf	lib-00009.mgf	0.849232	BERKELEY-LAB	334000	673.325	0.30307399999999995	4	4.5776400000000004e-05	151.04	151.04	-1	spectra_filtered/specs_ms.mgf1967	20		0	0	MWOOGOJBHIARFG-UHFFFAOYSA-N	MWOOGOJBHIARFG	Benzenoids	Phenols	Methoxyphenols	Phenolic acids (C6-C1)|Phenylpropanoids (C6-C3)	Cinnamic acids and derivatives|Simple phenolic acids	Shikimates and Phenylpropanoids
CCMSLIB00006694250	vanillin	LC-ESI	Orbitrap	commercial	Trent Northen	JGI:200933	M-H	151.04	0	1	N/A	N/A	COc1cc(C=O)ccc1O	InChI=1S/C8H8O3/c1-11-8-4-6(5-9)2-3-7(8)10/h2-5,10H,1H3	N/A	3	Negative	UPDATE-SINGLE-ANNOTATED-BRONZE	Bronze	1967	spectra_filtered/specs_ms.mgf	lib-00009.mgf	0.803226	BERKELEY-LAB	334000	673.325	0.30307399999999995	4	4.5776400000000004e-05	151.04	151.04	-1	spectra_filtered/specs_ms.mgf1967	20		0	0	MWOOGOJBHIARFG-UHFFFAOYSA-N	MWOOGOJBHIARFG	Benzenoids	Phenols	Methoxyphenols	Phenolic acids (C6-C1)|Phenylpropanoids (C6-C3)	Cinnamic acids and derivatives|Simple phenolic acids	Shikimates and Phenylpropanoids
CCMSLIB00003441115	2-Hydroxy-3-methoxybenzaldehyde	ESI	HCD	Isolated	NIST	NIST	M-H	151.04	0	1	148538	N/A	COC1=CC=CC(=C1O)C=O	InChI=1S/C8H8O3/c1-11-7-4-2-3-6(5-9)8(7)10/h2-5,10H,1H3	N/A	3	Negative	UPDATE-SINGLE-ANNOTATED-BRONZE	Bronze	1967	spectra_filtered/specs_ms.mgf	lib-00041.mgf	0.772522	NIST17	334000	673.325	0.7071729999999999	4	0.000106812	151.04	151.04	-1	spectra_filtered/specs_ms.mgf1967	20		0	0	JJVNINGBHGBWJH-UHFFFAOYSA-N	JJVNINGBHGBWJH	Benzenoids	Phenols	Methoxyphenols	Phenylpropanoids (C6-C3)	Cinnamic acids and derivatives	Shikimates and Phenylpropanoids
CCMSLIB00003441113	2-Hydroxy-3-methoxybenzaldehyde	ESI	HCD	Isolated	NIST	NIST	M-H	151.04	0	1	148538	N/A	COC1=CC=CC(=C1O)C=O	InChI=1S/C8H8O3/c1-11-7-4-2-3-6(5-9)8(7)10/h2-5,10H,1H3	N/A	3	Negative	UPDATE-SINGLE-ANNOTATED-BRONZE	Bronze	1967	spectra_filtered/specs_ms.mgf	lib-00041.mgf	0.7613840000000001	NIST17	334000	673.325	0.7071729999999999	3	0.000106812	151.04	151.04	-1	spectra_filtered/specs_ms.mgf1967	20		0	0	JJVNINGBHGBWJH-UHFFFAOYSA-N	JJVNINGBHGBWJH	Benzenoids	Phenols	Methoxyphenols	Phenylpropanoids (C6-C3)	Cinnamic acids and derivatives	Shikimates and Phenylpropanoids
CCMSLIB00003441114	2-Hydroxy-3-methoxybenzaldehyde	ESI	HCD	Isolated	NIST	NIST	M-H	151.04	0	1	148538	N/A	COC1=CC=CC(=C1O)C=O	InChI=1S/C8H8O3/c1-11-7-4-2-3-6(5-9)8(7)10/h2-5,10H,1H3	N/A	3	Negative	UPDATE-SINGLE-ANNOTATED-BRONZE	Bronze	1967	spectra_filtered/specs_ms.mgf	lib-00041.mgf	0.7591640000000001	NIST17	334000	673.325	0.7071729999999999	3	0.000106812	151.04	151.04	-1	spectra_filtered/specs_ms.mgf1967	20		0	0	JJVNINGBHGBWJH-UHFFFAOYSA-N	JJVNINGBHGBWJH	Benzenoids	Phenols	Methoxyphenols	Phenylpropanoids (C6-C3)	Cinnamic acids and derivatives	Shikimates and Phenylpropanoids
CCMSLIB00003441116	2-Hydroxy-3-methoxybenzaldehyde	ESI	HCD	Isolated	NIST	NIST	M-H	151.04	0	1	148538	N/A	COC1=CC=CC(=C1O)C=O	InChI=1S/C8H8O3/c1-11-7-4-2-3-6(5-9)8(7)10/h2-5,10H,1H3	N/A	3	Negative	UPDATE-SINGLE-ANNOTATED-BRONZE	Bronze	1967	spectra_filtered/specs_ms.mgf	lib-00041.mgf	0.7396159999999999	NIST17	334000	673.325	0.7071729999999999	4	0.000106812	151.04	151.04	-1	spectra_filtered/specs_ms.mgf1967	20		0	0	JJVNINGBHGBWJH-UHFFFAOYSA-N	JJVNINGBHGBWJH	Benzenoids	Phenols	Methoxyphenols	Phenylpropanoids (C6-C3)	Cinnamic acids and derivatives	Shikimates and Phenylpropanoids
CCMSLIB00006694251	vanillin	LC-ESI	Orbitrap	commercial	Trent Northen	JGI:200934	M-H	151.04	0	1	N/A	N/A	COc1cc(C=O)ccc1O	InChI=1S/C8H8O3/c1-11-8-4-6(5-9)2-3-7(8)10/h2-5,10H,1H3	N/A	3	Negative	UPDATE-SINGLE-ANNOTATED-BRONZE	Bronze	1967	spectra_filtered/specs_ms.mgf	lib-00009.mgf	0.734869	BERKELEY-LAB	334000	673.325	0.30307399999999995	3	4.5776400000000004e-05	151.04	151.04	-1	spectra_filtered/specs_ms.mgf1967	20		0	0	MWOOGOJBHIARFG-UHFFFAOYSA-N	MWOOGOJBHIARFG	Benzenoids	Phenols	Methoxyphenols	Phenolic acids (C6-C1)|Phenylpropanoids (C6-C3)	Cinnamic acids and derivatives|Simple phenolic acids	Shikimates and Phenylpropanoids
CCMSLIB00003441117	2-Hydroxy-3-methoxybenzaldehyde	ESI	HCD	Isolated	NIST	NIST	M-H	151.04	0	1	148538	N/A	COC1=CC=CC(=C1O)C=O	InChI=1S/C8H8O3/c1-11-7-4-2-3-6(5-9)8(7)10/h2-5,10H,1H3	N/A	3	Negative	UPDATE-SINGLE-ANNOTATED-BRONZE	Bronze	1967	spectra_filtered/specs_ms.mgf	lib-00041.mgf	0.7058840000000001	NIST17	334000	673.325	0.7071729999999999	3	0.000106812	151.04	151.04	-1	spectra_filtered/specs_ms.mgf1967	20		0	0	JJVNINGBHGBWJH-UHFFFAOYSA-N	JJVNINGBHGBWJH	Benzenoids	Phenols	Methoxyphenols	Phenylpropanoids (C6-C3)	Cinnamic acids and derivatives	Shikimates and Phenylpropanoids
CCMSLIB00003441118	2-Hydroxy-3-methoxybenzaldehyde	ESI	HCD	Isolated	NIST	NIST	M-H	151.04	0	1	148538	N/A	COC1=CC=CC(=C1O)C=O	InChI=1S/C8H8O3/c1-11-7-4-2-3-6(5-9)8(7)10/h2-5,10H,1H3	N/A	3	Negative	UPDATE-SINGLE-ANNOTATED-BRONZE	Bronze	1967	spectra_filtered/specs_ms.mgf	lib-00041.mgf	0.685218	NIST17	334000	673.325	0.7071729999999999	3	0.000106812	151.04	151.04	-1	spectra_filtered/specs_ms.mgf1967	20		0	0	JJVNINGBHGBWJH-UHFFFAOYSA-N	JJVNINGBHGBWJH	Benzenoids	Phenols	Methoxyphenols	Phenylpropanoids (C6-C3)	Cinnamic acids and derivatives	Shikimates and Phenylpropanoids
CCMSLIB00005760381	Massbank:LU110656 Methylparaben|methyl 4-hydroxybenzoate	ESI	Hybrid FT	Isolated	Massbank	Massbank	M-H	151.04	0	1	99-76-3	N/A	COC(=O)C1=CC=C(O)C=C1	1S/C8H8O3/c1-11-8(10)6-2-4-7(9)5-3-6/h2-5,9H,1H3	N/A	3	Negative	UPDATE-SINGLE-ANNOTATED-BRONZE	Bronze	1967	spectra_filtered/specs_ms.mgf	lib-00039.mgf	0.656532	MASSBANK	334000	673.325	0	3	0	151.04	151.04	-1	spectra_filtered/specs_ms.mgf1967	20		0	0	LXCFILQKKLGQFO-UHFFFAOYSA-N	LXCFILQKKLGQFO	Benzenoids	Benzene and substituted derivatives	Benzoic acids and derivatives	Phenolic acids (C6-C1)	Simple phenolic acids	Shikimates and Phenylpropanoids
CCMSLIB00005763755	Massbank:LU095256 4-Hydroxy-3-methoxybenzaldehyde|Vanillin	ESI	Hybrid FT	Isolated	Massbank	Massbank	M-H	151.04	0	1	121-33-5	N/A	COC1=C(O)C=CC(C=O)=C1	1S/C8H8O3/c1-11-8-4-6(5-9)2-3-7(8)10/h2-5,10H,1H3	N/A	3	Negative	UPDATE-SINGLE-ANNOTATED-BRONZE	Bronze	1967	spectra_filtered/specs_ms.mgf	lib-00039.mgf	0.656532	MASSBANK	334000	673.325	0	3	0	151.04	151.04	-1	spectra_filtered/specs_ms.mgf1967	20		0	0	MWOOGOJBHIARFG-UHFFFAOYSA-N	MWOOGOJBHIARFG	Benzenoids	Phenols	Methoxyphenols	Phenolic acids (C6-C1)|Phenylpropanoids (C6-C3)	Cinnamic acids and derivatives|Simple phenolic acids	Shikimates and Phenylpropanoids
CCMSLIB00006679724	4-HYDROXY-3-METHYLBENZOIC ACID	ESI	Orbitrap	isolated	MoNA	MoNA:MoNA038283	M-H	151.04	0	1	N/A	N/A	CC1=CC(=CC=C1O)C(=O)O	"InChI=1S/C8H8O3/c1-5-4-6(8(10)11)2-3-7(5)9/h2-4,9H,1H3,(H,10,11)"	N/A	3	negative	UPDATE-SINGLE-ANNOTATED-BRONZE	Bronze	1967	spectra_filtered/specs_ms.mgf	lib-00002.mgf	0.643655	MONA	334000	673.325	0	3	0	151.04	151.04	-1	spectra_filtered/specs_ms.mgf1967	20		0	0	LTFHNKUKQYVHDX-UHFFFAOYSA-N	LTFHNKUKQYVHDX	Benzenoids	Benzene and substituted derivatives	Benzoic acids and derivatives	Phenolic acids (C6-C1)	Simple phenolic acids	Shikimates and Phenylpropanoids
CCMSLIB00005760207	Massbank:LU110655 Methylparaben|methyl 4-hydroxybenzoate	ESI	Hybrid FT	Isolated	Massbank	Massbank	M-H	151.04	0	1	99-76-3	N/A	COC(=O)C1=CC=C(O)C=C1	1S/C8H8O3/c1-11-8(10)6-2-4-7(9)5-3-6/h2-5,9H,1H3	N/A	3	Negative	UPDATE-SINGLE-ANNOTATED-BRONZE	Bronze	1967	spectra_filtered/specs_ms.mgf	lib-00039.mgf	0.632243	MASSBANK	334000	673.325	0	3	0	151.04	151.04	-1	spectra_filtered/specs_ms.mgf1967	20		0	0	LXCFILQKKLGQFO-UHFFFAOYSA-N	LXCFILQKKLGQFO	Benzenoids	Benzene and substituted derivatives	Benzoic acids and derivatives	Phenolic acids (C6-C1)	Simple phenolic acids	Shikimates and Phenylpropanoids
CCMSLIB00005760720	Massbank:LU095255 4-Hydroxy-3-methoxybenzaldehyde|Vanillin	ESI	Hybrid FT	Isolated	Massbank	Massbank	M-H	151.04	0	1	121-33-5	N/A	COC1=C(O)C=CC(C=O)=C1	1S/C8H8O3/c1-11-8-4-6(5-9)2-3-7(8)10/h2-5,10H,1H3	N/A	3	Negative	UPDATE-SINGLE-ANNOTATED-BRONZE	Bronze	1967	spectra_filtered/specs_ms.mgf	lib-00039.mgf	0.632243	MASSBANK	334000	673.325	0	3	0	151.04	151.04	-1	spectra_filtered/specs_ms.mgf1967	20		0	0	MWOOGOJBHIARFG-UHFFFAOYSA-N	MWOOGOJBHIARFG	Benzenoids	Phenols	Methoxyphenols	Phenolic acids (C6-C1)|Phenylpropanoids (C6-C3)	Cinnamic acids and derivatives|Simple phenolic acids	Shikimates and Phenylpropanoids
CCMSLIB00005764987	Massbank:LU095254 4-Hydroxy-3-methoxybenzaldehyde|Vanillin	ESI	Hybrid FT	Isolated	Massbank	Massbank	M-H	151.04	0	1	121-33-5	N/A	COC1=C(O)C=CC(C=O)=C1	1S/C8H8O3/c1-11-8-4-6(5-9)2-3-7(8)10/h2-5,10H,1H3	N/A	3	Negative	UPDATE-SINGLE-ANNOTATED-BRONZE	Bronze	1967	spectra_filtered/specs_ms.mgf	lib-00039.mgf	0.626721	MASSBANK	334000	673.325	0	3	0	151.04	151.04	-1	spectra_filtered/specs_ms.mgf1967	20		0	0	MWOOGOJBHIARFG-UHFFFAOYSA-N	MWOOGOJBHIARFG	Benzenoids	Phenols	Methoxyphenols	Phenolic acids (C6-C1)|Phenylpropanoids (C6-C3)	Cinnamic acids and derivatives|Simple phenolic acids	Shikimates and Phenylpropanoids
CCMSLIB00005760943	Massbank:LU110654 Methylparaben|methyl 4-hydroxybenzoate	ESI	Hybrid FT	Isolated	Massbank	Massbank	M-H	151.04	0	1	99-76-3	N/A	COC(=O)C1=CC=C(O)C=C1	1S/C8H8O3/c1-11-8(10)6-2-4-7(9)5-3-6/h2-5,9H,1H3	N/A	3	Negative	UPDATE-SINGLE-ANNOTATED-BRONZE	Bronze	1967	spectra_filtered/specs_ms.mgf	lib-00039.mgf	0.626721	MASSBANK	334000	673.325	0	3	0	151.04	151.04	-1	spectra_filtered/specs_ms.mgf1967	20		0	0	LXCFILQKKLGQFO-UHFFFAOYSA-N	LXCFILQKKLGQFO	Benzenoids	Benzene and substituted derivatives	Benzoic acids and derivatives	Phenolic acids (C6-C1)	Simple phenolic acids	Shikimates and Phenylpropanoids
CCMSLIB00005763224	Massbank:LU095253 4-Hydroxy-3-methoxybenzaldehyde|Vanillin	ESI	Hybrid FT	Isolated	Massbank	Massbank	M-H	151.04	0	1	121-33-5	N/A	COC1=C(O)C=CC(C=O)=C1	1S/C8H8O3/c1-11-8-4-6(5-9)2-3-7(8)10/h2-5,10H,1H3	N/A	3	Negative	UPDATE-SINGLE-ANNOTATED-BRONZE	Bronze	1967	spectra_filtered/specs_ms.mgf	lib-00039.mgf	0.6217159999999999	MASSBANK	334000	673.325	0	3	0	151.04	151.04	-1	spectra_filtered/specs_ms.mgf1967	20		0	0	MWOOGOJBHIARFG-UHFFFAOYSA-N	MWOOGOJBHIARFG	Benzenoids	Phenols	Methoxyphenols	Phenolic acids (C6-C1)|Phenylpropanoids (C6-C3)	Cinnamic acids and derivatives|Simple phenolic acids	Shikimates and Phenylpropanoids
CCMSLIB00005763545	Massbank:LU110653 Methylparaben|methyl 4-hydroxybenzoate	ESI	Hybrid FT	Isolated	Massbank	Massbank	M-H	151.04	0	1	99-76-3	N/A	COC(=O)C1=CC=C(O)C=C1	1S/C8H8O3/c1-11-8(10)6-2-4-7(9)5-3-6/h2-5,9H,1H3	N/A	3	Negative	UPDATE-SINGLE-ANNOTATED-BRONZE	Bronze	1967	spectra_filtered/specs_ms.mgf	lib-00039.mgf	0.6217159999999999	MASSBANK	334000	673.325	0	3	0	151.04	151.04	-1	spectra_filtered/specs_ms.mgf1967	20		0	0	LXCFILQKKLGQFO-UHFFFAOYSA-N	LXCFILQKKLGQFO	Benzenoids	Benzene and substituted derivatives	Benzoic acids and derivatives	Phenolic acids (C6-C1)	Simple phenolic acids	Shikimates and Phenylpropanoids
CCMSLIB00005764458	Massbank:LU095251 4-Hydroxy-3-methoxybenzaldehyde|Vanillin	ESI	Hybrid FT	Isolated	Massbank	Massbank	M-H	151.04	0	1	121-33-5	N/A	COC1=C(O)C=CC(C=O)=C1	1S/C8H8O3/c1-11-8-4-6(5-9)2-3-7(8)10/h2-5,10H,1H3	N/A	3	Negative	UPDATE-SINGLE-ANNOTATED-BRONZE	Bronze	1967	spectra_filtered/specs_ms.mgf	lib-00039.mgf	0.603587	MASSBANK	334000	673.325	0	3	0	151.04	151.04	-1	spectra_filtered/specs_ms.mgf1967	20		0	0	MWOOGOJBHIARFG-UHFFFAOYSA-N	MWOOGOJBHIARFG	Benzenoids	Phenols	Methoxyphenols	Phenolic acids (C6-C1)|Phenylpropanoids (C6-C3)	Cinnamic acids and derivatives|Simple phenolic acids	Shikimates and Phenylpropanoids
CCMSLIB00003460531	p-Coumaric acid	ESI	HCD	Isolated	NIST	NIST	M-H	163.04	0	1	501984	N/A	C1=CC(=CC=C1C=CC(=O)O)O	InChI=1S/C9H8O3/c10-8-4-1-7(2-5-8)3-6-9(11)12/h1-6,10H,(H,11,12)/b6-3+	N/A	3	Negative	UPDATE-SINGLE-ANNOTATED-BRONZE	Bronze	1973	spectra_filtered/specs_ms.mgf	lib-00041.mgf	0.991173	NIST17	21323000	172.512	0.6551239999999999	3	0.000106812	163.04	163.04	-1	spectra_filtered/specs_ms.mgf1973	17		0	0	NGSWKAQJJWESNS-UHFFFAOYSA-N	NGSWKAQJJWESNS	Phenylpropanoids and polyketides	Cinnamic acids and derivatives	Hydroxycinnamic acids and derivatives	Phenylpropanoids (C6-C3)	Cinnamic acids and derivatives	Shikimates and Phenylpropanoids
CCMSLIB00003624204	Ethyl p-coumarate	ESI	HCD	Isolated	NIST	NIST	M-H-C2H4	163.04	0	1	2979068	N/A	CCOC(=O)C=CC1=CC=C(C=C1)O	InChI=1S/C11H12O3/c1-2-14-11(13)8-5-9-3-6-10(12)7-4-9/h3-8,12H,2H2,1H3/b8-5+	N/A	3	Negative	UPDATE-SINGLE-ANNOTATED-BRONZE	Bronze	1973	spectra_filtered/specs_ms.mgf	lib-00041.mgf	0.9908889999999999	NIST17	21323000	172.512	0.6551239999999999	3	0.000106812	163.04	163.04	-1	spectra_filtered/specs_ms.mgf1973	17		0	0	ZOQCEVXVQCPESC-UHFFFAOYSA-N	ZOQCEVXVQCPESC	Phenylpropanoids and polyketides	Cinnamic acids and derivatives	Hydroxycinnamic acids and derivatives	Phenylpropanoids (C6-C3)	Cinnamic acids and derivatives	Shikimates and Phenylpropanoids
CCMSLIB00003460536	p-Coumaric acid	ESI	HCD	Isolated	NIST	NIST	M-H	163.04	0	1	501984	N/A	C1=CC(=CC=C1C=CC(=O)O)O	InChI=1S/C9H8O3/c10-8-4-1-7(2-5-8)3-6-9(11)12/h1-6,10H,(H,11,12)/b6-3+	N/A	3	Negative	UPDATE-SINGLE-ANNOTATED-BRONZE	Bronze	1973	spectra_filtered/specs_ms.mgf	lib-00041.mgf	0.98793	NIST17	21323000	172.512	0.6551239999999999	3	0.000106812	163.04	163.04	-1	spectra_filtered/specs_ms.mgf1973	17		0	0	NGSWKAQJJWESNS-UHFFFAOYSA-N	NGSWKAQJJWESNS	Phenylpropanoids and polyketides	Cinnamic acids and derivatives	Hydroxycinnamic acids and derivatives	Phenylpropanoids (C6-C3)	Cinnamic acids and derivatives	Shikimates and Phenylpropanoids
CCMSLIB00003266113	trans-2-Hydroxycinnamic acid	ESI	HCD	Isolated	NIST	NIST	M-H	163.04	0	1	614608	N/A	C1=CC=C(C(=C1)C=CC(=O)O)O	InChI=1S/C9H8O3/c10-8-4-2-1-3-7(8)5-6-9(11)12/h1-6,10H,(H,11,12)/b6-5+	N/A	3	Negative	UPDATE-SINGLE-ANNOTATED-BRONZE	Bronze	1973	spectra_filtered/specs_ms.mgf	lib-00041.mgf	0.975784	NIST17	21323000	172.512	0.6551239999999999	3	0.000106812	163.04	163.04	-1	spectra_filtered/specs_ms.mgf1973	17		1	2	PMOWTIHVNWZYFI-UHFFFAOYSA-N	PMOWTIHVNWZYFI	Phenylpropanoids and polyketides	Cinnamic acids and derivatives	Hydroxycinnamic acids and derivatives	Phenylpropanoids (C6-C3)	Cinnamic acids and derivatives	Shikimates and Phenylpropanoids
CCMSLIB00006702260	2-Hydroxycinnamic acid	LC-ESI	Orbitrap	commercial	Trent Northen	JGI:208943	M-H	163.04	0	1	N/A	N/A	O=C(O)C=Cc1ccccc1O	InChI=1S/C9H8O3/c10-8-4-2-1-3-7(8)5-6-9(11)12/h1-6,10H,(H,11,12)/b6-5+	N/A	3	Negative	UPDATE-SINGLE-ANNOTATED-BRONZE	Bronze	1973	spectra_filtered/specs_ms.mgf	lib-00009.mgf	0.9755799999999999	BERKELEY-LAB	21323000	172.512	0.28076799999999996	3	4.5776400000000004e-05	163.04	163.04	-1	spectra_filtered/specs_ms.mgf1973	17		0	0	PMOWTIHVNWZYFI-UHFFFAOYSA-N	PMOWTIHVNWZYFI	Phenylpropanoids and polyketides	Cinnamic acids and derivatives	Hydroxycinnamic acids and derivatives	Phenylpropanoids (C6-C3)	Cinnamic acids and derivatives	Shikimates and Phenylpropanoids
CCMSLIB00004691741	2-hydroxycinnamic acid	N/A	ESI-QFT	isolated	MoNA	MoNA:VF-NPL-QEHF000678	[M-H]-	163.04	0	1	N/A	N/A	N/A	InChI=1S/C9H8O3/c10-8-4-2-1-3-7(8)5-6-9(11)12/h1-6,10H,(H,11,12)/b6-5+	N/A	3	negative	UPDATE-SINGLE-ANNOTATED-BRONZE	Bronze	1973	spectra_filtered/specs_ms.mgf	lib-00002.mgf	0.9677629999999999	MONA	21323000	172.512	0	3	0	163.04	163.04	-1	spectra_filtered/specs_ms.mgf1973	17		0	0	PMOWTIHVNWZYFI-AATRIKPKSA-N	PMOWTIHVNWZYFI	Phenylpropanoids and polyketides	Cinnamic acids and derivatives	Hydroxycinnamic acids and derivatives	N/A	N/A	N/A
CCMSLIB00005741418	Massbank:PR305538 trans-4-Coumaric acid	ESI	qTof	Isolated	Massbank	Massbank	M-H	163.04	0	1	N/A	N/A	OC(=O)C=CC1=CC=C(O)C=C1	1S/C9H8O3/c10-8-4-1-7(2-5-8)3-6-9(11)12/h1-6,10H,(H,11,12)	N/A	3	Negative	UPDATE-SINGLE-ANNOTATED-BRONZE	Bronze	1973	spectra_filtered/specs_ms.mgf	lib-00039.mgf	0.96696	MASSBANK	21323000	172.512	0	3	0	163.04	163.04	-1	spectra_filtered/specs_ms.mgf1973	17		0	0	NGSWKAQJJWESNS-UHFFFAOYSA-N	NGSWKAQJJWESNS	Phenylpropanoids and polyketides	Cinnamic acids and derivatives	Hydroxycinnamic acids and derivatives	Phenylpropanoids (C6-C3)	Cinnamic acids and derivatives	Shikimates and Phenylpropanoids
CCMSLIB00005745349	Massbank:PR305526 trans-4-Coumaric acid	ESI	qTof	Isolated	Massbank	Massbank	M-H	163.04	0	1	N/A	N/A	OC(=O)C=CC1=CC=C(O)C=C1	1S/C9H8O3/c10-8-4-1-7(2-5-8)3-6-9(11)12/h1-6,10H,(H,11,12)	N/A	3	Negative	UPDATE-SINGLE-ANNOTATED-BRONZE	Bronze	1973	spectra_filtered/specs_ms.mgf	lib-00039.mgf	0.9666459999999999	MASSBANK	21323000	172.512	0	3	0	163.04	163.04	-1	spectra_filtered/specs_ms.mgf1973	17		0	0	NGSWKAQJJWESNS-UHFFFAOYSA-N	NGSWKAQJJWESNS	Phenylpropanoids and polyketides	Cinnamic acids and derivatives	Hydroxycinnamic acids and derivatives	Phenylpropanoids (C6-C3)	Cinnamic acids and derivatives	Shikimates and Phenylpropanoids
CCMSLIB00005740750	Massbank:PR305550 trans-4-Coumaric acid	ESI	qTof	Isolated	Massbank	Massbank	M-H	163.04	0	1	N/A	N/A	OC(=O)C=CC1=CC=C(O)C=C1	1S/C9H8O3/c10-8-4-1-7(2-5-8)3-6-9(11)12/h1-6,10H,(H,11,12)	N/A	3	Negative	UPDATE-SINGLE-ANNOTATED-BRONZE	Bronze	1973	spectra_filtered/specs_ms.mgf	lib-00039.mgf	0.9660049999999999	MASSBANK	21323000	172.512	0	3	0	163.04	163.04	-1	spectra_filtered/specs_ms.mgf1973	17		0	0	NGSWKAQJJWESNS-UHFFFAOYSA-N	NGSWKAQJJWESNS	Phenylpropanoids and polyketides	Cinnamic acids and derivatives	Hydroxycinnamic acids and derivatives	Phenylpropanoids (C6-C3)	Cinnamic acids and derivatives	Shikimates and Phenylpropanoids
CCMSLIB00005743101	Massbank:PR309365 4-Hydroxycinnamic acid	ESI	qTof	Isolated	Massbank	Massbank	M-H	163.04	0	1	N/A	N/A	O=C(O)C=CC1=CC=C(O)C=C1	1S/C9H8O3/c10-8-4-1-7(2-5-8)3-6-9(11)12/h1-6,10H,(H,11,12)	N/A	3	Negative	UPDATE-SINGLE-ANNOTATED-BRONZE	Bronze	1973	spectra_filtered/specs_ms.mgf	lib-00039.mgf	0.9652700000000001	MASSBANK	21323000	172.512	0	3	0	163.04	163.04	-1	spectra_filtered/specs_ms.mgf1973	17		0	0	NGSWKAQJJWESNS-UHFFFAOYSA-N	NGSWKAQJJWESNS	Phenylpropanoids and polyketides	Cinnamic acids and derivatives	Hydroxycinnamic acids and derivatives	Phenylpropanoids (C6-C3)	Cinnamic acids and derivatives	Shikimates and Phenylpropanoids
CCMSLIB00005749227	Massbank:PR305564 3-Hydroxycinnamic acid	ESI	qTof	Isolated	Massbank	Massbank	M-H	163.04	0	1	N/A	N/A	OC(=O)C=CC1=CC(O)=CC=C1	1S/C9H8O3/c10-8-3-1-2-7(6-8)4-5-9(11)12/h1-6,10H,(H,11,12)	N/A	3	Negative	UPDATE-SINGLE-ANNOTATED-BRONZE	Bronze	1973	spectra_filtered/specs_ms.mgf	lib-00039.mgf	0.961202	MASSBANK	21323000	172.512	0	3	0	163.04	163.04	-1	spectra_filtered/specs_ms.mgf1973	17		0	0	KKSDGJDHHZEWEP-UHFFFAOYSA-N	KKSDGJDHHZEWEP	Phenylpropanoids and polyketides	Cinnamic acids and derivatives	Hydroxycinnamic acids and derivatives	Phenylpropanoids (C6-C3)	Cinnamic acids and derivatives	Shikimates and Phenylpropanoids
CCMSLIB00005744824	Massbank:PR309367 3-Hydroxycinnamic acid	ESI	qTof	Isolated	Massbank	Massbank	M-H	163.04	0	1	N/A	N/A	OC(=O)C=CC1=CC=CC(O)=C1	1S/C9H8O3/c10-8-3-1-2-7(6-8)4-5-9(11)12/h1-6,10H,(H,11,12)	N/A	3	Negative	UPDATE-SINGLE-ANNOTATED-BRONZE	Bronze	1973	spectra_filtered/specs_ms.mgf	lib-00039.mgf	0.959599	MASSBANK	21323000	172.512	0	3	0	163.04	163.04	-1	spectra_filtered/specs_ms.mgf1973	17		0	0	KKSDGJDHHZEWEP-UHFFFAOYSA-N	KKSDGJDHHZEWEP	Phenylpropanoids and polyketides	Cinnamic acids and derivatives	Hydroxycinnamic acids and derivatives	Phenylpropanoids (C6-C3)	Cinnamic acids and derivatives	Shikimates and Phenylpropanoids
CCMSLIB00003266112	trans-2-Hydroxycinnamic acid	ESI	HCD	Isolated	NIST	NIST	M-H	163.04	0	1	614608	N/A	C1=CC=C(C(=C1)C=CC(=O)O)O	InChI=1S/C9H8O3/c10-8-4-2-1-3-7(8)5-6-9(11)12/h1-6,10H,(H,11,12)/b6-5+	N/A	3	Negative	UPDATE-SINGLE-ANNOTATED-BRONZE	Bronze	1973	spectra_filtered/specs_ms.mgf	lib-00041.mgf	0.9543	NIST17	21323000	172.512	0.6551239999999999	3	0.000106812	163.04	163.04	-1	spectra_filtered/specs_ms.mgf1973	17		1	2	PMOWTIHVNWZYFI-UHFFFAOYSA-N	PMOWTIHVNWZYFI	Phenylpropanoids and polyketides	Cinnamic acids and derivatives	Hydroxycinnamic acids and derivatives	Phenylpropanoids (C6-C3)	Cinnamic acids and derivatives	Shikimates and Phenylpropanoids
CCMSLIB00003266114	trans-2-Hydroxycinnamic acid	ESI	HCD	Isolated	NIST	NIST	M-H	163.04	0	1	614608	N/A	C1=CC=C(C(=C1)C=CC(=O)O)O	InChI=1S/C9H8O3/c10-8-4-2-1-3-7(8)5-6-9(11)12/h1-6,10H,(H,11,12)/b6-5+	N/A	3	Negative	UPDATE-SINGLE-ANNOTATED-BRONZE	Bronze	1973	spectra_filtered/specs_ms.mgf	lib-00041.mgf	0.922115	NIST17	21323000	172.512	0.6551239999999999	3	0.000106812	163.04	163.04	-1	spectra_filtered/specs_ms.mgf1973	17		1	2	PMOWTIHVNWZYFI-UHFFFAOYSA-N	PMOWTIHVNWZYFI	Phenylpropanoids and polyketides	Cinnamic acids and derivatives	Hydroxycinnamic acids and derivatives	Phenylpropanoids (C6-C3)	Cinnamic acids and derivatives	Shikimates and Phenylpropanoids
CCMSLIB00005747671	Massbank:PR305532 trans-4-Coumaric acid	ESI	qTof	Isolated	Massbank	Massbank	M-H	163.04	0	1	N/A	N/A	OC(=O)C=CC1=CC=C(O)C=C1	1S/C9H8O3/c10-8-4-1-7(2-5-8)3-6-9(11)12/h1-6,10H,(H,11,12)	N/A	3	Negative	UPDATE-SINGLE-ANNOTATED-BRONZE	Bronze	1973	spectra_filtered/specs_ms.mgf	lib-00039.mgf	0.8869940000000001	MASSBANK	21323000	172.512	0	3	0	163.04	163.04	-1	spectra_filtered/specs_ms.mgf1973	17		0	0	NGSWKAQJJWESNS-UHFFFAOYSA-N	NGSWKAQJJWESNS	Phenylpropanoids and polyketides	Cinnamic acids and derivatives	Hydroxycinnamic acids and derivatives	Phenylpropanoids (C6-C3)	Cinnamic acids and derivatives	Shikimates and Phenylpropanoids
CCMSLIB00005745998	Massbank:PR305556 trans-4-Coumaric acid	ESI	qTof	Isolated	Massbank	Massbank	M-H	163.04	0	1	N/A	N/A	OC(=O)C=CC1=CC=C(O)C=C1	1S/C9H8O3/c10-8-4-1-7(2-5-8)3-6-9(11)12/h1-6,10H,(H,11,12)	N/A	3	Negative	UPDATE-SINGLE-ANNOTATED-BRONZE	Bronze	1973	spectra_filtered/specs_ms.mgf	lib-00039.mgf	0.876885	MASSBANK	21323000	172.512	0	3	0	163.04	163.04	-1	spectra_filtered/specs_ms.mgf1973	17		0	0	NGSWKAQJJWESNS-UHFFFAOYSA-N	NGSWKAQJJWESNS	Phenylpropanoids and polyketides	Cinnamic acids and derivatives	Hydroxycinnamic acids and derivatives	Phenylpropanoids (C6-C3)	Cinnamic acids and derivatives	Shikimates and Phenylpropanoids
CCMSLIB00005744123	Massbank:PR305544 trans-4-Coumaric acid	ESI	qTof	Isolated	Massbank	Massbank	M-H	163.04	0	1	N/A	N/A	OC(=O)C=CC1=CC=C(O)C=C1	1S/C9H8O3/c10-8-4-1-7(2-5-8)3-6-9(11)12/h1-6,10H,(H,11,12)	N/A	3	Negative	UPDATE-SINGLE-ANNOTATED-BRONZE	Bronze	1973	spectra_filtered/specs_ms.mgf	lib-00039.mgf	0.825059	MASSBANK	21323000	172.512	0	3	0	163.04	163.04	-1	spectra_filtered/specs_ms.mgf1973	17		0	0	NGSWKAQJJWESNS-UHFFFAOYSA-N	NGSWKAQJJWESNS	Phenylpropanoids and polyketides	Cinnamic acids and derivatives	Hydroxycinnamic acids and derivatives	Phenylpropanoids (C6-C3)	Cinnamic acids and derivatives	Shikimates and Phenylpropanoids
CCMSLIB00003665073	D-(+)-Trehalose	ESI	HCD	Isolated	NIST	NIST	M+HCO2	387.114	0	1	99207	N/A	C(C1C(C(C(C(O1)OC2C(C(C(C(O2)CO)O)O)O)O)O)O)O	InChI=1S/C12H22O11/c13-1-3-5(15)7(17)9(19)11(21-3)23-12-10(20)8(18)6(16)4(2-14)22-12/h3-20H,1-2H2/t3-,4-,5-,6-,7+,8+,9-,10-,11-,12-/m1/s1	N/A	3	Negative	UPDATE-SINGLE-ANNOTATED-BRONZE	Bronze	2003	spectra_filtered/specs_ms.mgf	lib-00041.mgf	0.836017	NIST17	98500	674.503	0.551834	7	0.000213623	387.114	387.11400000000003	-1	spectra_filtered/specs_ms.mgf2003	20		32	701	HDTRYLNUVZCQOY-UHFFFAOYSA-N	HDTRYLNUVZCQOY	Organic oxygen compounds	Organooxygen compounds	Carbohydrates and carbohydrate conjugates	Saccharides	Disaccharides	Carbohydrates
CCMSLIB00003665502	Sucrose	ESI	HCD	Isolated	NIST	NIST	M+HCO2	387.114	0	1	57501	N/A	C(C1C(C(C(C(O1)OC2(C(C(C(O2)CO)O)O)CO)O)O)O)O	InChI=1S/C12H22O11/c13-1-4-6(16)8(18)9(19)11(21-4)23-12(3-15)10(20)7(17)5(2-14)22-12/h4-11,13-20H,1-3H2/t4-,5-,6-,7-,8+,9-,10+,11-,12+/m1/s1	N/A	3	Negative	UPDATE-SINGLE-ANNOTATED-BRONZE	Bronze	2003	spectra_filtered/specs_ms.mgf	lib-00041.mgf	0.835414	NIST17	98500	674.503	0.551834	7	0.000213623	387.114	387.11400000000003	-1	spectra_filtered/specs_ms.mgf2003	20		50	3337	CZMRCDWAGMRECN-UHFFFAOYSA-N	CZMRCDWAGMRECN	Organic oxygen compounds	Organooxygen compounds	Carbohydrates and carbohydrate conjugates	Saccharides	Disaccharides	Carbohydrates
CCMSLIB00003665501	Sucrose	ESI	HCD	Isolated	NIST	NIST	M+HCO2	387.114	0	1	57501	N/A	C(C1C(C(C(C(O1)OC2(C(C(C(O2)CO)O)O)CO)O)O)O)O	InChI=1S/C12H22O11/c13-1-4-6(16)8(18)9(19)11(21-4)23-12(3-15)10(20)7(17)5(2-14)22-12/h4-11,13-20H,1-3H2/t4-,5-,6-,7-,8+,9-,10+,11-,12+/m1/s1	N/A	3	Negative	UPDATE-SINGLE-ANNOTATED-BRONZE	Bronze	2003	spectra_filtered/specs_ms.mgf	lib-00041.mgf	0.824942	NIST17	98500	674.503	0.551834	7	0.000213623	387.114	387.11400000000003	-1	spectra_filtered/specs_ms.mgf2003	20		50	3337	CZMRCDWAGMRECN-UHFFFAOYSA-N	CZMRCDWAGMRECN	Organic oxygen compounds	Organooxygen compounds	Carbohydrates and carbohydrate conjugates	Saccharides	Disaccharides	Carbohydrates
CCMSLIB00003665072	D-(+)-Trehalose	ESI	HCD	Isolated	NIST	NIST	M+HCO2	387.114	0	1	99207	N/A	C(C1C(C(C(C(O1)OC2C(C(C(C(O2)CO)O)O)O)O)O)O)O	InChI=1S/C12H22O11/c13-1-3-5(15)7(17)9(19)11(21-3)23-12-10(20)8(18)6(16)4(2-14)22-12/h3-20H,1-2H2/t3-,4-,5-,6-,7+,8+,9-,10-,11-,12-/m1/s1	N/A	3	Negative	UPDATE-SINGLE-ANNOTATED-BRONZE	Bronze	2003	spectra_filtered/specs_ms.mgf	lib-00041.mgf	0.818236	NIST17	98500	674.503	0.551834	7	0.000213623	387.114	387.11400000000003	-1	spectra_filtered/specs_ms.mgf2003	20		32	701	HDTRYLNUVZCQOY-UHFFFAOYSA-N	HDTRYLNUVZCQOY	Organic oxygen compounds	Organooxygen compounds	Carbohydrates and carbohydrate conjugates	Saccharides	Disaccharides	Carbohydrates
CCMSLIB00003664691	.alpha.,.beta.-Trehalose	ESI	HCD	Isolated	NIST	NIST	M+HCO2	387.114	0	1	585911	N/A	C(C1C(C(C(C(O1)OC2C(C(C(C(O2)CO)O)O)O)O)O)O)O	InChI=1S/C12H22O11/c13-1-3-5(15)7(17)9(19)11(21-3)23-12-10(20)8(18)6(16)4(2-14)22-12/h3-20H,1-2H2/t3-,4-,5-,6-,7+,8+,9-,10-,11-,12+/m1/s1	N/A	3	Negative	UPDATE-SINGLE-ANNOTATED-BRONZE	Bronze	2003	spectra_filtered/specs_ms.mgf	lib-00041.mgf	0.793744	NIST17	98500	674.503	0.551834	7	0.000213623	387.114	387.11400000000003	-1	spectra_filtered/specs_ms.mgf2003	20		17	363	HDTRYLNUVZCQOY-UHFFFAOYSA-N	HDTRYLNUVZCQOY	Organic oxygen compounds	Organooxygen compounds	Carbohydrates and carbohydrate conjugates	Saccharides	Disaccharides	Carbohydrates
CCMSLIB00003664692	.alpha.,.beta.-Trehalose	ESI	HCD	Isolated	NIST	NIST	M+HCO2	387.114	0	1	585911	N/A	C(C1C(C(C(C(O1)OC2C(C(C(C(O2)CO)O)O)O)O)O)O)O	InChI=1S/C12H22O11/c13-1-3-5(15)7(17)9(19)11(21-3)23-12-10(20)8(18)6(16)4(2-14)22-12/h3-20H,1-2H2/t3-,4-,5-,6-,7+,8+,9-,10-,11-,12+/m1/s1	N/A	3	Negative	UPDATE-SINGLE-ANNOTATED-BRONZE	Bronze	2003	spectra_filtered/specs_ms.mgf	lib-00041.mgf	0.7822060000000001	NIST17	98500	674.503	0.551834	7	0.000213623	387.114	387.11400000000003	-1	spectra_filtered/specs_ms.mgf2003	20		17	363	HDTRYLNUVZCQOY-UHFFFAOYSA-N	HDTRYLNUVZCQOY	Organic oxygen compounds	Organooxygen compounds	Carbohydrates and carbohydrate conjugates	Saccharides	Disaccharides	Carbohydrates
CCMSLIB00003642940	Galactinol	ESI	HCD	Isolated	NIST	NIST	M+HCO2	387.114	0	1	3687647	N/A	N/A	N/A	N/A	3	Negative	UPDATE-SINGLE-ANNOTATED-BRONZE	Bronze	2003	spectra_filtered/specs_ms.mgf	lib-00041.mgf	0.775519	NIST17	98500	674.503	0.551834	7	0.000213623	387.114	387.11400000000003	-1	spectra_filtered/specs_ms.mgf2003	20		13	196	N/A	N/A	N/A	N/A	N/A	N/A	N/A	N/A
CCMSLIB00003665074	D-(+)-Trehalose	ESI	HCD	Isolated	NIST	NIST	M+HCO2	387.114	0	1	99207	N/A	C(C1C(C(C(C(O1)OC2C(C(C(C(O2)CO)O)O)O)O)O)O)O	InChI=1S/C12H22O11/c13-1-3-5(15)7(17)9(19)11(21-3)23-12-10(20)8(18)6(16)4(2-14)22-12/h3-20H,1-2H2/t3-,4-,5-,6-,7+,8+,9-,10-,11-,12-/m1/s1	N/A	3	Negative	UPDATE-SINGLE-ANNOTATED-BRONZE	Bronze	2003	spectra_filtered/specs_ms.mgf	lib-00041.mgf	0.772439	NIST17	98500	674.503	0.551834	7	0.000213623	387.114	387.11400000000003	-1	spectra_filtered/specs_ms.mgf2003	20		32	701	HDTRYLNUVZCQOY-UHFFFAOYSA-N	HDTRYLNUVZCQOY	Organic oxygen compounds	Organooxygen compounds	Carbohydrates and carbohydrate conjugates	Saccharides	Disaccharides	Carbohydrates
CCMSLIB00003664690	.alpha.,.beta.-Trehalose	ESI	HCD	Isolated	NIST	NIST	M+HCO2	387.114	0	1	585911	N/A	C(C1C(C(C(C(O1)OC2C(C(C(C(O2)CO)O)O)O)O)O)O)O	InChI=1S/C12H22O11/c13-1-3-5(15)7(17)9(19)11(21-3)23-12-10(20)8(18)6(16)4(2-14)22-12/h3-20H,1-2H2/t3-,4-,5-,6-,7+,8+,9-,10-,11-,12+/m1/s1	N/A	3	Negative	UPDATE-SINGLE-ANNOTATED-BRONZE	Bronze	2003	spectra_filtered/specs_ms.mgf	lib-00041.mgf	0.770774	NIST17	98500	674.503	0.551834	7	0.000213623	387.114	387.11400000000003	-1	spectra_filtered/specs_ms.mgf2003	20		17	363	HDTRYLNUVZCQOY-UHFFFAOYSA-N	HDTRYLNUVZCQOY	Organic oxygen compounds	Organooxygen compounds	Carbohydrates and carbohydrate conjugates	Saccharides	Disaccharides	Carbohydrates
CCMSLIB00003642941	Galactinol	ESI	HCD	Isolated	NIST	NIST	M+HCO2	387.114	0	1	3687647	N/A	N/A	N/A	N/A	3	Negative	UPDATE-SINGLE-ANNOTATED-BRONZE	Bronze	2003	spectra_filtered/specs_ms.mgf	lib-00041.mgf	0.768151	NIST17	98500	674.503	0.551834	6	0.000213623	387.114	387.11400000000003	-1	spectra_filtered/specs_ms.mgf2003	20		13	196	N/A	N/A	N/A	N/A	N/A	N/A	N/A	N/A
CCMSLIB00003665503	Sucrose	ESI	HCD	Isolated	NIST	NIST	M+HCO2	387.114	0	1	57501	N/A	C(C1C(C(C(C(O1)OC2(C(C(C(O2)CO)O)O)CO)O)O)O)O	InChI=1S/C12H22O11/c13-1-4-6(16)8(18)9(19)11(21-4)23-12(3-15)10(20)7(17)5(2-14)22-12/h4-11,13-20H,1-3H2/t4-,5-,6-,7-,8+,9-,10+,11-,12+/m1/s1	N/A	3	Negative	UPDATE-SINGLE-ANNOTATED-BRONZE	Bronze	2003	spectra_filtered/specs_ms.mgf	lib-00041.mgf	0.765728	NIST17	98500	674.503	0.551834	7	0.000213623	387.114	387.11400000000003	-1	spectra_filtered/specs_ms.mgf2003	20		50	3337	CZMRCDWAGMRECN-UHFFFAOYSA-N	CZMRCDWAGMRECN	Organic oxygen compounds	Organooxygen compounds	Carbohydrates and carbohydrate conjugates	Saccharides	Disaccharides	Carbohydrates
CCMSLIB00003642942	Galactinol	ESI	HCD	Isolated	NIST	NIST	M+HCO2	387.114	0	1	3687647	N/A	N/A	N/A	N/A	3	Negative	UPDATE-SINGLE-ANNOTATED-BRONZE	Bronze	2003	spectra_filtered/specs_ms.mgf	lib-00041.mgf	0.7598520000000001	NIST17	98500	674.503	0.551834	7	0.000213623	387.114	387.11400000000003	-1	spectra_filtered/specs_ms.mgf2003	20		13	196	N/A	N/A	N/A	N/A	N/A	N/A	N/A	N/A
CCMSLIB00003665500	Sucrose	ESI	HCD	Isolated	NIST	NIST	M+HCO2	387.114	0	1	57501	N/A	C(C1C(C(C(C(O1)OC2(C(C(C(O2)CO)O)O)CO)O)O)O)O	InChI=1S/C12H22O11/c13-1-4-6(16)8(18)9(19)11(21-4)23-12(3-15)10(20)7(17)5(2-14)22-12/h4-11,13-20H,1-3H2/t4-,5-,6-,7-,8+,9-,10+,11-,12+/m1/s1	N/A	3	Negative	UPDATE-SINGLE-ANNOTATED-BRONZE	Bronze	2003	spectra_filtered/specs_ms.mgf	lib-00041.mgf	0.748193	NIST17	98500	674.503	0.551834	7	0.000213623	387.114	387.11400000000003	-1	spectra_filtered/specs_ms.mgf2003	20		50	3337	CZMRCDWAGMRECN-UHFFFAOYSA-N	CZMRCDWAGMRECN	Organic oxygen compounds	Organooxygen compounds	Carbohydrates and carbohydrate conjugates	Saccharides	Disaccharides	Carbohydrates
CCMSLIB00003664693	.alpha.,.beta.-Trehalose	ESI	HCD	Isolated	NIST	NIST	M+HCO2	387.114	0	1	585911	N/A	C(C1C(C(C(C(O1)OC2C(C(C(C(O2)CO)O)O)O)O)O)O)O	InChI=1S/C12H22O11/c13-1-3-5(15)7(17)9(19)11(21-3)23-12-10(20)8(18)6(16)4(2-14)22-12/h3-20H,1-2H2/t3-,4-,5-,6-,7+,8+,9-,10-,11-,12+/m1/s1	N/A	3	Negative	UPDATE-SINGLE-ANNOTATED-BRONZE	Bronze	2003	spectra_filtered/specs_ms.mgf	lib-00041.mgf	0.731929	NIST17	98500	674.503	0.551834	7	0.000213623	387.114	387.11400000000003	-1	spectra_filtered/specs_ms.mgf2003	20		17	363	HDTRYLNUVZCQOY-UHFFFAOYSA-N	HDTRYLNUVZCQOY	Organic oxygen compounds	Organooxygen compounds	Carbohydrates and carbohydrate conjugates	Saccharides	Disaccharides	Carbohydrates
CCMSLIB00003665071	D-(+)-Trehalose	ESI	HCD	Isolated	NIST	NIST	M+HCO2	387.114	0	1	99207	N/A	C(C1C(C(C(C(O1)OC2C(C(C(C(O2)CO)O)O)O)O)O)O)O	InChI=1S/C12H22O11/c13-1-3-5(15)7(17)9(19)11(21-3)23-12-10(20)8(18)6(16)4(2-14)22-12/h3-20H,1-2H2/t3-,4-,5-,6-,7+,8+,9-,10-,11-,12-/m1/s1	N/A	3	Negative	UPDATE-SINGLE-ANNOTATED-BRONZE	Bronze	2003	spectra_filtered/specs_ms.mgf	lib-00041.mgf	0.730212	NIST17	98500	674.503	0.551834	7	0.000213623	387.114	387.11400000000003	-1	spectra_filtered/specs_ms.mgf2003	20		32	701	HDTRYLNUVZCQOY-UHFFFAOYSA-N	HDTRYLNUVZCQOY	Organic oxygen compounds	Organooxygen compounds	Carbohydrates and carbohydrate conjugates	Saccharides	Disaccharides	Carbohydrates
CCMSLIB00003665075	D-(+)-Trehalose	ESI	HCD	Isolated	NIST	NIST	M+HCO2	387.114	0	1	99207	N/A	C(C1C(C(C(C(O1)OC2C(C(C(C(O2)CO)O)O)O)O)O)O)O	InChI=1S/C12H22O11/c13-1-3-5(15)7(17)9(19)11(21-3)23-12-10(20)8(18)6(16)4(2-14)22-12/h3-20H,1-2H2/t3-,4-,5-,6-,7+,8+,9-,10-,11-,12-/m1/s1	N/A	3	Negative	UPDATE-SINGLE-ANNOTATED-BRONZE	Bronze	2003	spectra_filtered/specs_ms.mgf	lib-00041.mgf	0.715305	NIST17	98500	674.503	0.551834	7	0.000213623	387.114	387.11400000000003	-1	spectra_filtered/specs_ms.mgf2003	20		32	701	HDTRYLNUVZCQOY-UHFFFAOYSA-N	HDTRYLNUVZCQOY	Organic oxygen compounds	Organooxygen compounds	Carbohydrates and carbohydrate conjugates	Saccharides	Disaccharides	Carbohydrates
CCMSLIB00003642939	Galactinol	ESI	HCD	Isolated	NIST	NIST	M+HCO2	387.114	0	1	3687647	N/A	N/A	N/A	N/A	3	Negative	UPDATE-SINGLE-ANNOTATED-BRONZE	Bronze	2003	spectra_filtered/specs_ms.mgf	lib-00041.mgf	0.6974560000000001	NIST17	98500	674.503	0.551834	7	0.000213623	387.114	387.11400000000003	-1	spectra_filtered/specs_ms.mgf2003	20		13	196	N/A	N/A	N/A	N/A	N/A	N/A	N/A	N/A
CCMSLIB00003665504	Sucrose	ESI	HCD	Isolated	NIST	NIST	M+HCO2	387.114	0	1	57501	N/A	C(C1C(C(C(C(O1)OC2(C(C(C(O2)CO)O)O)CO)O)O)O)O	InChI=1S/C12H22O11/c13-1-4-6(16)8(18)9(19)11(21-4)23-12(3-15)10(20)7(17)5(2-14)22-12/h4-11,13-20H,1-3H2/t4-,5-,6-,7-,8+,9-,10+,11-,12+/m1/s1	N/A	3	Negative	UPDATE-SINGLE-ANNOTATED-BRONZE	Bronze	2003	spectra_filtered/specs_ms.mgf	lib-00041.mgf	0.696818	NIST17	98500	674.503	0.551834	5	0.000213623	387.114	387.11400000000003	-1	spectra_filtered/specs_ms.mgf2003	20		50	3337	CZMRCDWAGMRECN-UHFFFAOYSA-N	CZMRCDWAGMRECN	Organic oxygen compounds	Organooxygen compounds	Carbohydrates and carbohydrate conjugates	Saccharides	Disaccharides	Carbohydrates
CCMSLIB00003664689	.alpha.,.beta.-Trehalose	ESI	HCD	Isolated	NIST	NIST	M+HCO2	387.114	0	1	585911	N/A	C(C1C(C(C(C(O1)OC2C(C(C(C(O2)CO)O)O)O)O)O)O)O	InChI=1S/C12H22O11/c13-1-3-5(15)7(17)9(19)11(21-3)23-12-10(20)8(18)6(16)4(2-14)22-12/h3-20H,1-2H2/t3-,4-,5-,6-,7+,8+,9-,10-,11-,12+/m1/s1	N/A	3	Negative	UPDATE-SINGLE-ANNOTATED-BRONZE	Bronze	2003	spectra_filtered/specs_ms.mgf	lib-00041.mgf	0.691662	NIST17	98500	674.503	0.551834	7	0.000213623	387.114	387.11400000000003	-1	spectra_filtered/specs_ms.mgf2003	20		17	363	HDTRYLNUVZCQOY-UHFFFAOYSA-N	HDTRYLNUVZCQOY	Organic oxygen compounds	Organooxygen compounds	Carbohydrates and carbohydrate conjugates	Saccharides	Disaccharides	Carbohydrates
CCMSLIB00003664694	.alpha.,.beta.-Trehalose	ESI	HCD	Isolated	NIST	NIST	M+HCO2	387.114	0	1	585911	N/A	C(C1C(C(C(C(O1)OC2C(C(C(C(O2)CO)O)O)O)O)O)O)O	InChI=1S/C12H22O11/c13-1-3-5(15)7(17)9(19)11(21-3)23-12-10(20)8(18)6(16)4(2-14)22-12/h3-20H,1-2H2/t3-,4-,5-,6-,7+,8+,9-,10-,11-,12+/m1/s1	N/A	3	Negative	UPDATE-SINGLE-ANNOTATED-BRONZE	Bronze	2003	spectra_filtered/specs_ms.mgf	lib-00041.mgf	0.689041	NIST17	98500	674.503	0.551834	5	0.000213623	387.114	387.11400000000003	-1	spectra_filtered/specs_ms.mgf2003	20		17	363	HDTRYLNUVZCQOY-UHFFFAOYSA-N	HDTRYLNUVZCQOY	Organic oxygen compounds	Organooxygen compounds	Carbohydrates and carbohydrate conjugates	Saccharides	Disaccharides	Carbohydrates
CCMSLIB00003722791	D-Xylose	ESI	HCD	Isolated	NIST	NIST	M-H-2H2O	113.024	0	1	58866	N/A	C(C(C(C(C=O)O)O)O)O	InChI=1S/C5H10O5/c6-1-3(8)5(10)4(9)2-7/h1,3-5,7-10H,2H2/t3-,4+,5+/m0/s1	N/A	3	Negative	UPDATE-SINGLE-ANNOTATED-BRONZE	Bronze	2045	spectra_filtered/specs_ms.mgf	lib-00041.mgf	0.7864909999999999	NIST17	254300	670.9939999999999	0.8775280000000001	4	9.91821e-05	113.024	113.024	1	spectra_filtered/specs_ms.mgf2045	20		1	8	PYMYPHUHKUWMLA-UHFFFAOYSA-N	PYMYPHUHKUWMLA	Organic oxygen compounds	Organooxygen compounds	Carbohydrates and carbohydrate conjugates	Saccharides	Monosaccharides	Carbohydrates
CCMSLIB00003569548	5-Keto-D-gluconic acid	ESI	HCD	Isolated	NIST	NIST	M-H-CH4O4	113.024	0	1	5287649	N/A	C(C(C(C(C(=O)C(=O)O)O)O)O)O	InChI=1S/C6H10O7/c7-1-2(8)3(9)4(10)5(11)6(12)13/h2-4,7-10H,1H2,(H,12,13)/t2-,3+,4-/m1/s1	N/A	3	Negative	UPDATE-SINGLE-ANNOTATED-BRONZE	Bronze	2045	spectra_filtered/specs_ms.mgf	lib-00041.mgf	0.783071	NIST17	254300	670.9939999999999	0.8775280000000001	4	9.91821e-05	113.024	113.024	1	spectra_filtered/specs_ms.mgf2045	20		2	10	VBUYCZFBVCCYFD-UHFFFAOYSA-N	VBUYCZFBVCCYFD	Organic oxygen compounds	Organooxygen compounds	Carbohydrates and carbohydrate conjugates	Saccharides	Monosaccharides	Carbohydrates
CCMSLIB00003569547	5-Keto-D-gluconic acid	ESI	HCD	Isolated	NIST	NIST	M-H-CH4O4	113.024	0	1	5287649	N/A	C(C(C(C(C(=O)C(=O)O)O)O)O)O	InChI=1S/C6H10O7/c7-1-2(8)3(9)4(10)5(11)6(12)13/h2-4,7-10H,1H2,(H,12,13)/t2-,3+,4-/m1/s1	N/A	3	Negative	UPDATE-SINGLE-ANNOTATED-BRONZE	Bronze	2045	spectra_filtered/specs_ms.mgf	lib-00041.mgf	0.765586	NIST17	254300	670.9939999999999	0.8775280000000001	4	9.91821e-05	113.024	113.024	1	spectra_filtered/specs_ms.mgf2045	20		2	10	VBUYCZFBVCCYFD-UHFFFAOYSA-N	VBUYCZFBVCCYFD	Organic oxygen compounds	Organooxygen compounds	Carbohydrates and carbohydrate conjugates	Saccharides	Monosaccharides	Carbohydrates
CCMSLIB00003722790	D-Xylose	ESI	HCD	Isolated	NIST	NIST	M-H-2H2O	113.024	0	1	58866	N/A	C(C(C(C(C=O)O)O)O)O	InChI=1S/C5H10O5/c6-1-3(8)5(10)4(9)2-7/h1,3-5,7-10H,2H2/t3-,4+,5+/m0/s1	N/A	3	Negative	UPDATE-SINGLE-ANNOTATED-BRONZE	Bronze	2045	spectra_filtered/specs_ms.mgf	lib-00041.mgf	0.763307	NIST17	254300	670.9939999999999	0.8775280000000001	4	9.91821e-05	113.024	113.024	1	spectra_filtered/specs_ms.mgf2045	20		1	8	PYMYPHUHKUWMLA-UHFFFAOYSA-N	PYMYPHUHKUWMLA	Organic oxygen compounds	Organooxygen compounds	Carbohydrates and carbohydrate conjugates	Saccharides	Monosaccharides	Carbohydrates
CCMSLIB00003722788	D-Xylose	ESI	HCD	Isolated	NIST	NIST	M-H-2H2O	113.024	0	1	58866	N/A	C(C(C(C(C=O)O)O)O)O	InChI=1S/C5H10O5/c6-1-3(8)5(10)4(9)2-7/h1,3-5,7-10H,2H2/t3-,4+,5+/m0/s1	N/A	3	Negative	UPDATE-SINGLE-ANNOTATED-BRONZE	Bronze	2045	spectra_filtered/specs_ms.mgf	lib-00041.mgf	0.7621899999999999	NIST17	254300	670.9939999999999	0.8775280000000001	5	9.91821e-05	113.024	113.024	1	spectra_filtered/specs_ms.mgf2045	20		1	8	PYMYPHUHKUWMLA-UHFFFAOYSA-N	PYMYPHUHKUWMLA	Organic oxygen compounds	Organooxygen compounds	Carbohydrates and carbohydrate conjugates	Saccharides	Monosaccharides	Carbohydrates
CCMSLIB00003722787	D-Xylose	ESI	HCD	Isolated	NIST	NIST	M-H-2H2O	113.024	0	1	58866	N/A	C(C(C(C(C=O)O)O)O)O	InChI=1S/C5H10O5/c6-1-3(8)5(10)4(9)2-7/h1,3-5,7-10H,2H2/t3-,4+,5+/m0/s1	N/A	3	Negative	UPDATE-SINGLE-ANNOTATED-BRONZE	Bronze	2045	spectra_filtered/specs_ms.mgf	lib-00041.mgf	0.750532	NIST17	254300	670.9939999999999	0.8775280000000001	4	9.91821e-05	113.024	113.024	1	spectra_filtered/specs_ms.mgf2045	20		1	8	PYMYPHUHKUWMLA-UHFFFAOYSA-N	PYMYPHUHKUWMLA	Organic oxygen compounds	Organooxygen compounds	Carbohydrates and carbohydrate conjugates	Saccharides	Monosaccharides	Carbohydrates
CCMSLIB00003722789	D-Xylose	ESI	HCD	Isolated	NIST	NIST	M-H-2H2O	113.024	0	1	58866	N/A	C(C(C(C(C=O)O)O)O)O	InChI=1S/C5H10O5/c6-1-3(8)5(10)4(9)2-7/h1,3-5,7-10H,2H2/t3-,4+,5+/m0/s1	N/A	3	Negative	UPDATE-SINGLE-ANNOTATED-BRONZE	Bronze	2045	spectra_filtered/specs_ms.mgf	lib-00041.mgf	0.750312	NIST17	254300	670.9939999999999	0.8775280000000001	4	9.91821e-05	113.024	113.024	1	spectra_filtered/specs_ms.mgf2045	20		1	8	PYMYPHUHKUWMLA-UHFFFAOYSA-N	PYMYPHUHKUWMLA	Organic oxygen compounds	Organooxygen compounds	Carbohydrates and carbohydrate conjugates	Saccharides	Monosaccharides	Carbohydrates
CCMSLIB00003722786	D-Xylose	ESI	HCD	Isolated	NIST	NIST	M-H-2H2O	113.024	0	1	58866	N/A	C(C(C(C(C=O)O)O)O)O	InChI=1S/C5H10O5/c6-1-3(8)5(10)4(9)2-7/h1,3-5,7-10H,2H2/t3-,4+,5+/m0/s1	N/A	3	Negative	UPDATE-SINGLE-ANNOTATED-BRONZE	Bronze	2045	spectra_filtered/specs_ms.mgf	lib-00041.mgf	0.742804	NIST17	254300	670.9939999999999	0.8775280000000001	4	9.91821e-05	113.024	113.024	1	spectra_filtered/specs_ms.mgf2045	20		1	8	PYMYPHUHKUWMLA-UHFFFAOYSA-N	PYMYPHUHKUWMLA	Organic oxygen compounds	Organooxygen compounds	Carbohydrates and carbohydrate conjugates	Saccharides	Monosaccharides	Carbohydrates
CCMSLIB00003569546	5-Keto-D-gluconic acid	ESI	HCD	Isolated	NIST	NIST	M-H-CH4O4	113.024	0	1	5287649	N/A	C(C(C(C(C(=O)C(=O)O)O)O)O)O	InChI=1S/C6H10O7/c7-1-2(8)3(9)4(10)5(11)6(12)13/h2-4,7-10H,1H2,(H,12,13)/t2-,3+,4-/m1/s1	N/A	3	Negative	UPDATE-SINGLE-ANNOTATED-BRONZE	Bronze	2045	spectra_filtered/specs_ms.mgf	lib-00041.mgf	0.740991	NIST17	254300	670.9939999999999	0.8775280000000001	4	9.91821e-05	113.024	113.024	1	spectra_filtered/specs_ms.mgf2045	20		2	10	VBUYCZFBVCCYFD-UHFFFAOYSA-N	VBUYCZFBVCCYFD	Organic oxygen compounds	Organooxygen compounds	Carbohydrates and carbohydrate conjugates	Saccharides	Monosaccharides	Carbohydrates
CCMSLIB00003722785	D-Xylose	ESI	HCD	Isolated	NIST	NIST	M-H-2H2O	113.024	0	1	58866	N/A	C(C(C(C(C=O)O)O)O)O	InChI=1S/C5H10O5/c6-1-3(8)5(10)4(9)2-7/h1,3-5,7-10H,2H2/t3-,4+,5+/m0/s1	N/A	3	Negative	UPDATE-SINGLE-ANNOTATED-BRONZE	Bronze	2045	spectra_filtered/specs_ms.mgf	lib-00041.mgf	0.729825	NIST17	254300	670.9939999999999	0.8775280000000001	3	9.91821e-05	113.024	113.024	1	spectra_filtered/specs_ms.mgf2045	20		1	8	PYMYPHUHKUWMLA-UHFFFAOYSA-N	PYMYPHUHKUWMLA	Organic oxygen compounds	Organooxygen compounds	Carbohydrates and carbohydrate conjugates	Saccharides	Monosaccharides	Carbohydrates
CCMSLIB00003722784	D-Xylose	ESI	HCD	Isolated	NIST	NIST	M-H-2H2O	113.024	0	1	58866	N/A	C(C(C(C(C=O)O)O)O)O	InChI=1S/C5H10O5/c6-1-3(8)5(10)4(9)2-7/h1,3-5,7-10H,2H2/t3-,4+,5+/m0/s1	N/A	3	Negative	UPDATE-SINGLE-ANNOTATED-BRONZE	Bronze	2045	spectra_filtered/specs_ms.mgf	lib-00041.mgf	0.7282350000000001	NIST17	254300	670.9939999999999	0.8775280000000001	3	9.91821e-05	113.024	113.024	1	spectra_filtered/specs_ms.mgf2045	20		1	8	PYMYPHUHKUWMLA-UHFFFAOYSA-N	PYMYPHUHKUWMLA	Organic oxygen compounds	Organooxygen compounds	Carbohydrates and carbohydrate conjugates	Saccharides	Monosaccharides	Carbohydrates
CCMSLIB00003569545	5-Keto-D-gluconic acid	ESI	HCD	Isolated	NIST	NIST	M-H-CH4O4	113.024	0	1	5287649	N/A	C(C(C(C(C(=O)C(=O)O)O)O)O)O	InChI=1S/C6H10O7/c7-1-2(8)3(9)4(10)5(11)6(12)13/h2-4,7-10H,1H2,(H,12,13)/t2-,3+,4-/m1/s1	N/A	3	Negative	UPDATE-SINGLE-ANNOTATED-BRONZE	Bronze	2045	spectra_filtered/specs_ms.mgf	lib-00041.mgf	0.719873	NIST17	254300	670.9939999999999	0.8775280000000001	4	9.91821e-05	113.024	113.024	1	spectra_filtered/specs_ms.mgf2045	20		2	10	VBUYCZFBVCCYFD-UHFFFAOYSA-N	VBUYCZFBVCCYFD	Organic oxygen compounds	Organooxygen compounds	Carbohydrates and carbohydrate conjugates	Saccharides	Monosaccharides	Carbohydrates
CCMSLIB00003569544	5-Keto-D-gluconic acid	ESI	HCD	Isolated	NIST	NIST	M-H-CH4O4	113.024	0	1	5287649	N/A	C(C(C(C(C(=O)C(=O)O)O)O)O)O	InChI=1S/C6H10O7/c7-1-2(8)3(9)4(10)5(11)6(12)13/h2-4,7-10H,1H2,(H,12,13)/t2-,3+,4-/m1/s1	N/A	3	Negative	UPDATE-SINGLE-ANNOTATED-BRONZE	Bronze	2045	spectra_filtered/specs_ms.mgf	lib-00041.mgf	0.708262	NIST17	254300	670.9939999999999	0.8775280000000001	4	9.91821e-05	113.024	113.024	1	spectra_filtered/specs_ms.mgf2045	20		2	10	VBUYCZFBVCCYFD-UHFFFAOYSA-N	VBUYCZFBVCCYFD	Organic oxygen compounds	Organooxygen compounds	Carbohydrates and carbohydrate conjugates	Saccharides	Monosaccharides	Carbohydrates
CCMSLIB00003569543	5-Keto-D-gluconic acid	ESI	HCD	Isolated	NIST	NIST	M-H-CH4O4	113.024	0	1	5287649	N/A	C(C(C(C(C(=O)C(=O)O)O)O)O)O	InChI=1S/C6H10O7/c7-1-2(8)3(9)4(10)5(11)6(12)13/h2-4,7-10H,1H2,(H,12,13)/t2-,3+,4-/m1/s1	N/A	3	Negative	UPDATE-SINGLE-ANNOTATED-BRONZE	Bronze	2045	spectra_filtered/specs_ms.mgf	lib-00041.mgf	0.70273	NIST17	254300	670.9939999999999	0.8775280000000001	4	9.91821e-05	113.024	113.024	1	spectra_filtered/specs_ms.mgf2045	20		2	10	VBUYCZFBVCCYFD-UHFFFAOYSA-N	VBUYCZFBVCCYFD	Organic oxygen compounds	Organooxygen compounds	Carbohydrates and carbohydrate conjugates	Saccharides	Monosaccharides	Carbohydrates
CCMSLIB00003569541	5-Keto-D-gluconic acid	ESI	HCD	Isolated	NIST	NIST	M-H-CH4O4	113.024	0	1	5287649	N/A	C(C(C(C(C(=O)C(=O)O)O)O)O)O	InChI=1S/C6H10O7/c7-1-2(8)3(9)4(10)5(11)6(12)13/h2-4,7-10H,1H2,(H,12,13)/t2-,3+,4-/m1/s1	N/A	3	Negative	UPDATE-SINGLE-ANNOTATED-BRONZE	Bronze	2045	spectra_filtered/specs_ms.mgf	lib-00041.mgf	0.692836	NIST17	254300	670.9939999999999	0.8775280000000001	4	9.91821e-05	113.024	113.024	1	spectra_filtered/specs_ms.mgf2045	20		2	10	VBUYCZFBVCCYFD-UHFFFAOYSA-N	VBUYCZFBVCCYFD	Organic oxygen compounds	Organooxygen compounds	Carbohydrates and carbohydrate conjugates	Saccharides	Monosaccharides	Carbohydrates
CCMSLIB00003569540	5-Keto-D-gluconic acid	ESI	HCD	Isolated	NIST	NIST	M-H-CH4O4	113.024	0	1	5287649	N/A	C(C(C(C(C(=O)C(=O)O)O)O)O)O	InChI=1S/C6H10O7/c7-1-2(8)3(9)4(10)5(11)6(12)13/h2-4,7-10H,1H2,(H,12,13)/t2-,3+,4-/m1/s1	N/A	3	Negative	UPDATE-SINGLE-ANNOTATED-BRONZE	Bronze	2045	spectra_filtered/specs_ms.mgf	lib-00041.mgf	0.682439	NIST17	254300	670.9939999999999	0.8775280000000001	4	9.91821e-05	113.024	113.024	1	spectra_filtered/specs_ms.mgf2045	20		2	10	VBUYCZFBVCCYFD-UHFFFAOYSA-N	VBUYCZFBVCCYFD	Organic oxygen compounds	Organooxygen compounds	Carbohydrates and carbohydrate conjugates	Saccharides	Monosaccharides	Carbohydrates
CCMSLIB00003569542	5-Keto-D-gluconic acid	ESI	HCD	Isolated	NIST	NIST	M-H-CH4O4	113.024	0	1	5287649	N/A	C(C(C(C(C(=O)C(=O)O)O)O)O)O	InChI=1S/C6H10O7/c7-1-2(8)3(9)4(10)5(11)6(12)13/h2-4,7-10H,1H2,(H,12,13)/t2-,3+,4-/m1/s1	N/A	3	Negative	UPDATE-SINGLE-ANNOTATED-BRONZE	Bronze	2045	spectra_filtered/specs_ms.mgf	lib-00041.mgf	0.673724	NIST17	254300	670.9939999999999	0.8775280000000001	3	9.91821e-05	113.024	113.024	1	spectra_filtered/specs_ms.mgf2045	20		2	10	VBUYCZFBVCCYFD-UHFFFAOYSA-N	VBUYCZFBVCCYFD	Organic oxygen compounds	Organooxygen compounds	Carbohydrates and carbohydrate conjugates	Saccharides	Monosaccharides	Carbohydrates
CCMSLIB00003722817	D-Arabinose	ESI	HCD	Isolated	NIST	NIST	M-H-2H2O	113.024	0	1	10323203	N/A	C(C(C(C(C=O)O)O)O)O	InChI=1S/C5H10O5/c6-1-3(8)5(10)4(9)2-7/h1,3-5,7-10H,2H2/t3-,4-,5+/m1/s1	N/A	3	Negative	UPDATE-SINGLE-ANNOTATED-BRONZE	Bronze	2045	spectra_filtered/specs_ms.mgf	lib-00041.mgf	0.657687	NIST17	254300	670.9939999999999	0.8775280000000001	4	9.91821e-05	113.024	113.024	1	spectra_filtered/specs_ms.mgf2045	20		0	0	PYMYPHUHKUWMLA-UHFFFAOYSA-N	PYMYPHUHKUWMLA	Organic oxygen compounds	Organooxygen compounds	Carbohydrates and carbohydrate conjugates	Saccharides	Monosaccharides	Carbohydrates
CCMSLIB00003722816	D-Arabinose	ESI	HCD	Isolated	NIST	NIST	M-H-2H2O	113.024	0	1	10323203	N/A	C(C(C(C(C=O)O)O)O)O	InChI=1S/C5H10O5/c6-1-3(8)5(10)4(9)2-7/h1,3-5,7-10H,2H2/t3-,4-,5+/m1/s1	N/A	3	Negative	UPDATE-SINGLE-ANNOTATED-BRONZE	Bronze	2045	spectra_filtered/specs_ms.mgf	lib-00041.mgf	0.656942	NIST17	254300	670.9939999999999	0.8775280000000001	4	9.91821e-05	113.024	113.024	1	spectra_filtered/specs_ms.mgf2045	20		0	0	PYMYPHUHKUWMLA-UHFFFAOYSA-N	PYMYPHUHKUWMLA	Organic oxygen compounds	Organooxygen compounds	Carbohydrates and carbohydrate conjugates	Saccharides	Monosaccharides	Carbohydrates
CCMSLIB00003722818	D-Arabinose	ESI	HCD	Isolated	NIST	NIST	M-H-2H2O	113.024	0	1	10323203	N/A	C(C(C(C(C=O)O)O)O)O	InChI=1S/C5H10O5/c6-1-3(8)5(10)4(9)2-7/h1,3-5,7-10H,2H2/t3-,4-,5+/m1/s1	N/A	3	Negative	UPDATE-SINGLE-ANNOTATED-BRONZE	Bronze	2045	spectra_filtered/specs_ms.mgf	lib-00041.mgf	0.6527970000000001	NIST17	254300	670.9939999999999	0.8775280000000001	4	9.91821e-05	113.024	113.024	1	spectra_filtered/specs_ms.mgf2045	20		0	0	PYMYPHUHKUWMLA-UHFFFAOYSA-N	PYMYPHUHKUWMLA	Organic oxygen compounds	Organooxygen compounds	Carbohydrates and carbohydrate conjugates	Saccharides	Monosaccharides	Carbohydrates
CCMSLIB00003665065	D-(+)-Trehalose	ESI	HCD	Isolated	NIST	NIST	2M-H	683.225	0	1	99207	N/A	C(C1C(C(C(C(O1)OC2C(C(C(C(O2)CO)O)O)O)O)O)O)O	InChI=1S/C12H22O11/c13-1-3-5(15)7(17)9(19)11(21-3)23-12-10(20)8(18)6(16)4(2-14)22-12/h3-20H,1-2H2/t3-,4-,5-,6-,7+,8+,9-,10-,11-,12-/m1/s1	N/A	3	Negative	UPDATE-SINGLE-ANNOTATED-BRONZE	Bronze	2046	spectra_filtered/specs_ms.mgf	lib-00041.mgf	0.951594	NIST17	19291000	21.048000000000002	3.21602	11	0.00219727	683.225	683.227	-1	spectra_filtered/specs_ms.mgf2046	20		32	701	HDTRYLNUVZCQOY-UHFFFAOYSA-N	HDTRYLNUVZCQOY	Organic oxygen compounds	Organooxygen compounds	Carbohydrates and carbohydrate conjugates	Saccharides	Disaccharides	Carbohydrates
CCMSLIB00003665066	D-(+)-Trehalose	ESI	HCD	Isolated	NIST	NIST	2M-H	683.225	0	1	99207	N/A	C(C1C(C(C(C(O1)OC2C(C(C(C(O2)CO)O)O)O)O)O)O)O	InChI=1S/C12H22O11/c13-1-3-5(15)7(17)9(19)11(21-3)23-12-10(20)8(18)6(16)4(2-14)22-12/h3-20H,1-2H2/t3-,4-,5-,6-,7+,8+,9-,10-,11-,12-/m1/s1	N/A	3	Negative	UPDATE-SINGLE-ANNOTATED-BRONZE	Bronze	2046	spectra_filtered/specs_ms.mgf	lib-00041.mgf	0.939408	NIST17	19291000	21.048000000000002	3.21602	11	0.00219727	683.225	683.227	-1	spectra_filtered/specs_ms.mgf2046	20		32	701	HDTRYLNUVZCQOY-UHFFFAOYSA-N	HDTRYLNUVZCQOY	Organic oxygen compounds	Organooxygen compounds	Carbohydrates and carbohydrate conjugates	Saccharides	Disaccharides	Carbohydrates
CCMSLIB00003644959	Sucrose	ESI	HCD	Isolated	NIST	NIST	2M-H	683.225	0	1	57501	N/A	C(C1C(C(C(C(O1)OC2(C(C(C(O2)CO)O)O)CO)O)O)O)O	InChI=1S/C12H22O11/c13-1-4-6(16)8(18)9(19)11(21-4)23-12(3-15)10(20)7(17)5(2-14)22-12/h4-11,13-20H,1-3H2/t4-,5-,6-,7-,8+,9-,10+,11-,12+/m1/s1	N/A	3	Negative	UPDATE-SINGLE-ANNOTATED-BRONZE	Bronze	2046	spectra_filtered/specs_ms.mgf	lib-00041.mgf	0.924688	NIST17	19291000	21.048000000000002	3.21602	11	0.00219727	683.225	683.227	-1	spectra_filtered/specs_ms.mgf2046	20		50	3337	CZMRCDWAGMRECN-UHFFFAOYSA-N	CZMRCDWAGMRECN	Organic oxygen compounds	Organooxygen compounds	Carbohydrates and carbohydrate conjugates	Saccharides	Disaccharides	Carbohydrates
CCMSLIB00003644960	Sucrose	ESI	HCD	Isolated	NIST	NIST	2M-H	683.225	0	1	57501	N/A	C(C1C(C(C(C(O1)OC2(C(C(C(O2)CO)O)O)CO)O)O)O)O	InChI=1S/C12H22O11/c13-1-4-6(16)8(18)9(19)11(21-4)23-12(3-15)10(20)7(17)5(2-14)22-12/h4-11,13-20H,1-3H2/t4-,5-,6-,7-,8+,9-,10+,11-,12+/m1/s1	N/A	3	Negative	UPDATE-SINGLE-ANNOTATED-BRONZE	Bronze	2046	spectra_filtered/specs_ms.mgf	lib-00041.mgf	0.923683	NIST17	19291000	21.048000000000002	3.21602	11	0.00219727	683.225	683.227	-1	spectra_filtered/specs_ms.mgf2046	20		50	3337	CZMRCDWAGMRECN-UHFFFAOYSA-N	CZMRCDWAGMRECN	Organic oxygen compounds	Organooxygen compounds	Carbohydrates and carbohydrate conjugates	Saccharides	Disaccharides	Carbohydrates
CCMSLIB00003642927	Galactinol	ESI	HCD	Isolated	NIST	NIST	2M-H	683.225	0	1	3687647	N/A	N/A	N/A	N/A	3	Negative	UPDATE-SINGLE-ANNOTATED-BRONZE	Bronze	2046	spectra_filtered/specs_ms.mgf	lib-00041.mgf	0.916251	NIST17	19291000	21.048000000000002	3.21602	10	0.00219727	683.225	683.227	-1	spectra_filtered/specs_ms.mgf2046	20		13	196	N/A	N/A	N/A	N/A	N/A	N/A	N/A	N/A
CCMSLIB00003642926	Galactinol	ESI	HCD	Isolated	NIST	NIST	2M-H	683.225	0	1	3687647	N/A	N/A	N/A	N/A	3	Negative	UPDATE-SINGLE-ANNOTATED-BRONZE	Bronze	2046	spectra_filtered/specs_ms.mgf	lib-00041.mgf	0.913479	NIST17	19291000	21.048000000000002	3.21602	10	0.00219727	683.225	683.227	-1	spectra_filtered/specs_ms.mgf2046	20		13	196	N/A	N/A	N/A	N/A	N/A	N/A	N/A	N/A
CCMSLIB00003664680	.alpha.,.beta.-Trehalose	ESI	HCD	Isolated	NIST	NIST	2M-H	683.225	0	1	585911	N/A	C(C1C(C(C(C(O1)OC2C(C(C(C(O2)CO)O)O)O)O)O)O)O	InChI=1S/C12H22O11/c13-1-3-5(15)7(17)9(19)11(21-3)23-12-10(20)8(18)6(16)4(2-14)22-12/h3-20H,1-2H2/t3-,4-,5-,6-,7+,8+,9-,10-,11-,12+/m1/s1	N/A	3	Negative	UPDATE-SINGLE-ANNOTATED-BRONZE	Bronze	2046	spectra_filtered/specs_ms.mgf	lib-00041.mgf	0.911084	NIST17	19291000	21.048000000000002	3.21602	11	0.00219727	683.225	683.227	-1	spectra_filtered/specs_ms.mgf2046	20		17	363	HDTRYLNUVZCQOY-UHFFFAOYSA-N	HDTRYLNUVZCQOY	Organic oxygen compounds	Organooxygen compounds	Carbohydrates and carbohydrate conjugates	Saccharides	Disaccharides	Carbohydrates
CCMSLIB00003664679	.alpha.,.beta.-Trehalose	ESI	HCD	Isolated	NIST	NIST	2M-H	683.225	0	1	585911	N/A	C(C1C(C(C(C(O1)OC2C(C(C(C(O2)CO)O)O)O)O)O)O)O	InChI=1S/C12H22O11/c13-1-3-5(15)7(17)9(19)11(21-3)23-12-10(20)8(18)6(16)4(2-14)22-12/h3-20H,1-2H2/t3-,4-,5-,6-,7+,8+,9-,10-,11-,12+/m1/s1	N/A	3	Negative	UPDATE-SINGLE-ANNOTATED-BRONZE	Bronze	2046	spectra_filtered/specs_ms.mgf	lib-00041.mgf	0.9067270000000001	NIST17	19291000	21.048000000000002	3.21602	11	0.00219727	683.225	683.227	-1	spectra_filtered/specs_ms.mgf2046	20		17	363	HDTRYLNUVZCQOY-UHFFFAOYSA-N	HDTRYLNUVZCQOY	Organic oxygen compounds	Organooxygen compounds	Carbohydrates and carbohydrate conjugates	Saccharides	Disaccharides	Carbohydrates
CCMSLIB00003665064	D-(+)-Trehalose	ESI	HCD	Isolated	NIST	NIST	2M-H	683.225	0	1	99207	N/A	C(C1C(C(C(C(O1)OC2C(C(C(C(O2)CO)O)O)O)O)O)O)O	InChI=1S/C12H22O11/c13-1-3-5(15)7(17)9(19)11(21-3)23-12-10(20)8(18)6(16)4(2-14)22-12/h3-20H,1-2H2/t3-,4-,5-,6-,7+,8+,9-,10-,11-,12-/m1/s1	N/A	3	Negative	UPDATE-SINGLE-ANNOTATED-BRONZE	Bronze	2046	spectra_filtered/specs_ms.mgf	lib-00041.mgf	0.871598	NIST17	19291000	21.048000000000002	3.21602	11	0.00219727	683.225	683.227	-1	spectra_filtered/specs_ms.mgf2046	20		32	701	HDTRYLNUVZCQOY-UHFFFAOYSA-N	HDTRYLNUVZCQOY	Organic oxygen compounds	Organooxygen compounds	Carbohydrates and carbohydrate conjugates	Saccharides	Disaccharides	Carbohydrates
CCMSLIB00003664681	.alpha.,.beta.-Trehalose	ESI	HCD	Isolated	NIST	NIST	2M-H	683.225	0	1	585911	N/A	C(C1C(C(C(C(O1)OC2C(C(C(C(O2)CO)O)O)O)O)O)O)O	InChI=1S/C12H22O11/c13-1-3-5(15)7(17)9(19)11(21-3)23-12-10(20)8(18)6(16)4(2-14)22-12/h3-20H,1-2H2/t3-,4-,5-,6-,7+,8+,9-,10-,11-,12+/m1/s1	N/A	3	Negative	UPDATE-SINGLE-ANNOTATED-BRONZE	Bronze	2046	spectra_filtered/specs_ms.mgf	lib-00041.mgf	0.868303	NIST17	19291000	21.048000000000002	3.21602	11	0.00219727	683.225	683.227	-1	spectra_filtered/specs_ms.mgf2046	20		17	363	HDTRYLNUVZCQOY-UHFFFAOYSA-N	HDTRYLNUVZCQOY	Organic oxygen compounds	Organooxygen compounds	Carbohydrates and carbohydrate conjugates	Saccharides	Disaccharides	Carbohydrates
CCMSLIB00003642925	Galactinol	ESI	HCD	Isolated	NIST	NIST	2M-H	683.225	0	1	3687647	N/A	N/A	N/A	N/A	3	Negative	UPDATE-SINGLE-ANNOTATED-BRONZE	Bronze	2046	spectra_filtered/specs_ms.mgf	lib-00041.mgf	0.843277	NIST17	19291000	21.048000000000002	3.21602	10	0.00219727	683.225	683.227	-1	spectra_filtered/specs_ms.mgf2046	20		13	196	N/A	N/A	N/A	N/A	N/A	N/A	N/A	N/A
CCMSLIB00003644961	Sucrose	ESI	HCD	Isolated	NIST	NIST	2M-H	683.225	0	1	57501	N/A	C(C1C(C(C(C(O1)OC2(C(C(C(O2)CO)O)O)CO)O)O)O)O	InChI=1S/C12H22O11/c13-1-4-6(16)8(18)9(19)11(21-4)23-12(3-15)10(20)7(17)5(2-14)22-12/h4-11,13-20H,1-3H2/t4-,5-,6-,7-,8+,9-,10+,11-,12+/m1/s1	N/A	3	Negative	UPDATE-SINGLE-ANNOTATED-BRONZE	Bronze	2046	spectra_filtered/specs_ms.mgf	lib-00041.mgf	0.8358200000000001	NIST17	19291000	21.048000000000002	3.21602	10	0.00219727	683.225	683.227	-1	spectra_filtered/specs_ms.mgf2046	20		50	3337	CZMRCDWAGMRECN-UHFFFAOYSA-N	CZMRCDWAGMRECN	Organic oxygen compounds	Organooxygen compounds	Carbohydrates and carbohydrate conjugates	Saccharides	Disaccharides	Carbohydrates
[truncated: 9,407 more rows]

## Sheet: Supplemental Table 4
Supplemental Table 4: GNPS results table for LC/MS run C18 Positive with information on found metabolite, putative identification, and confidence
[truncated: 46,125 more rows]

## Sheet: Supplemental Table 5
Supplemental Table 5: GNPS results table for LC/MS run HILIC Negative with information on found metabolite, putative identification, and confidence
[truncated: 12,278 more rows]

## Sheet: Supplemental Table 6
Supplemental Table 6: GNPS results table for LC/MS run HILIC Positive with information on found metabolite, putative identification, and confidence
[truncated: 14,105 more rows]

## Sheet: Supplemental Table 7
Supplemental Table 7: Peak heights associated with each metabolite for LC/MS run C18 Negative samples. Row ID matches #Scan# in supplemental table 3 if identified in GNPS databases
[truncated: 16,921 more rows]
[truncated: 18 more columns]

[truncated: 8 more sheets: Supplemental Table 8, Supplemental Table 9, Supplemental Table 10, Supplemental Table 11, Supplemental Table 12, Supplemental Table 13, Supplemental Table 14, Supplemental Table 15]
